# Supplementary material for: Comprehensive Comparative Analysis of Cholesterol Catabolic Genes/Proteins in Mycobacterial Species
Source: Int J Mol Sci. 2019 Feb 27;20(5):1032. doi: 10.3390/ijms20051032 (PMC6429209; doi:10.3390/ijms20051032)
Supplement: Supplementary file 1 [file ijms-20-01032-s001.zip]

Archive with 6 entries (5 files):
- Supplementary information/
- Supplementary information/Supplementary Dataset 1.xlsx
- Supplementary information/Supplementary Dataset 2.docx
- Supplementary information/Supplementary Dataset 3.xlsx
- Supplementary information/Supplementary Dataset 4.xlsx
- Supplementary information/Supplementary Information.docx
