# Supplementary material for: Comprehensive Comparative Analysis of Cholesterol Catabolic Genes/Proteins in Mycobacterial Species
Source: Int J Mol Sci. 2019 Feb 27;20(5):1032. doi: 10.3390/ijms20051032 (PMC6429209; doi:10.3390/ijms20051032)
Supplement: Supplementary file 1 [file ijms-20-01032-s001.zip › Supplementary information/Supplementary Dataset 1.xlsx]

## Sheet: BLAST
	Mycobacterium Code	mtu	mtv	mtc	mra	mtf	mtb	mtk	mtz	mtg	mti	mte	mtur	mtl	mto	mtd	mtn	mtj	mtub	mtuc	mtue	mtx	mtuh	mtul	mtut	mtuu	mtq	mbo	mbb	mbt	mbm	mbk	mbx	mbz	maf	mce	mcq	mcv	mcx	mcz	mle	mlb	mpa	mao	mavi	mavu	mav	mavr	mavd
Enzyme Code & Name	Mycobacterium Species	Mycobacterium tuberculosis H37Rv (1998)	Mycobacterium tuberculosis H37Rv (2012)	Mycobacterium tuberculosis CDC1551	Mycobacterium tuberculosis H37Ra	Mycobacterium tuberculosis F11	Mycobacterium tuberculosis KZN 1435	Mycobacterium tuberculosis KZN 4207	Mycobacterium tuberculosis KZN 605	Mycobacterium tuberculosis RGTB327	Mycobacterium tuberculosis RGTB423	Mycobacterium tuberculosis CCDC5079 (2012)	Mycobacterium tuberculosis CCDC5079 (2013)	Mycobacterium tuberculosis CCDC5180	Mycobacterium tuberculosis CTRI-2	Mycobacterium tuberculosis UT205	Mycobacterium tuberculosis Erdman = ATCC 35801	Mycobacterium tuberculosis Beijing/NITR203	Mycobacterium tuberculosis 7199-99	Mycobacterium tuberculosis CAS/NITR204	Mycobacterium tuberculosis EAI5/NITR206	Mycobacterium tuberculosis EAI5	Mycobacterium tuberculosis Haarlem/NITR202	Mycobacterium tuberculosis Haarlem	Mycobacterium tuberculosis BT1	Mycobacterium tuberculosis BT2	Mycobacterium tuberculosis HKBS1	Mycobacterium bovis AF2122/97	Mycobacterium bovis BCG Pasteur 1173P2	Mycobacterium bovis BCG Tokyo 172	Mycobacterium bovis BCG Mexico	Mycobacterium bovis BCG Korea 1168P	Mycobacterium bovis BCG ATCC 35743	Mycobacterium bovis ATCC BAA-935	Mycobacterium africanum	Mycobacterium canettii CIPT 140010059	Mycobacterium canettii CIPT 140060008	Mycobacterium canettii CIPT 140070008	Mycobacterium canettii CIPT 140070010	Mycobacterium canettii CIPT 140070017	Mycobacterium leprae TN	Mycobacterium leprae Br4923	Mycobacterium avium subsp. paratuberculosis K-10	Mycobacterium avium subsp. paratuberculosis MAP4	Mycobacterium avium subsp. paratuberculosis E1	Mycobacterium avium subsp. paratuberculosis E93	Mycobacterium avium 104	Mycobacterium avium 2285 (R)	Mycobacterium avium subsp. avium DJO-44271
Rv0009 ppiA; iron-regulated peptidyl-prolyl cis-trans isomerase PpiA; K03767 peptidyl-prolyl cis-trans isomerase A (cyclophilin A) [EC:5.2.1.8] (A)	Code	Rv0009	RVBD_0009	MT0011	MRA_0009	TBFG_10009	TBMG_00009	TBSG_00009	TBXG_000009	MRGA327_00065	MRGA423_00070	CCDC5079_0010	CFBS_0013	CCDC5180_0011	MTCTRI2_0011	UDA_0009	ERDMAN_0013	J112_00055	MT7199_0009	J113_00070	J114_00060	M943_00075	I917_00060	TBHG_00009	HKBT1_0013	HKBT2_0013	HKBS1_0013	Mb0009	BCG_0039	JTY_0009	BCGMEX_0009	K60_000110	BCGT_3799	LH58_00070	MAF_00090	MCAN_00081	BN44_10015	BN43_10013	BN42_10030	BN45_10012	ML0011	MLBr00011	MAP_0011	MAP4_3864	RC58_19180	RE97_19230	MAV_0013	LA63_00065	NF84_00065
	Name	ppiA; iron-regulated peptidyl-prolyl cis-trans isomerase PpiA	iron-regulated peptidyl-prolyl cis-trans isomerase A PpiA	ppi-1; peptidyl-prolyl cis-trans isomerase (EC:5.2.1.8)	ppiA; iron-regulated peptidyl-prolyl cis-trans isomerase A	ron-regulated peptidyl-prolyl-cis-trans-isomerase A ppiA	iron-regulated peptidyl-prolyl-cis-trans-isomerase A ppiA	iron-regulated peptidyl-prolyl-cis-trans-isomerase A ppiA	iron-regulated peptidyl-prolyl-cis-trans-isomerase A ppiA	iron-regulated peptidyl-prolyl cis-trans isomerase A	iron-regulated peptidyl-prolyl cis-trans isomerase A	iron-regulated peptidyl-prolyl-cis-trans-isomerase A ppiA	ppiA; iron-regulated peptidyl-prolyl-cis-trans-isomerase A	iron-regulated peptidyl-prolyl-cis-trans-isomerase A ppiA	ppiA; iron-regulated peptidyl-prolyl cis-trans isomerase A	ppiA; hypothetical protein	ppiA; iron-regulated peptidyl-prolyl cis-transisomerase A (EC:5.2.1.8)	peptidyl-prolyl cis-trans isomerase	putative IRON-REGULATED PEPTIDYL-PROLYL CIS-TRANS ISOMERASE A PPIA (PPIase A) (ROTAMASE A) (EC:5.2.1.8)	peptidyl-prolyl cis-trans isomerase	peptidyl-prolyl cis-trans isomerase	peptidyl-prolyl cis-trans isomerase	peptidyl-prolyl cis-trans isomerase	iron-regulated peptidyl-prolyl cis-trans isomerase A PpiA	ppiA; iron-regulated peptidyl-prolyl-cis-trans-isomerase A	ppiA; iron-regulated peptidyl-prolyl-cis-trans-isomerase A	ppiA; iron-regulated peptidyl-prolyl-cis-trans-isomerase A	ppiA; iron-regulated peptidyl-prolyl cis-trans isomerase A (EC:5.2.1.8)	ppiA_2; iron-regulated peptidyl-prolyl cis-trans isomerase a ppiA (EC:5.2.1.8)	ppiA; putative iron-regulated peptidyl-prolyl cis-trans isomerase A (EC:5.2.1.8)	ppiA; peptidyl-prolyl cis-trans isomerase (EC:5.2.1.8)	iron-regulated peptidyl-prolyl-cis-trans-isomerase A ppiA	Peptidyl-prolyl cis-trans isomerase (EC:5.2.1.8)	peptidylprolyl isomerase	ppiA; putative iron-regulated peptidyl-prolyl cis-trans isomerase A PpiA (EC:5.2.1.8)	ppiA; putative iron-regulated peptidyl-prolyl cis-trans isomerase A PPIA (PPIase A) (rotamase A)	ppiA; Putative peptidyl-prolyl cis-trans isomerase A (EC:5.2.1.8)	ppiA; Putative peptidyl-prolyl cis-trans isomerase A (EC:5.2.1.8)	ppiA; Putative peptidyl-prolyl cis-trans isomerase A (EC:5.2.1.8)	ppiA; Putative peptidyl-prolyl cis-trans isomerase A (EC:5.2.1.8)	ppiA; peptidyl-prolyl cis-trans isomerase (EC:5.2.1.8)	ppiA; putative peptidyl-prolyl cis-trans isomerase (EC:5.2.1.8)	ppiA; PpiA	iron-regulated peptidyl-prolyl cis-transisomerase PpiA	peptidylprolyl isomerase	peptidylprolyl isomerase	peptidyl-prolyl cis-trans isomerase B (EC:5.2.1.8)	peptidylprolyl isomerase	peptidylprolyl isomerase
	Identity (%)	100	100	100	100	100	100	100	100	100	100	99	100	99	100	100	99	100	100	100	100	100	100	100	100	100	100	100	100	100	100	99	99	100	100	100	100	100	99	100	90	90	90	90	90	90	90	90	90
	Homology (%)	100	100	100	100	100	100	100	100	100	100	100	100	100	100	100	100	100	100	100	100	100	100	100	100	100	100	100	100	100	100	100	100	100	100	100	100	100	99	100	95	95	96	96	96	96	97	96	96
	Code	Rv2582	RVBD_2582	MT2659	MRA_2611	TBFG_12602	TBMG_01391	TBSG_01401	TBXG_001378		MRGA423_16150	CCDC5079_2381	CFBS_2733	CCDC5180_2351	MTCTRI2_2630	UDA_2582	ERDMAN_2841	J112_13850	MT7199_2613	J113_18030	J114_13815	M943_13345	I917_18220	TBHG_02518	HKBT1_2724	HKBT2_2727	HKBS1_2731	Mb2613	BCG_0009	JTY_2599	BCGMEX_2598	K60_026850	BCGT_2426	LH58_13780	MAF_25990	MCAN_26241	BN44_60043	BN43_40257	BN42_40564	BN45_50973	ML0492	MLBr00492	MAP_1050c	MAP4_2806	RC58_13915	RE97_13935	MAV_3462	LA63_15830	NF84_15685
	Name	ppiB; peptidyl-prolyl cis-trans isomerase B	peptidyl-prolyl cis-trans isomerase B PpiB	ppi-2; peptidyl-prolyl cis-trans isomerase (EC:5.2.1.8)	ppiB; putative peptidyl-prolyl cis-trans isomerase B	peptidyl-prolyl-cis-trans-isomerase B ppiB	peptidyl-prolyl-cis-trans-isomerase B ppiB	peptidyl-prolyl-cis-trans-isomerase B ppiB	peptidyl-prolyl cis-trans isomerase B		peptidyl-prolyl cis-trans isomerase, cyclophilin type	peptidyl-prolyl cis-trans isomerase B	ppiB; putative peptidyl-prolyl cis-trans isomerase B	peptidyl-prolyl cis-trans isomerase B	ppiB; peptidyl-prolyl cis-trans isomerase B	ppiB; hypothetical protein	ppiB; peptidyl-prolyl cis-trans isomerase B (EC:5.2.1.8)	cyclophilin type peptidyl-prolyl cis-trans isomerase	putative PEPTIDYL-PROLYL CIS-TRANS ISOMERASE B PPIB (CYCLOPHILIN) (PPIASE) (ROTAMASE) (PEPTIDYLPROLYL ISOMERASE) (EC:5.2.1.8)	cyclophilin type peptidyl-prolyl cis-trans isomerase	cyclophilin type peptidyl-prolyl cis-trans isomerase	peptidyl-prolyl cis-trans isomerase	cyclophilin type peptidyl-prolyl cis-trans isomerase	peptidyl-prolyl cis-trans isomerase B PpiB	ppiB; putative peptidyl-prolyl cis-trans isomerase B	ppiB; putative peptidyl-prolyl cis-trans isomerase B	ppiB; putative peptidyl-prolyl cis-trans isomerase B	ppiB; peptidyl-prolyl cis-trans isomerase B (EC:5.2.1.8)	ppiA_1; iron-regulated peptidyl-prolyl cis-trans isomerase A ppiA (EC:5.2.1.8)	ppiB; putative peptidyl-prolyl cis-trans isomerase B (EC:5.2.1.8)	peptidyl-prolyl cis-trans isomerase B (EC:5.2.1.8)	peptidyl-prolyl cis-trans isomerase B	Peptidyl-prolyl cis-trans isomerase (EC:5.2.1.8)	peptidylprolyl isomerase	ppiB; putative peptidyl-prolyl cis-trans isomerase B PPIB (cyclophilin) (EC:5.2.1.8)	ppiB; putative peptidyl-prolyl cis-trans isomerase B PPIB (cyclophilin) (PPIASE) (rotamase) (peptidylprolyl isomerase)	ppiB; Putative peptidyl-prolyl cis-trans isomerase B PpiB (cyclophilin) (PPIase) (rotamase) (peptidylprolyl isomerase) (EC:5.2.1.8)	ppiB; Putative peptidyl-prolyl cis-trans isomerase B PpiB (cyclophilin) (PPIase) (rotamase) (peptidylprolyl isomerase) (EC:5.2.1.8)	ppiB; Putative peptidyl-prolyl cis-trans isomerase B PpiB (cyclophilin) (PPIase) (rotamase) (peptidylprolyl isomerase) (EC:5.2.1.8)	ppiB; Putative peptidyl-prolyl cis-trans isomerase B PpiB (cyclophilin) (PPIase) (rotamase) (peptidylprolyl isomerase) (EC:5.2.1.8)	ppiB; peptidyl-prolyl cis-trans isomerase (EC:5.2.1.8)	ppiB; putative peptidyl-prolyl cis-trans isomerase (EC:5.2.1.8)	ppiB; PpiB	Peptidyl-prolyl cis-trans isomerase B	peptidylprolyl isomerase	peptidylprolyl isomerase	peptidyl-prolyl cis-trans isomerase, cyclophilin-type	peptidylprolyl isomerase	peptidylprolyl isomerase
	Identity (%)	35	35	35	35	35	35	35	35		35	35	35	35	35	35	35	35	35	35	35	35	33	35	35	35	35	35	100	35	35	35	35	35	35	35	35	35	35	35	35	35	35	35	39	39	38	38	38
	Homology (%)	51	51	51	51	51	51	51	51		51	51	51	51	51	51	51	51	51	51	51	51	51	51	51	51	51	51	100	51	51	51	51	51	51	51	51	51	51	51	52	52	51	51	54	54	53	53	53
	Code																												BCG_2605														MAP_1049c	MAP4_2807		RE97_13940	MAV_3463	LA63_15835	NF84_15690
	Name																												ppiB; peptidyl-prolyl cis-trans isomerase B ppiB (EC:5.2.1.8)														pknE; PknE	transmembrane serinethreonine-protein kinase		protein kinase	protein kinase/peptidyl-prolyl cis-trans isomerase, cyclophilin-type	protein kinase	protein kinase
	Identity (%)																												35														32	32		32	32	32	32
	Homology (%)																												51														47	47		47	47	47	47
	Code
	Name
	Identity (%)
	Homology (%)
Rv0153c ptbB; phosphotyrosine protein phosphatase; K01104 protein-tyrosine phosphatase [EC:3.1.3.48] (A)	Code	Rv0153c	RVBD_0153c	MT0162	MRA_0161	TBFG_10154	TBMG_00154	TBSG_00156	TBXG_000154	MRGA327_00980	MRGA423_23360	CCDC5079_0139	CFBS_0166	CCDC5180_0137	MTCTRI2_0157	UDA_0153c	ERDMAN_0177	J112_00845	MT7199_0155	J113_01090	J114_00850	M943_00840	I917_01145	TBHG_00153	HKBT1_0166	HKBT2_0166	HKBS1_0166	Mb0158c	BCG_0189c	JTY_0159	BCGMEX_0159c	K60_001700	BCGT_3954	LH58_00860	MAF_01530	MCAN_01581	BN44_10182	BN43_10175	BN42_10192	BN45_10171	ML1635	MLBr01635	MAP_3568c	MAP4_2648	RC58_13135	RE97_00975	MAV_5145	LA63_23790	NF84_14890
	Name	ptbB; phosphotyrosine protein phosphatase	phosphotyrosine protein phosphatase PtpB	conserved hypothetical protein	ptbB; phosphotyrosine protein phosphatase PtpB	phosphotyrosine protein phosphatase ptpb	phosphotyrosine protein phosphatase ptpb	phosphotyrosine protein phosphatase ptpb	phosphotyrosine protein phosphatase ptpb	phosphotyrosine protein phosphatase	hypothetical protein	ptbB, phosphotyrosine protein phosphatase PtpB	ptpb; phosphotyrosine protein phosphatase	ptbB, phosphotyrosine protein phosphatase PtpB	ptbB; phosphotyrosine protein phosphatase PTPB (protein-tyrosine-phosphatase) (PTPase)	ptbB; hypothetical protein	ptbB; phosphotyrosine protein phosphatase	phosphotyrosine protein phosphatase	ptbB; PHOSPHOTYROSINE protein PHOSPHATASE PTPB (protein-TYROSINE-PHOSPHATASE (PTPase)	phosphotyrosine protein phosphatase	phosphotyrosine protein phosphatase	phosphotyrosine protein phosphatase	Phosphotyrosine protein phosphatase PtpB (protein-tyrosine-phosphatase)(PTPase)	phosphotyrosine protein phosphatase PtpB	ptpb; phosphotyrosine protein phosphatase	ptpb; phosphotyrosine protein phosphatase	ptpb; phosphotyrosine protein phosphatase	ptbB; phosphotyrosine protein phosphatase PtpB (EC:3.1.3.48)	ptbB; phosphotyrosine protein phosphatase ptpB (EC:3.1.3.48)	ptbB; phosphotyrosine protein phosphatase (EC:3.1.3.48)	ptbB; phosphotyrosine protein phosphatase (EC:3.1.3.48)	phosphotyrosine protein phosphatase PTPB (protein-tyrosine-phosphatase) (PTPase)	Protein tyrosine phosphatase (EC:3.1.3.48)	phosphotyrosine protein phosphatase	ptbB; phosphotyrosine protein phosphatase PtpB (protein-tyrosine-phosphatase) (PTPase) (EC:3.1.3.48)	ptbB; phosphotyrosine protein phosphatase PTPB (protein-tyrosine-phosphatase) (PTPase)	ptbB; Phosphotyrosine protein phosphatase PtpB (protein-tyrosine-phosphatase)(PTPase) (EC:3.1.3.48)	ptbB; Phosphotyrosine protein phosphatase PtpB (protein-tyrosine-phosphatase)(PTPase) (EC:3.1.3.48)	ptbB; Phosphotyrosine protein phosphatase PtpB (protein-tyrosine-phosphatase)(PTPase) (EC:3.1.3.48)	ptbB; Phosphotyrosine protein phosphatase PtpB (protein-tyrosine-phosphatase)(PTPase) (EC:3.1.3.48)	panB; 3-methyl-2-oxobutanoate hydroxymethyltransferase (EC:2.1.2.11)	panB; 3-methyl-2-oxobutanoate hydroxymethyltransferase	protein-tyrosine phosphatase	MoxR-like ATPase	MoxR-like ATPase	hypothetical protein	phosphotyrosine protein phosphatase ptpb	phosphotyrosine protein phosphatase	ATPase
	Identity (%)	100	100	100	100	100	100	100	100	100	29	99	100	100	100	100	100	100	100	100	100	100	95	100	100	100	100	99	99	99	99	99	99	99	100	98	98	98	98	99	37	37	78	35	35	78	77	77	35
	Homology (%)	100	100	100	100	100	100	100	100	100	40	100	100	100	100	100	100	100	100	100	100	100	96	100	100	100	100	99	99	99	99	99	99	99	100	99	99	99	99	99	50	50	87	54	54	87	87	87	54
	Code	Rv3705c	RVBD_3705c	MT3808	MRA_3741	TBFG_13736	TBMG_03748	TBSG_03772	TBXG_003719	MRGA327_22820		CCDC5079_3436	CFBS_3926	CCDC5180_3387	MTCTRI2_3775	UDA_3705c	ERDMAN_4058	J112_19910	MT7199_3770	J113_25860	J114_19790	M943_19035	I917_01140	TBHG_03640	HKBT1_3910	HKBT2_3920	HKBS1_3923	Mb3731c	BCG_3764c	JTY_3766	BCGMEX_3765c	K60_038440	BCGT_3567	LH58_20025	MAF_37130	MCAN_37261	BN44_120103	BN43_90212	BN42_90221	BN45_110061			MAP_3569c			RE97_00970
	Name	hypothetical protein	hypothetical protein	hypothetical protein	hypothetical protein	conserved hypothetical protein	conserved hypothetical protein	conserved hypothetical protein	hypothetical protein	hypothetical protein		hypothetical protein	hypothetical protein	hypothetical protein	hypothetical protein	hypothetical protein	hypothetical protein	hypothetical protein	hypothetical protein	hypothetical protein	hypothetical protein	hypothetical protein	protein-tyrosine phosphatase	hypothetical protein	hypothetical protein	hypothetical protein	hypothetical protein	hypothetical protein	hypothetical protein	hypothetical protein	hypothetical protein	hypothetical protein	hypothetical protein	hypothetical protein	conserved hypothetical protein	conserved hypothetical protein	Conserved exported protein of unknown function	Conserved exported protein of unknown function	Conserved exported protein of unknown function	Conserved exported protein of unknown function			hypothetical protein			hypothetical protein
	Identity (%)	29	29	29	29	29	29	29	29	29		29	29	29	29	29	29	29	29	29	29	29	99	29	29	29	29	29	29	29	29	29	29	29	29	29	29	29	29	29			76			76
	Homology (%)	40	40	40	40	40	40	40	40	40		40	40	40	40	40	40	40	40	40	40	40	100	40	40	40	40	40	40	40	40	40	40	40	40	40	40	40	40	40			83			83
Rv0202c mmpL11; transmembrane transport protein MmpL11; K06994 putative drug exporter of the RND superfamily (A)	Code	Rv0202c	RVBD_0202c	MT0212	MRA_0210	TBFG_10204	TBMG_00203	TBSG_00205	TBXG_000204	MRGA327_01275	MRGA423_07150	CCDC5079_0187	CFBS_0218	CCDC5180_0185	MTCTRI2_0206	UDA_0202c	ERDMAN_0229	J112_01110	MT7199_0206	J113_08025	J114_06180	M943_01085	I917_01485	TBHG_00202	HKBT1_0218	HKBT2_0218	HKBS1_0218	Mb0208c	BCG_0239c	JTY_0208	BCGMEX_0208c	K60_002230	BCGT_4004	LH58_01120	MAF_02030	MCAN_02081	BN44_10236	BN43_10229	BN42_10246	BN45_10224	ML2617	MLBr02617	MAP_3637c	MAP4_0137	RC58_00640	RE97_00645	MAV_4973	LA63_23290	NF84_23010
	Name	mmpL11; transmembrane transport protein MmpL11	transmembrane transporter MmpL11	membrane protein MmpL11	mmpL11; membrane protein MmpL11	transmembrane transport protein mmpL11	transmembrane transporter mmpL11	transmembrane transporter mmpL11	transmembrane transporter mmpL11	hypothetical protein	transmembrane transport protein	transmembrane transport protein MmpL11	mmpL11; transmembrane transporter MmpL11	transmembrane transport protein MmpL11	mmpL11; transmembrane transport protein MmpL11	mmpL11; hypothetical protein	mmpL11; transmembrane transport protein	transmembrane transport protein	putative conserved protein TRANSPORT protein MMPL11	transmembrane transport protein	transmembrane transport protein	membrane protein	transmembrane transporter mmpL3	transmembrane transporter MmpL11	mmpL11; transmembrane transporter MmpL11	mmpL11; transmembrane transporter MmpL11	mmpL11; transmembrane transporter MmpL11	mmpL11; transmembrane transport protein MmpL11	mmpL11; transmembrane transport protein mmpL11	mmpL11; putative transmembrane transport protein	mmpL11; putative transmembrane transport protein	transmembrane transport protein MmpL11	Integral membrane protein	membrane protein	mmpL11; putative conserved transmembrane transport protein MMPL11	mmpL11; putative conserved transmembrane transport protein MMPL11	mmpL; Conserved membrane protein of unknown function, Mmpl11, possible transport protein	mmpL; Conserved membrane protein of unknown function, Mmpl11, possible transport protein	mmpL; Conserved membrane protein of unknown function, Mmpl11, possible transport protein	mmpL; Conserved membrane protein of unknown function, Mmpl11, possible transport protein	hypothetical protein	conserved integral membrane protein	mmpL11; MmpL11	transmembrane transport protein	membrane protein	membrane protein	MmpL11 protein	membrane protein	membrane protein
	Identity (%)	100	100	100	100	100	100	100	100	100	29	100	100	100	99	100	100	100	100	29	29	100	25	100	100	100	100	100	100	100	100	100	100	100	100	99	99	99	99	99	73	73	75	75	75	75	75	75	75
	Homology (%)	100	100	100	100	100	100	100	100	100	45	100	100	100	100	100	100	100	100	45	45	100	44	100	100	100	100	100	100	100	100	100	100	100	100	99	99	99	99	99	81	81	84	84	84	84	84	84	84
	Code			MT0216		TBFG_10208						CCDC5079_1058	CFBS_1220	CCDC5180_1051				J112_06180	MT7199_0210		J114_01135	M943_06000		TBHG_00206	HKBT1_1218	HKBT2_1224	HKBS1_1222	Mb1177	BCG_1207	JTY_1180	BCGMEX_1179	K60_012330	BCGT_0975	LH58_06305		MCAN_11571	BN44_11277	BN43_30210	BN42_21005	BN45_30197	ML2620	MLBr02620	MAP_2635c	MAP4_1183	RC58_05865	RE97_05860	MAV_1287	LA63_05840	NF84_05710
	Name			membrane protein, MmpL family		transmembrane transport protein mmpL3						transmembrane transporter mmpL13b	mmpL13b; putative transmembrane transport protein MmpL13b	transmembrane transporter mmpL13b				transmembrane transport protein	putative conserved protein TRANSPORT protein MMPL3		transmembrane transport protein	membrane protein		transmembrane transporter MmpL3	mmpL13b; putative transmembrane transport protein MmpL13b	mmpL13b; putative transmembrane transport protein MmpL13b	mmpL13b; putative transmembrane transport protein MmpL13b	mmpL13; transmembrane transport protein MmpL13	mmpL13; transmembrane transport protein mmpL13	mmpL13; putative transmembrane transport protein	mmpL13; transmembrane transport protein	transmembrane transporter mmpL13b	hypothetical protein	membrane protein		mmpL13; putative conserved transmembrane transport protein mmpl13	mmpL; Putative conserved transmembrane transport protein MmpL13	mmpL; Putative conserved transmembrane transport protein MmpL13	Putative conserved transmembrane transport protein MmpL13	mmpL; Putative conserved transmembrane transport protein MmpL13	hypothetical protein	conserved integral membrane protein	hypothetical protein	transmembrane transport protein, MMPL family	membrane protein	membrane protein	mmpL protein	membrane protein	membrane protein
	Identity (%)			26		26						29	29	29				29	26		26	29		26	29	29	29	29	29	29	29	29	29	29		29	29	29	30	29	26	26	31	31	31	31	30	30	30
	Homology (%)			45		45						45	45	45				45	45		45	45		45	45	45	45	45	45	45	45	45	45	45		45	46	45	45	45	46	46	46	46	46	46	47	47	47
	Code																					M943_01105														MCAN_02121	BN44_10240		BN42_10250	BN45_10228
	Name																					membrane protein														mmpL3; putative conserved transmembrane transport protein MMPL3	mmpL; Conserved membrane protein of unknown function, Mmpl3		mmpL; Conserved membrane protein of unknown function, Mmpl3	mmpL; Conserved membrane protein of unknown function, Mmpl3
	Identity (%)																					26														26	26		26	26
	Homology (%)																					45														45	45		45	45
	Code
	Name
	Identity (%)
	Homology (%)
	Code
	Name
	Identity (%)
	Homology (%)
	Code
	Name
	Identity (%)
	Homology (%)
	Code
	Name
	Identity (%)
	Homology (%)
	Code
	Name
	Identity (%)
	Homology (%)
Rv0244c fadE5; acyl-CoA dehydrogenase FadE5 (A)	Code	Rv0244c	RVBD_0244c	MT0258	MRA_0253	TBFG_10247	TBMG_00246	TBSG_00249	TBXG_000247	MRGA327_01565	MRGA423_01570	CCDC5079_0228	CFBS_0261	CCDC5180_0226	MTCTRI2_0249	UDA_0244c	ERDMAN_0273	J112_01325	MT7199_0249	J113_22855	J114_01335	M943_01300	I917_01765	TBHG_00244	HKBT1_0261	HKBT2_0261	HKBS1_0261	Mb0250c	BCG_0282c	JTY_0251	BCGMEX_0251c	K60_002660	BCGT_0009	LH58_01345	MAF_02450	MCAN_02511	BN44_10281	BN43_10276	BN42_10288	BN45_10268	ML2563	MLBr02563	MAP_3694c	MAP4_0077	RC58_00360	RE97_00365	MAV_4914	LA63_23000	NF84_22735
	Name	fadE5; acyl-CoA dehydrogenase FadE5	acyl-CoA dehydrogenase FadE5	acyl-CoA dehydrogenase	fadE5; acyl-CoA dehydrogenase FadE5	acyl-CoA dehydrogenase fadE5	acyl-CoA dehydrogenase fadE5	acyl-CoA dehydrogenase fadE5	acyl-CoA dehydrogenase fadE5	acyl-CoA dehydrogenase fadE5	acyl-CoA dehydrogenase fadE5	acyl-CoA dehydrogenase FADE5	fadE5; acyl-CoA dehydrogenase FadE5	acyl-CoA dehydrogenase FADE5	fadE5; acyl-CoA dehydrogenase FADE5	fadE5; hypothetical protein	fadE5; acyl-CoA dehydrogenase (EC:1.3.99.-)	acyl-CoA dehydrogenase	putative ACYL-CoA DEHYDROGENASE FADE5 (EC:1.3.99.-)	acyl-CoA dehydrogenase	acyl-CoA dehydrogenase	butyryl-CoA dehydrogenase	Putative acyl-CoA dehydrogenase FadE5	acyl-CoA dehydrogenase FadE	fadE5; acyl-CoA dehydrogenase FadE5	fadE5; acyl-CoA dehydrogenase FadE5	fadE5; acyl-CoA dehydrogenase FadE5	fadE5; acyl-CoA dehydrogenase (EC:1.3.99.-)	fadE5; acyl-CoA dehydrogenase fadE5 (EC:1.3.99.-)	fadE5; putative acyl-CoA dehydrogenase	fadE5; putative acyl-CoA dehydrogenase	acyl-CoA dehydrogenase fadE5	3-methylmercaptopropionyl-CoA dehydrogenase (DmdC)	butyryl-CoA dehydrogenase	fadE5; putative acyl-CoA dehydrogenase FADE5 (EC:1.3.99.-)	fadE5; putative acyl-CoA dehydrogenase FADE5	fadE; Putative acyl-CoA dehydrogenase FadE5 (EC:1.3.99.-)	fadE; Putative acyl-CoA dehydrogenase FadE5 (EC:1.3.99.-)	fadE; Putative acyl-CoA dehydrogenase FadE5 (EC:1.3.99.-)	fadE; Putative acyl-CoA dehydrogenase FadE5 (EC:1.3.99.-)	fadE5; acyl-CoA dehydrogenase	fadE5; acyl-CoA dehydrogenase	fadE5; FadE5	acyl-CoA dehydrogenase	butyryl-CoA dehydrogenase	butyryl-CoA dehydrogenase	putative acyl-CoA dehydrogenase	butyryl-CoA dehydrogenase	butyryl-CoA dehydrogenase
	Identity (%)	100	100	100	100	100	99	99	99	100	100	100	100	100	99	100	100	100	99	27	100	100	94	100	100	100	100	99	99	99	99	99	99	99	99	99	99	99	99	99	90	90	91	91	91	91	91	91	91
	Homology (%)	100	100	100	100	100	99	99	99	100	100	100	100	100	99	100	100	100	99	43	100	100	95	100	100	100	100	99	99	99	99	99	99	99	100	99	99	100	99	99	94	94	97	97	97	97	97	97	97
	Code	Rv1467c	RVBD_1467c	MT1514	MRA_1476	TBFG_11495	TBMG_02515	TBSG_02526	TBXG_002494	MRGA327_23380	MRGA423_09205	CCDC5079_1363	CFBS_1561	CCDC5180_1353	MTCTRI2_1504	UDA_1467c	ERDMAN_1633	J112_07880	MT7199_1498			M943_07690		TBHG_01445	HKBT1_1561	HKBT2_1568	HKBS1_1565	Mb1502c	BCG_1528c	JTY_1503	BCGMEX_1500c	K60_015730	BCGT_1304	LH58_08045	MAF_14890	MCAN_14831	BN44_20021	BN43_30579	BN42_21389	BN45_30565			MAP_1195c	MAP4_2658	RC58_13185	RE97_13210	MAV_3309	LA63_15075	NF84_14940
	Name	fadE15; acyl-CoA dehydrogenase FadE15	acyl-CoA dehydrogenase FadE15	acyl-CoA dehydrogenase, putative	fadE15; acyl-CoA dehydrogenase FadE15	acyl-CoA dehydrogenase fadE15	acyl-CoA dehydrogenase fadE15	acyl-CoA dehydrogenase fadE15	acyl-CoA dehydrogenase fadE15	acyl-CoA dehydrogenase	acyl-CoA dehydrogenase	acyl-CoA dehydrogenase FADE15	fadE15; acyl-CoA dehydrogenase FadE15	acyl-CoA dehydrogenase FADE15	fadE15; acyl-CoA dehydrogenase FADE15	fadE15; fadE15	fadE15; acyl-CoA dehydrogenase (EC:1.3.99.-)	acyl-CoA dehydrogenase	fadE15; putative ACYL-CoA DEHYDROGENASE FADE15 (EC:1.3.99.-)			butyryl-CoA dehydrogenase		acyl-CoA dehydrogenase FadE15	fadE15; acyl-CoA dehydrogenase FadE15	fadE15; acyl-CoA dehydrogenase FadE15	fadE15; acyl-CoA dehydrogenase FadE15	fadE15; acyl-CoA dehydrogenase (EC:1.3.99.-)	fadE15; acyl-CoA dehydrogenase fadE15 (EC:1.3.99.-)	fadE15; putative acyl-CoA dehydrogenase	fadE15; Putative acyl-CoA dehydrogenase	acyl-CoA dehydrogenase FADE15	3-methylmercaptopropionyl-CoA dehydrogenase (DmdC)	butyryl-CoA dehydrogenase	fadE15; putative acyl-CoA dehydrogenase FADE15 (EC:1.3.99.-)	fadE15; putative acyl-CoA dehydrogenase FADE15	fadE; Putative acyl-coa dehydrogenase FadE15 (EC:1.3.99.-)	fadE; Putative acyl-coa dehydrogenase FadE15 (EC:1.3.99.-)	fadE; Putative acyl-coa dehydrogenase FadE15 (EC:1.3.99.-)	fadE; Putative acyl-coa dehydrogenase FadE15 (EC:1.3.99.-)			fadE15; FadE15	Acyl-CoA dehydrogenase FadE15	butyryl-CoA dehydrogenase	butyryl-CoA dehydrogenase	putative acyl-CoA dehydrogenase	butyryl-CoA dehydrogenase	butyryl-CoA dehydrogenase
	Identity (%)	65	65	65	65	65	65	65	65	27	65	65	65	65	65	65	65	65	65			65		65	65	65	65	65	65	65	65	65	65	65	65	65	65	65	66	65			64	64	64	64	65	65	65
	Homology (%)	76	76	76	76	76	76	76	76	44	76	76	76	76	76	76	76	76	76			76		76	76	76	76	76	76	76	76	76	76	76	76	76	76	76	76	76			76	76	76	76	76	76	76
	Code	Rv3797	RVBD_3797	MT3904	MRA_3837	TBFG_13831	TBMG_03844	TBSG_03867	TBXG_003814			CCDC5079_3526	CFBS_4026	CCDC5180_3475	MTCTRI2_3876	UDA_3797	ERDMAN_4163	J112_20410	MT7199_3866			M943_19505		TBHG_03735	HKBT1_4009	HKBT2_4019	HKBS1_4022	Mb3826	BCG_3859	JTY_3861	BCGMEX_3860	K60_039390	BCGT_3658	LH58_20545	MAF_38120	MCAN_38171	BN44_120205	BN43_90309		BN45_110159			MAP_0224c	MAP4_3647	RC58_18135	RE97_18170	MAV_0222	LA63_01085	NF84_01055
	Name	fadE35; acyl-CoA dehydrogenase FadE35	acyl-CoA dehydrogenase FadE35	acyl-CoA dehydrogenase, putative	fadE35; acyl-CoA dehydrogenase FadE35	acyl-CoA dehydrogenase fadE35	acyl-CoA dehydrogenase fadE35	acyl-CoA dehydrogenase fadE35	acyl-CoA dehydrogenase fadE35			acyl-CoA dehydrogenase FadE35	fadE35; acyl-CoA dehydrogenase FadE35	acyl-CoA dehydrogenase FadE35	fadE35; acyl-CoA dehydrogenase FADE35	fadE35; fadE35	fadE35; acyl-CoA dehydrogenase (EC:1.3.99.-)	Putative acyl-CoA dehydrogenase FadE35	putative ACYL-CoA DEHYDROGENASE FADE35 (EC:1.3.99.-)			acyl-CoA dehydrogenase		acyl-CoA dehydrogenase FadE35	fadE35; acyl-CoA dehydrogenase FadE35	fadE35; acyl-CoA dehydrogenase FadE35	fadE35; acyl-CoA dehydrogenase FadE35	fadE35; acyl-CoA dehydrogenase (EC:1.3.99.-)	fadE35; acyl-CoA dehydrogenase fadE35 (EC:1.3.99.-)	fadE35; putative acyl-CoA dehydrogenase	fadE35; Putative acyl-CoA dehydrogenase	acyl-CoA dehydrogenase FADE35	putative acyl-CoA dehydrogenase fadE35 (EC:1.3.99.-)	acyl-CoA dehydrogenase	fadE35; putative acyl-CoA dehydrogenase FADE35 (EC:1.3.99.-)	fadE35; putative acyl-CoA dehydrogenase FADE35	Putative acyl-CoA dehydrogenase FadE35 (EC:1.3.99.-)	fadE; Putative acyl-CoA dehydrogenase FadE35 (EC:1.3.99.-)		fadE; Putative acyl-CoA dehydrogenase FadE35 (EC:1.3.99.-)			fadE35; FadE35	acyl-CoA dehydrogenase fadE35 FadE35	acyl-CoA dehydrogenase	acyl-CoA dehydrogenase	putative acyl-CoA dehydrogenase	acyl-CoA dehydrogenase	acyl-CoA dehydrogenase
	Identity (%)	27	27	27	27	27	27	27	27			27	27	27	27	27	27	26	27			27		27	27	27	27	27	27	27	27	27	27	27	27	26	26	27		26			28	28	28	28	28	28	28
	Homology (%)	44	44	44	44	44	44	44	44			44	44	44	44	44	44	44	44			44		44	44	44	44	44	44	44	44	44	44	44	44	43	43	44		44			45	45	45	45	45	45	45
	Code
	Name
	Identity (%)
	Homology (%)
	Code
	Name
	Identity (%)
	Homology (%)
	Code
	Name
	Identity (%)
	Homology (%)
	Code
	Name
	Identity (%)
	Homology (%)
Rv0362 mgtE; Mg2+ transport transmembrane protein MgtE; K06213 magnesium transporter (A)	Code	Rv0362	RVBD_0362	MT0378	MRA_0371	TBFG_10367	TBMG_00366	TBSG_00369	TBXG_000364	MRGA327_02295	MRGA423_02270	CCDC5079_0338	CFBS_0378	CCDC5180_0335	MTCTRI2_0369	UDA_0362	ERDMAN_0402	J112_01945	MT7199_0368	J113_02595	J114_01935	M943_01890	I917_02585	TBHG_00357	HKBT1_0378	HKBT2_0378	HKBS1_0378	Mb0369	BCG_0400	JTY_0370	BCGMEX_0370	K60_003820	BCGT_0131	LH58_01955	MAF_03640	MCAN_03631	BN44_10403	BN43_10395	BN42_20089	BN45_10404	ML0387	MLBr00387	MAP_2550	MAP4_1270	RC58_06285	RE97_06280	MAV_1371	LA63_06250	NF84_09545
	Name	mgtE; Mg2+ transport transmembrane protein MgtE	Mg2+ transport transmembrane protein MgtE	divalent cation transporter, MgtE family	mgtE; Mg2+ transport transmembrane protein MgtE	Mg2+ transport transmembrane protein mgtE	Mg2+ transport transmembrane protein mgtE	Mg2+ transport transmembrane protein mgtE	Mg2+ transport transmembrane protein mgtE	putative Mg2+ transport transmembrane protein MGTE	putative Mg2+ transport transmembrane protein MGTE	Mg2+ transport transmembrane protein MgtE	hypothetical protein	Mg2+ transport transmembrane protein MgtE	mgtE; Mg2+ transport transmembrane protein MgtE	mgtE; mgtE	mgtE; Mg2+ transport transmembrane protein	Mg2+ transport transmembrane protein	putative Mg2+ TRANSPORT protein protein MGTE	Mg2+ transport transmembrane protein	Mg2+ transport transmembrane protein	magnesium transporter	Mg2+ transporter	Mg2+ transport transmembrane protein MgtE	hypothetical protein	hypothetical protein	hypothetical protein	mgtE; Mg2+ transporter	mgtE; Mg2+ transport transmembrane protein mgtE	mgtE; putative Mg2+ transport transmembrane protein	mgtE; Putative Mg2+ transport transmembrane protein	Mg2+ transporter	putative mg2+ transport transmembrane protein mgte	magnesium transporter	mgtE; putative Mg2+ transport transmembrane protein MGTE	mgtE; putative Mg2+ transport transmembrane protein MGTE	Putative Mg2+ transport transmembrane protein MgtE	Putative Mg2+ transport transmembrane protein MgtE	Putative Mg2+ transport transmembrane protein MgtE	Putative Mg2+ transport transmembrane protein MgtE	guaB2; inosine 5'-monophosphate dehydrogenase (EC:1.1.1.205)	guaB2; putative inosine-5'-monophosphate dehydrogenase (EC:1.1.1.205)	hypothetical protein	hypothetical protein	magnesium transporter	magnesium transporter	Mg/Co/Ni transporter MgtE	magnesium transporter	magnesium transporter MgtE
	Identity (%)	100	100	100	100	100	100	100	100	100	100	100	100	100	100	100	100	100	100	100	100	100	98	100	100	100	100	99	100	100	100	100	100	99	100	100	100	99	99	99	28	28	25	25	25	25	25	25	24
	Homology (%)	100	100	100	100	100	100	100	100	100	100	100	100	100	100	100	100	100	100	100	100	100	98	100	100	100	100	99	100	100	100	100	100	99	100	100	100	99	99	99	45	45	44	44	44	44	44	44	44
	Code	Rv1232c	RVBD_1232c	MT1270	MRA_1241	TBFG_11257	TBMG_02749	TBSG_02763	TBXG_002729	MRGA327_07735		CCDC5079_1140	CFBS_1312	CCDC5180_1132	MTCTRI2_1263	UDA_1232c	ERDMAN_1378	J112_06640	MT7199_1261		J114_06645	M943_06445		TBHG_01216	HKBT1_1310	HKBT2_1316	HKBS1_1314	Mb1264c	BCG_1292c	JTY_1267	BCGMEX_1264c	K60_013230	BCGT_1064	LH58_06760	MAF_12510	MCAN_12461	BN44_11378	BN43_30306	BN42_21105	BN45_30295			MAP_2065	MAP4_1759	RC58_08800	RE97_08800	MAV_2122	LA63_09735	NF84_20005
	Name	hypothetical protein	hypothetical protein	hypothetical protein	hypothetical protein	conserved hypothetical protein	conserved hypothetical protein	conserved hypothetical protein	hypothetical protein	hypothetical protein		hypothetical protein	hypothetical protein	hypothetical protein	hypothetical protein	unnamed protein product	hypothetical protein	hypothetical protein	hypothetical protein		hypothetical protein	magnesium transporter		hypothetical protein	hypothetical protein	hypothetical protein	hypothetical protein	hypothetical protein	hypothetical protein	hypothetical protein	Hypothetical protein	hypothetical protein	magnesium transporter	magnesium transporter	conserved hypothetical protein	conserved hypothetical protein	Conserved protein of unknown function	Conserved protein of unknown function	Conserved protein of unknown function	Conserved protein of unknown function			hypothetical protein	magnesium transporter MgtE intracellular domain-containing protein	magnesium transporter MgtE	magnesium transporter MgtE	MgtE intracellular domain family protein	magnesium transporter MgtE	inosine-5-monophosphate dehydrogenase
	Identity (%)	27	27	27	27	27	27	27	27	27		27	27	27	27	27	27	27	27		27	27		27	27	27	27	27	27	27	27	27	27	27	28	27	27	27	27	27			24	24	24	24	24	24	27
	Homology (%)	47	47	47	47	47	47	47	47	47		47	47	47	47	47	47	47	47		47	47		47	47	47	47	47	47	47	47	47	47	47	48	47	47	47	47	47			43	43	43	43	44	44	46
	Code																																										MAP_4278	MAP4_4403	RC58_21870	RE97_21920	MAV_4356	LA63_20220
	Name																																										guaB2; GuaB2	inosine-5-monophosphate dehydrogenase GuaB2	inosine-5-monophosphate dehydrogenase	inosine-5-monophosphate dehydrogenase	guaB; inosine-5'-monophosphate dehydrogenase (EC:1.1.1.205)	inosine-5-monophosphate dehydrogenase
	Identity (%)																																										27	27	27	27	27	27
	Homology (%)																																										46	46	46	46	46	46
	Code
	Name
	Identity (%)
	Homology (%)
Rv0391 metZ; O-succinylhomoserine sulfhydrylase; K10764 O-succinylhomoserine sulfhydrylase [EC:2.5.1.-] (A)	Code	Rv0391	RVBD_0391	MT0402	MRA_0398	TBFG_10395	TBMG_00391	TBSG_00394	TBXG_000389	MRGA327_02470	MRGA423_00205	CCDC5079_0365	CFBS_0406	CCDC5180_0361	MTCTRI2_0394	UDA_0391	ERDMAN_0431	J112_02090	MT7199_0396	J113_07570	J114_02085	M943_02025	I917_02790	TBHG_00384	HKBT1_0406	HKBT2_0406	HKBS1_0406	Mb0397	BCG_0428	JTY_0398	BCGMEX_0398	K60_004100	BCGT_0161	LH58_02095	MAF_03930	MCAN_03931	BN44_10433	BN43_10424	BN42_20117	BN45_10435	ML0275	MLBr00275	MAP_3873	MAP4_3988	RC58_19805	RE97_19860	MAV_4773	LA63_22265	NF84_22045
	Name	metZ; O-succinylhomoserine sulfhydrylase	O-succinylhomoserine sulfhydrylase MetZ	metZ; O-succinylhomoserine sulfhydrylase (EC:4.2.99.-)	metZ; O-succinylhomoserine sulfhydrylase	O-succinylhomoserine sulfhydrylase metZ	O-succinylhomoserine sulfhydrylase metZ	O-succinylhomoserine sulfhydrylase metZ	O-succinylhomoserine sulfhydrylase metZ	O-succinylhomoserine sulfhydrylase	8-amino-7-oxononanoate synthase	O-succinylhomoserine sulfhydrylase	metZ; O-succinylhomoserine sulfhydrylase	O-succinylhomoserine sulfhydrylase	metZ; O-succinylhomoserine sulfhydrylase	metZ; metZ	metZ; O-succinylhomoserine sulfhydrylase (EC:4.2.99.-)	O-succinylhomoserine sulfhydrylase	putative O-SUCCINYLHOMOSERINE SULFHYDRYLASE METZ (OSH SULFHYDRYLASE) (EC:4.2.99.-)	cystathionine gamma-synthase (EC:2.5.1.48)	O-succinylhomoserine sulfhydrylase	O-succinylhomoserine sulfhydrylase	O-succinylhomoserine sulfhydrylase	O-succinylhomoserine sulfhydrylase MetZ	metZ; O-succinylhomoserine sulfhydrylase	metZ; O-succinylhomoserine sulfhydrylase	metZ; O-succinylhomoserine sulfhydrylase	metZ; O-succinylhomoserine sulfhydrylase (EC:4.2.99.-)	metZ; O-succinylhomoserine sulfhydrylase (EC:4.2.99.-)	metZ; O-succinylhomoserine sulfhydrylase	metZ; O-succinylhomoserine sulfhydrylase	O-succinylhomoserine sulfhydrylase	O-acetylhomoserine sulfhydrylase (EC:2.5.1.49)	O-succinylhomoserine sulfhydrylase	metZ; putative O-succinylhomoserine sulfhydrylase MetZ (OSH sulfhydrylase) (EC:4.2.99.-)	metZ; putative O-succinylhomoserine sulfhydrylase METZ (OSH sulfhydrylase)	metZ; O-succinylhomoserine sulfhydrylase MetZ (EC:2.5.1.-)	metZ; O-succinylhomoserine sulfhydrylase MetZ (EC:2.5.1.-)	metZ; O-succinylhomoserine sulfhydrylase MetZ (EC:2.5.1.-)	metZ; O-succinylhomoserine sulfhydrylase MetZ (EC:2.5.1.-)	metZ; O-succinylhomoserine sulfhydrylase	metZ; putative o-succinylhomoserine sulfhydrylase (EC:4.2.99.-)	metZ; MetZ	O-acetylhomoserine sulfhydrylase MetZ	O-succinylhomoserine sulfhydrylase	O-succinylhomoserine sulfhydrylase	metZ; O-succinylhomoserine sulfhydrylase (EC:4.2.99.-)	O-succinylhomoserine sulfhydrylase	O-succinylhomoserine sulfhydrylase
	Identity (%)	100	100	100	100	100	100	100	100	100	24	100	100	100	100	100	100	100	100	37	100	100	96	100	100	100	100	100	100	100	100	100	100	100	100	99	99	99	99	99	88	88	91	91	91	91	92	92	92
	Homology (%)	100	100	100	100	100	100	100	100	100	40	100	100	100	100	100	100	100	100	58	100	100	96	100	100	100	100	100	100	100	100	100	100	100	100	100	100	99	99	99	94	94	96	96	96	96	97	97	97
	Code	Rv1079	RVBD_1079	MT1110	MRA_1089	TBFG_11097	TBMG_02908	TBSG_02924	TBXG_002888	MRGA327_06735		CCDC5079_0997	CFBS_1141	CCDC5180_0989	MTCTRI2_1107	UDA_1079	ERDMAN_1204	J112_05825	MT7199_1104	J113_23330	J114_05825	M943_05685		TBHG_01063	HKBT1_1140	HKBT2_1145	HKBS1_1142	Mb1108	BCG_1137	JTY_1110	BCGMEX_1109	K60_011590	BCGT_0898	LH58_05935	MAF_10920	MCAN_10851	BN44_11196	BN43_30133	BN42_41404	BN45_30121	ML2394	MLBr02394	MAP_3457	MAP4_0320	RC58_14030	RE97_14055	MAV_4315	LA63_05420	NF84_05300
	Name	metB; cystathionine gamma-synthase	cystathionine gamma-synthase MetB	metB; cystathionine gamma-synthase (EC:2.5.1.48)	metB; cystathionine gamma-synthase	cystathionine gamma-synthase metB	cystathionine gamma-synthase metB	cystathionine gamma-synthase metB	cystathionine gamma-synthase metB	cystathionine gamma-synthase (EC:2.5.1.48)		cystathionine gamma-synthase	metB; cystathionine gamma-synthase	cystathionine gamma-synthase	metB; cystathionine gamma-synthase	metB; metB	metB; cystathionine gamma-synthase (EC:2.5.1.48)	cystathionine gamma-synthase (EC:2.5.1.48)	putative CYSTATHIONINE GAMMA-SYNTHASE METB (CGS) (O-SUCCINYLHOMOSERINE [THIOL]-LYASE) (EC:2.5.1.48)	O-acetylhomoserine aminocarboxypropyltransferase (EC:2.5.1.49)	cystathionine gamma-synthase (EC:2.5.1.48)	cystathionine gamma-synthase		cystathionine gamma-synthase MetB	metB; cystathionine gamma-synthase	metB; cystathionine gamma-synthase	metB; cystathionine gamma-synthase	metB; cystathionine gamma-synthase (EC:2.5.1.48)	metB; cystathionine gamma-synthase (EC:2.5.1.48)	metB; cystathionine gamma-synthase (EC:2.5.1.48)	metB; Cystathionine gamma-synthase (EC:2.5.1.48)	cystathionine gamma-synthase	Cystathionine gamma-lyase (EC:4.4.1.1)	cystathionine gamma-synthase	metB; putative cystathionine gamma-synthase METB (CGS) (O-succinylhomoserine [thiol]-lyase) (EC:2.5.1.48)	metB; putative cystathionine gamma-synthase METB (CGS) (O-succinylhomoserine [thiol]-lyase)	metB; Cystathionine gamma-synthase, PLP-dependent (EC:2.5.1.48)	metB; Cystathionine gamma-synthase, PLP-dependent (EC:2.5.1.48)	cysD; O-acetylhomoserine (thiol)-lyase (EC:2.5.1.49)	metB; Cystathionine gamma-synthase, PLP-dependent (EC:2.5.1.48)	metB; cystathionine gamma-synthase (EC:2.5.1.48)	metB; cystathionine [gamma]-synthase	metC; MetC	O-acetylhomoserine sulfhydrylase MetC	cystathionine gamma-synthase	cystathionine gamma-synthase	O-acetylhomoserine sulfhydrylase	cystathionine gamma-synthase	cystathionine gamma-synthase
	Identity (%)	37	37	37	37	37	37	37	37	37		37	37	37	37	37	37	37	37	36	37	37		37	37	37	37	37	37	37	37	37	37	37	37	37	37	37	36	37	35	35	35	35	36	36	35	36	36
	Homology (%)	58	58	58	58	58	58	58	58	58		58	58	58	58	58	58	58	58	55	58	58		58	58	58	58	58	58	58	58	58	58	58	58	58	58	58	55	58	56	56	54	54	56	56	54	56	56
	Code	Rv3340	RVBD_3340	MT3443	MRA_3381	TBFG_13373	TBMG_03389	TBSG_03412	TBXG_003369			CCDC5079_3089	CFBS_3539	CCDC5180_3048	MTCTRI2_3413	UDA_3340	ERDMAN_3658	J112_17950	MT7199_3387		J114_17900	M943_17250		TBHG_03279	HKBT1_3526	HKBT2_3533	HKBS1_3536	Mb3372	BCG_3410	JTY_3410	BCGMEX_3408	K60_034760	BCGT_3207		MAF_33560	MCAN_33671	BN44_70140	BN43_60363	BN42_20928	BN45_60384			MAP_1026	MAP4_2831			MAV_1203
	Name	metC; O-acetylhomoserine sulfhydrylase	O-acetylhomoserine sulfhydrylase MetC	transulfuration enzyme family protein	metC; O-acetylhomoserine sulfhydrylase	O-acetylhomoserine sulfhydrylase metC	O-acetylhomoserine sulfhydrylase metC	O-acetylhomoserine sulfhydrylase metC	O-acetylhomoserine sulfhydrylase metC			O-acetylhomoserine aminocarboxypropyltransferase	metC; O-acetylhomoserine aminocarboxypropyltransferase	O-acetylhomoserine aminocarboxypropyltransferase	metC; O-acetylhomoserineaminocarboxypropyltransferase	metC; metC	metC; O-acetylhomoserineaminocarboxypropyltransferase	O-acetylhomoserine aminocarboxypropyltransferase (EC:2.5.1.49)	putative O-ACETYLHOMOSERINE SULFHYDRYLASE METC (HOMOCYSTEINE SYNTHASE) (O-ACETYLHOMOSERINE (THIOL)-LYASE) (OAH SULFHYDRYLASE) (O-ACETYL-L-HOMOSERINE SULFHYDRYLASE) (EC:2.5.1.49)		O-acetylhomoserine aminocarboxypropyltransferase (EC:2.5.1.49)	O-acetylhomoserine aminocarboxypropyltransferase (EC:2.5.1.49)		O-acetylhomoserine sulfhydrylase MetC	metC; O-acetylhomoserine aminocarboxypropyltransferase	metC; O-acetylhomoserine aminocarboxypropyltransferase	metC; O-acetylhomoserine aminocarboxypropyltransferase	metC; O-acetylhomoserine aminocarboxypropyltransferase (EC:2.5.1.49)	metC; O-acetylhomoserine aminocarboxypropyltransferase (EC:2.5.1.49)	metC; O-acetylhomoserine aminocarboxypropyltransferase (EC:2.5.1.49)	metC; O-acetylhomoserine sulfhydrylase (EC:2.5.1.49)	O-acetylhomoserine aminocarboxypropyltransferase	O-acetylhomoserine sulfhydrylase / O-succinylhomoserine sulfhydrylase (EC:2.5.1.48)		metC; putative O-acetylhomoserine sulfhydrylase METC (homocysteine synthase) (EC:2.5.1.49)	metC; putative O-acetylhomoserine sulfhydrylase METC (homocysteine synthase) (O-acetylhomoserine (thiol)-lyase) (OAH sulfhydrylase) (O-acetyl-L-homoserine sulfhydrylase)	cysD; O-acetylhomoserine (thiol)-lyase (EC:2.5.1.49)	cysD; O-acetylhomoserine (thiol)-lyase (EC:2.5.1.49)	metB; Cystathionine gamma-synthase, PLP-dependent (EC:2.5.1.48)	cysD; O-acetylhomoserine (thiol)-lyase (EC:2.5.1.49)			metB; MetB	cystathionine gamma-lyase			cystathionine beta-lyase MetC
	Identity (%)	36	36	36	36	36	36	36	36			36	36	36	36	36	36	36	36		36	36		36	36	36	36	36	36	36	36	36	36		36	36	36	35	37	36			36	36			36
	Homology (%)	55	55	55	55	55	55	55	55			55	55	55	55	55	55	55	55		55	55		55	55	55	55	55	55	55	55	55	55		55	55	55	55	58	54			56	56			56
	Code
	Name
	Identity (%)
	Homology (%)
	Code
	Name
	Identity (%)
	Homology (%)
Rv0450c mmpL4; transmembrane transport protein MmpL4; K06994 putative drug exporter of the RND superfamily (A)	Code	Rv0450c	RVBD_0450c	MT0466	MRA_0455	TBFG_10456	TBMG_00451	TBSG_00455	TBXG_000449	MRGA327_02850	MRGA423_04215	CCDC5079_0422	CFBS_0467	CCDC5180_0416	MTCTRI2_0453	UDA_0450c	ERDMAN_0493	J112_02395	MT7199_0457	J113_03220	J114_02390	M943_02335	I917_16435	TBHG_00446	HKBT1_0467	HKBT2_0467	HKBS1_0467	Mb0458c	BCG_0489c	JTY_0459	BCGMEX_0460c	K60_004740	BCGT_0222	LH58_02410	MAF_04520	MCAN_04481	BN44_10496	BN43_10486	BN42_20172	BN45_10494	ML2378	MLBr02378	MAP_1738	MAP4_2092	RC58_10430	RE97_10440	MAV_2510	LA63_14795	NF84_11340
	Name	mmpL4; transmembrane transport protein MmpL4	transmembrane transporter MmpL4	membrane protein, MmpL family	mmpL4; transmembrane transport protein MmpL4	transmembrane transport protein mmpL4	transmembrane transporter mmpL4	transmembrane transporter mmpL4	transmembrane transporter mmpL4	transporter	transporter	membrane protein, MmpL family	mmpL4; transmembrane transporter MmpL4	membrane protein, MmpL family	mmpL4; transmembrane transport protein MmpL4	mmpL4; mmpL4	mmpL4; transmembrane transport protein	transmembrane transport protein	putative conserved protein TRANSPORT protein MMPL4	transmembrane transport protein	transmembrane transport protein	membrane protein	transmembrane transporter mmpL9	transmembrane transporter MmpL4	mmpL4; transmembrane transporter MmpL4	mmpL4; transmembrane transporter MmpL4	mmpL4; transmembrane transporter MmpL4	mmpL4; transmembrane transport protein MmpL4	mmpL4; transmembrane transport protein mmpL4	mmpL4; putative transmembrane transport protein	mmpL4; Putative transmembrane transport protein	transmembrane transport protein MmpL4	membrane protein, MmpL family	membrane protein	mmpL4; putative conserved transmembrane transport protein MMPL4	mmpL4; putative conserved transmembrane transport protein MMPL4	mmpL; Conserved membrane protein of unknown function, MmpL4	mmpL; Conserved membrane protein of unknown function, MmpL4	mmpL; Conserved membrane protein of unknown function, MmpL4	mmpL; Conserved membrane protein of unknown function, MmpL4	large membrane protein	conserved large membrane protein	mmpL5; MmpL5	transmembrane transport protein MmpL5	membrane protein	membrane protein	MmpL4 protein	membrane protein	membrane protein
	Identity (%)	100	100	99	100	100	100	100	100	100	64	100	100	100	100	99	100	100	100	100	99	100	62	100	100	100	100	99	100	100	100	100	100	99	100	99	99	100	99	100	79	79	65	65	65	65	66	65	66
	Homology (%)	100	100	99	100	100	100	100	100	100	79	100	100	100	100	99	100	100	100	100	100	100	77	100	100	100	100	99	100	100	100	100	100	99	100	99	99	100	99	100	88	88	79	79	79	79	79	78	79
	Code	Rv0676c	RVBD_0676c	MT0705	MRA_0686	TBFG_10690	TBMG_00689	TBSG_00693	TBXG_000682	MRGA327_04230		CCDC5079_0628	CFBS_0711	CCDC5180_0619	MTCTRI2_0692	UDA_0676c	ERDMAN_0747	J112_03620	MT7199_0694	J113_04805	J114_03610	M943_03515		TBHG_00671	HKBT1_0711	HKBT2_0712	HKBS1_0711	Mb0695c	BCG_0725c	JTY_0695	BCGMEX_0696c	K60_007210	BCGT_0467	LH58_03655	MAF_06850		BN44_10742	BN43_20104	BN42_20427	BN45_10772			MAP_3751	MAP4_0018	RC58_00090	RE97_00090	MAV_3249	LA63_14790	NF84_14655
	Name	mmpL5; transmembrane transport protein MmpL5	transmembrane transporter MmpL5	membrane protein, MmpL family	mmpL5; transmembrane transport protein MmpL5	transmembrane transport protein mmpL5	transmembrane transporter mmpL5	transmembrane transporter mmpL5	transmembrane transporter mmpL5	transmembrane transporter mmpL5		putative transmembrane transport protein mmpL5	mmpL5; putative transmembrane transport protein MmpL5	putative transmembrane transport protein mmpL5	mmpL5; transmembrane transport protein MmpL5	mmpL5; mmpL5	mmpL5; transmembrane transport protein	transmembrane transport protein	putative conserved protein TRANSPORT protein MMPL5	transmembrane transport protein	transmembrane transport protein	membrane protein		transmembrane transporter MmpL5	mmpL5; putative transmembrane transport protein MmpL5	mmpL5; putative transmembrane transport protein MmpL5	mmpL5; putative transmembrane transport protein MmpL5	mmpL5; transmembrane transport protein MmpL5	mmpL5; transmembrane transport protein mmpL5	mmpL5; putative transmembrane transport protein	mmpL5; Putative transmembrane transport protein	transmembrane transport protein	Transmembrane transport protein MmpL5	membrane protein	mmpL5; putative conserved transmembrane transport protein MMPL5		mmpL; Putative conserved transmembrane transport protein MmpL5	mmpL; Putative conserved transmembrane transport protein MmpL5	mmpL; Putative conserved transmembrane transport protein MmpL5	mmpL; Putative conserved transmembrane transport protein MmpL5			mmpL4; MmpL4_5	transmembrane transport protein, MmpL4_5	membrane protein	membrane protein	Mmp14A protein	membrane protein	membrane protein
	Identity (%)	65	65	65	65	65	65	65	65	65		65	65	65	65	65	65	65	65	66	65	65		65	65	65	65	66	66	65	66	66	66	66	66		66	65	66	66			66	66	66	66	65	62	65
	Homology (%)	79	79	79	79	79	79	79	79	79		79	79	79	79	79	79	79	79	79	79	79		79	79	79	79	79	79	79	79	79	79	79	79		79	79	79	79			81	81	81	81	79	79	78
	Code																																										MAP_1239c	MAP4_2613	RC58_12980	RE97_13005	MAV_3248		NF84_14650
	Name																																										mmpL4; MmpL4_2	transmembrane transport protein MmpL4	membrane protein	membrane protein	Mmp14A protein		membrane protein
	Identity (%)																																										66	66	66	66	62		62
	Homology (%)																																										79	79	79	79	79		79
	Code																																										MAP_1240c	MAP4_2612	RC58_12975	RE97_13000
	Name																																										mmpL4; MmpL4_3	transmembrane transport protein MmpL4	membrane protein	membrane protein
	Identity (%)																																										62	62	62	62
	Homology (%)																																										79	79	79	79
	Code
	Name
	Identity (%)
	Homology (%)
	Code
	Name
	Identity (%)
	Homology (%)
	Code
	Name
	Identity (%)
	Homology (%)
Rv0485 transcriptional regulator (A)	Code	Rv0485	RVBD_0485	MT0503	MRA_0492	TBFG_10493	TBMG_00488	TBSG_00493	TBXG_000486	MRGA327_03065	MRGA423_20305	CCDC5079_0454	CFBS_0505	CCDC5180_0447	MTCTRI2_0490	UDA_0485	ERDMAN_0531	J112_02580	MT7199_0495	J113_09150	J114_02580	M943_02515	I917_24535	TBHG_00483	HKBT1_0505	HKBT2_0505	HKBS1_0505	Mb0495	BCG_0526	JTY_0496	BCGMEX_0497	K60_005120	BCGT_0260	LH58_02600	MAF_04890	MCAN_04851	BN44_10538	BN43_10527	BN42_20212	BN45_10535	ML1333	MLBr01333	MAP_3978	MAP4_4094	RC58_20340	RE97_20390	MAV_4665	LA63_21730	NF84_21515
	Name	transcriptional regulator	transcriptional regulator	NagC-related protein	NagC-related protein	hypothetical transcriptional regulatory protein	transcriptional regulator	transcriptional regulator	transcriptional regulator	putative transcriptional regulatory protein	preprotein translocase subunit SecA	transcriptional regulator	transcriptional regulator	transcriptional regulator	transcriptional regulatory protein	unnamed protein product	transcriptional regulator	transcriptional regulator	putative TRANSCRIPTIONAL REGULATORY protein	transposase for insertion sequence elementIS1557	transcriptional regulator	hypothetical protein	MCE-family protein MCE4B	transcriptional regulator	transcriptional regulator	transcriptional regulator	transcriptional regulator	transcriptional regulator	transcriptional regulatory protein	putative transcriptional regulatory protein	Putative transcriptional regulatory protein	transcriptional regulatory protein	putative transcriptional regulator, ROK family	hypothetical protein	putative transcriptional regulatory protein	putative transcriptional regulatory protein	Putative transcriptional regulatory protein	Putative transcriptional regulatory protein	Putative transcriptional regulatory protein	Putative transcriptional regulatory protein	helY; Ski2 subfamily helicase	helY; probable helicase, Ski2 subfamily	hypothetical protein	transcriptional regulatory protein	hypothetical protein	hypothetical protein	ROK family protein	hypothetical protein	hypothetical protein
	Identity (%)	100	100	100	100	100	100	100	100	99	31	100	100	100	100	100	100	100	100	31	100	100	37	100	100	100	100	100	100	100	100	100	100	100	100	99	99	99	99	99	34	34	83	83	82	82	83	82	82
	Homology (%)	100	100	100	100	100	100	100	100	100	49	100	100	100	100	100	100	100	100	43	100	100	49	100	100	100	100	100	100	100	100	100	100	100	100	99	99	99	99	99	43	43	88	88	88	88	88	88	88
	Code
	Name
	Identity (%)
	Homology (%)
	Code
	Name
	Identity (%)
	Homology (%)
	Code
	Name
	Identity (%)
	Homology (%)
Rv0495c hypothetical protein (A)	Code	Rv0495c	RVBD_0495c	MT0515	MRA_0502	TBFG_10504	TBMG_00500	TBSG_00505	TBXG_000497	MRGA327_03135	MRGA423_03100	CCDC5079_0465	CFBS_0516	CCDC5180_0458	MTCTRI2_0501	UDA_0495c	ERDMAN_0542	J112_02640	MT7199_0506	J113_03525	J114_02640	M943_02575	I917_03560	TBHG_00494	HKBT1_0516	HKBT2_0516	HKBS1_0516	Mb0506c	BCG_0537c	JTY_0507	BCGMEX_0508c	K60_005230	BCGT_0273	LH58_02660	MAF_05000	MCAN_04961	BN44_10549	BN43_10538	BN42_20223	BN45_10547	ML2435	MLBr02435	MAP_3986c	MAP4_4102	RC58_20380	RE97_20430	MAV_4657	LA63_21690	NF84_21475
	Name	hypothetical protein	hypothetical protein	conserved hypothetical protein	hypothetical protein	conserved hypothetical protein	conserved hypothetical protein	conserved hypothetical protein	hypothetical protein	hypothetical protein	hypothetical protein	hypothetical protein	hypothetical protein	hypothetical protein	hypothetical protein	unnamed protein product	hypothetical protein	hypothetical protein	hypothetical protein	hypothetical protein	hypothetical protein	hypothetical protein	hypothetical protein	hypothetical protein	hypothetical protein	hypothetical protein	hypothetical protein	hypothetical protein	hypothetical protein	hypothetical protein	Hypothetical protein	hypothetical protein	hypothetical protein	hypothetical protein	conserved hypothetical protein	conserved hypothetical protein	Conserved protein of unknown function	Conserved protein of unknown function	Conserved protein of unknown function	Conserved protein of unknown function	hypothetical protein	conserved hypothetical protein	hypothetical protein	hypothetical protein	hypothetical protein	hypothetical protein	conserved hypothetical protein	hypothetical protein	hypothetical protein
	Identity (%)	100	100	100	100	100	100	100	100	100	99	99	100	99	100	100	99	100	100	100	100	100	99	100	100	100	100	100	100	100	100	100	99	99	100	99	99	99	99	99	83	83	89	89	89	89	89	88	88
	Homology (%)	100	100	100	100	100	100	100	100	100	100	100	100	100	100	100	100	100	100	100	100	100	99	100	100	100	100	100	100	100	100	100	100	100	100	100	100	99	99	99	89	89	93	93	93	93	93	93	93
	Code
	Name
	Identity (%)
	Homology (%)
Rv0655 mkl; ribonucleotide ABC transporter ATP-binding protein; K02065 phospholipid/cholesterol/gamma-HCH transport system ATP-binding protein (A)	Code	Rv0655	RVBD_0655	MT0684	MRA_0666	TBFG_10668	TBMG_00666	TBSG_00670	TBXG_000659	MRGA327_04095	MRGA423_04080	CCDC5079_0613	CFBS_0687	CCDC5180_0605	MTCTRI2_0671	UDA_0655	ERDMAN_0725	J112_03510	MT7199_0673	J113_04680	J114_03500	M943_03420	I917_21790	TBHG_00651	HKBT1_0687	HKBT2_0688	HKBS1_0687	Mb0674	BCG_0704	JTY_0674	BCGMEX_0675	K60_006980	BCGT_0444	LH58_03545	MAF_06640	MCAN_06541	BN44_10717	BN43_20079	BN42_20399	BN45_10749	ML1892	MLBr01892	MAP_4129	MAP4_4254	RC58_21130	RE97_21180	MAV_4504	LA63_20920	NF84_20725
	Name	mkl; ribonucleotide ABC transporter ATP-binding protein	ribonucleotide-transport ABC transporter ATP-binding protein Mkl	ABC transporter, ATP-binding protein	mkl; ribonucleotide ABC transporter ATP-binding protein Mkl	ribonucleotide transport ATP-binding protein ABC transporter mkl	ribonucleotide-transport ATP-binding protein ABC transporter mkl	ribonucleotide-transport ATP-binding protein ABC transporter mkl	ribonucleotide-transport ATP-binding protein ABC transporter mkl	ribonucleotide transport ATP-binding protein ABC transporter mkl	putative ribonucleotide-transport ATP-binding protein ABC transporter MKL	ribonucleotide ABC transporter ATP-binding protein	mkl; putative ribonucleotide-transport ATP-binding protein ABC transporter	ribonucleotide ABC transporter ATP-binding protein	mkl; ribonucleotide ABC transporter ATP-binding protein	mkl; mkl	mkl; ribonucleotide ABC transporter ATP-bindingprotein	ribonucleotide-transport ATP-binding protein ABC transporter mkl	putative RIBONUCLEOTIDE-TRANSPORT ATP-BINDING protein ABC TRANSPORTER MKL	ribonucleotide-transport ATP-binding protein ABC transporter mkl	ribonucleotide-transport ATP-binding protein ABC transporter MKL	ABC transporter ATP-binding protein	cell division ATP-binding protein ftsE	ribonucleotide-transport ABC transporter ATP-binding protein Mkl	mkl; putative ribonucleotide-transport ATP-binding protein ABC transporter	mkl; putative ribonucleotide-transport ATP-binding protein ABC transporter	mkl; putative ribonucleotide-transport ATP-binding protein ABC transporter	mkl; ribonucleotide ABC transporter ATP-binding protein	mkl; ribonucleotide-transport ATP-binding protein ABC transporter mkl	mkl; putative ribonucleotide-transport ATP-binding protein ABC transporter	mkl; Putative ribonucleotide-transport ATP-binding protein ABC transporter	ribonucleotide-transport ATP-binding protein ABC transporter mkl	Methionine ABC transporter ATP-binding protein	ABC transporter ATP-binding protein	mkl; putative ribonucleotide-transport ATP-binding protein ABC transporter MKL	mkl; putative ribonucleotide-transport ATP-binding protein ABC transporter MKL	mkl; Putative ribonucleotide transport ATP-binding protein Mkl	mkl; Putative ribonucleotide transport ATP-binding protein Mkl	mkl; Putative ribonucleotide transport ATP-binding protein Mkl	mkl; Putative ribonucleotide transport ATP-binding protein Mkl	ABC transporter ATP-binding protein	ABC transporter ATP-binding protein	hypothetical protein	ribonucleotide-transport ATP-binding protein ABC transporter Mkl	ABC transporter ATP-binding protein	ABC transporter ATP-binding protein	ABC transporter, ATP-binding protein	ABC transporter ATP-binding protein	ABC transporter ATP-binding protein
	Identity (%)	100	100	100	100	99	99	99	99	99	99	100	100	100	99	99	100	100	100	100	99	99	34	100	100	100	100	100	100	100	100	100	100	100	100	100	100	100	99	99	93	93	92	92	92	92	92	92	92
	Homology (%)	100	100	100	100	99	99	99	99	99	99	100	100	100	99	99	100	100	100	100	99	99	53	100	100	100	100	100	100	100	100	100	100	100	100	100	100	100	99	100	96	96	97	97	97	97	97	97	97
	Code	Rv2397c	RVBD_2397c	MT2468	MRA_2421	TBFG_12425	TBMG_01578	TBSG_01588	TBXG_001564	MRGA327_14800		CCDC5079_2217	CFBS_2538	CCDC5180_2188	MTCTRI2_2440	UDA_2397c	ERDMAN_2634	J112_12865	MT7199_2428	J113_16690	J114_12840	M943_12390		TBHG_02335	HKBT1_2529	HKBT2_2532	HKBS1_2536	Mb2419c	BCG_2412c	JTY_2406	BCGMEX_2402c	K60_024860	BCGT_2225	LH58_12745	MAF_24110	MCAN_24291	BN44_50369	BN43_40047	BN42_40336	BN45_50773			MAP_2210c	MAP4_1614	RC58_08050	RE97_08050	MAV_5100	LA63_23620	NF84_07995
	Name	cysA1; sulfate ABC transporter ATP-binding protein CysA	sulfate-transport ABC transporter ATP-binding protein CysA1	cysA; sulfate ABC transporter, ATP-binding protein	cysA1; sulfate ABC transporter ATP-binding protein CysA1	sulfate-transport ATP-binding protein ABC transporter cysA1	sulfate-transport ATP-binding protein ABC transporter cysA1	sulfate-transport ATP-binding protein ABC transporter cysA1	sulfate ABC transporter ATP-binding protein cysA1	sulfate ABC transporter ATP-binding protein		sulfate ABC transporter, ATP-binding protein	cysA1; sulfate ABC transporter ATP-binding protein CysA1	sulfate ABC transporter, ATP-binding protein	cysA1; sulfate-transport ATP-binding protein ABC transporter CysA1	cysA1; cysA1	cysA1; sulfate-transport ATP-binding protein ABCtransporter	sulfate-transport ATP-binding protein ABCtransporter	putative SULFATE-TRANSPORT ATP-BINDING protein ABC TRANSPORTER CYSA1	sulfate ABC transporter ATP-binding protein	sulfate-transport ATP-binding protein ABCtransporter	sulfate ABC transporter ATP-binding protein		sulfate-transport ABC transporter ATP-binding protein CysA1	cysA1; sulfate ABC transporter ATP-binding protein CysA1	cysA1; sulfate ABC transporter ATP-binding protein CysA1	cysA1; sulfate ABC transporter ATP-binding protein CysA1	cysA1; sulfate-transport ABC transporter ATP-binding protein CysA1	cysA1; sulfate-transport ATP-binding protein ABC transporter cysA1	cysA1; putative sulfate-transport ATP-binding protein ABC transporter	cysA1; Sulfate/thiosulfate import ATP-binding protein (EC:3.6.3.25)	sulfate ABC transporter ATP-binding protein	Sulfate and thiosulfate import ATP-binding protein CysA (EC:3.6.3.25)	sulfate ABC transporter ATP-binding protein	cysA1; putative sulfate-transport ATP-binding protein ABC transporter CYSA1	cysA1; putative sulfate-transport ATP-binding protein ABC transporter CYSA1	cysA; Putative sulfate-transport ATP-binding protein ABC transporter CysA1 (EC:3.6.3.25)	cysA; Putative sulfate-transport ATP-binding protein ABC transporter CysA1 (EC:3.6.3.25)	cysA; Putative sulfate-transport ATP-binding protein ABC transporter CysA1 (EC:3.6.3.25)	cysA; Putative sulfate-transport ATP-binding protein ABC transporter CysA1 (EC:3.6.3.25)			cysA; CysA	sulfate-transport ATP-binding protein ABC transporter cysA1	sulfate ABC transporter ATP-binding protein	sulfate ABC transporter ATP-binding protein	ABC transporter, ATP-binding protein	hypothetical protein	sulfate ABC transporter ATP-binding protein
	Identity (%)	34	34	34	34	34	34	34	34	34		34	34	34	34	34	34	34	34	34	34	34		34	34	34	34	34	34	34	34	34	34	34	34	34	34	34	34	34			33	33	33	33	89	82	33
	Homology (%)	54	54	54	54	54	54	54	54	54		53	53	54	54	54	54	54	54	54	54	54		54	54	54	54	54	54	54	54	54	54	54	54	54	54	54	54	54			53	53	53	53	95	90	53
	Code																																														MAV_1785	LA63_08135
	Name																																														sulfate/thiosulfate import ATP-binding protein CysA (EC:3.6.3.25)	sulfate ABC transporter ATP-binding protein
	Identity (%)																																														33	33
	Homology (%)																																														53	53
	Code
	Name
	Identity (%)
	Homology (%)
	Code
	Name
	Identity (%)
	Homology (%)
	Code
	Name
	Identity (%)
	Homology (%)
	Code
	Name
	Identity (%)
	Homology (%)
Rv0693 mycofactocin radical SAM maturase MftC (A)	Code	Rv0693	RVBD_0693	MT0720	MRA_0701	TBFG_10707	TBMG_00706	TBSG_00710	TBXG_000699	MRGA327_22980	MRGA423_04325	CCDC5079_0644	CFBS_0729	CCDC5180_0635	MTCTRI2_0709	UDA_0693	ERDMAN_0765	J112_03710	MT7199_0711	J113_21690	J114_03700	M943_03605	I917_26185	TBHG_00688	HKBT1_0729	HKBT2_0730	HKBS1_0729	Mb0712	BCG_0742	JTY_0712	BCGMEX_0713	K60_007390	BCGT_0485	LH58_03745	MAF_07020	MCAN_06941	BN44_10763	BN43_20125	BN42_20448	BN45_10793	ML0131	MLBr00131	MAP_4153	MAP4_4279	RC58_21255	RE97_21305	MAV_4478	LA63_20795	NF84_20600
	Name	mycofactocin radical SAM maturase MftC	coenzyme PQQ synthesis protein E PqqE	moaA/nifB/pqqE family protein	pqqE; coenzyme pqq synthesis protein E	coenzyme PQQ synthesis protein E pqqE	coenzyme pqq synthesis protein E pqqE	coenzyme pqq synthesis protein E pqqE	coenzyme pqq synthesis protein E pqqE	transferase	coenzyme PQQ synthesis protein E	coenzyme PQQ synthesis protein E	pqqE; coenzyme pqq synthesis protein E	coenzyme PQQ synthesis protein E	pqqE; coenzyme PQQ synthesis protein E	pqqE; pqqE	pqqE; coenzyme PQQ synthesis protein E	coenzyme PQQ synthesis protein E	putative COENZYME PQQ SYNTHESIS protein E PQQE (COENZYME PQQ SYNTHESIS protein III)	molybdopterin cofactor biosynthesis protein A	coenzyme PQQ synthesis protein E	radical SAM protein	transferase	coenzyme PQQ synthesis protein E PqqE	pqqE; coenzyme pqq synthesis protein E	pqqE; coenzyme pqq synthesis protein E	pqqE; coenzyme pqq synthesis protein E	pqqE; coenzyme PQQ synthesis protein E	pqqE; coenzyme PQQ synthesis protein E pqqE	pqqE; putative coenzyme pqq synthesis protein E	pqqE; Putative coenzyme pqq synthesis protein E	coenzyme PQQ synthesis protein E	moaA/nifB/pqqE family protein	radical SAM protein	pqqE; putative coenzyme PQQ synthesis protein E PQQE (coenzyme pqq synthesis protein III)	pqqE; putative coenzyme PQQ synthesis protein E PQQE (coenzyme PQQ synthesis protein III)	pqqE; Putative coenzyme Pqq synthesis protein E PqqE (coenzyme Pqq synthesis protein III)	pqqE; Putative coenzyme Pqq synthesis protein E PqqE (coenzyme Pqq synthesis protein III)	pqqE; Putative coenzyme Pqq synthesis protein E PqqE (coenzyme Pqq synthesis protein III)	pqqE; Putative coenzyme Pqq synthesis protein E PqqE (coenzyme Pqq synthesis protein III)	oxidoreductase	putative oxidoreductase	pqqE; PqqE	coenzyme PQQ synthesis protein E PqqE	radical SAM protein	radical SAM protein	radical SAM domain protein	radical SAM protein	radical SAM protein
	Identity (%)	100	100	100	100	100	100	100	100	32	99	100	100	100	100	100	100	100	100	30	100	100	31	100	100	100	100	100	100	100	100	100	100	100	100	99	100	100	100	99	33	33	88	88	88	88	88	88	88
	Homology (%)	100	100	100	100	100	100	100	100	46	100	100	100	100	100	100	100	100	100	43	100	100	43	100	100	100	100	100	100	100	100	100	100	100	100	99	100	100	100	100	47	47	91	91	91	91	91	91	91
	Code	Rv3729	RVBD_3729	MT3833	MRA_3767	TBFG_13761	TBMG_03774	TBSG_03797	TBXG_003744	MRGA327_19125	MRGA423_19395	CCDC5079_3461	CFBS_3953	CCDC5180_3412	MTCTRI2_3802	UDA_3729	ERDMAN_4086	J112_20050	MT7199_3142	J113_11710	J114_19925	M943_19170		TBHG_03040	HKBT1_3937	HKBT2_3947	HKBS1_3950	Mb3756	BCG_3789	JTY_3791	BCGMEX_3790	K60_038690	BCGT_3592	LH58_20160	MAF_31160	MCAN_37511	BN44_120129	BN43_90238	BN42_90248	BN45_60107
	Name	transferase	transferase	moaA/nifB/pqqE family protein	putative transferase	hypothetical transferase	transferase	transferase	transferase	molybdopterin cofactor biosynthesis protein A	molybdopterin cofactor biosynthesis protein A	transferase	putative transferase	transferase	transferase	unnamed protein product	probable transferase	transferase	putative MOLYBDENUM COFACTOR BIOSYNTHESIS protein A MOAA1	molybdopterin biosynthesis protein	transferase	transferase		molybdenum cofactor biosynthesis protein A1 MoaA1	putative transferase	putative transferase	putative transferase	transferase (EC:2.-.-.-)	transferase (EC:2.-.-.-)	putative transferase	Putative transferase	transferase	Molybdenum cofactor biosynthesis protein MoaA	transferase	moaA1; putative molybdenum cofactor biosynthesis protein A MOAA1	putative transferase	Putative transferase (EC:2.-.-.-)	Putative transferase (EC:2.-.-.-)	Putative transferase (EC:2.-.-.-)	moaA; Putative molybdenum cofactor biosynthesis protein A MoaA1
	Identity (%)	32	32	32	32	32	32	32	32	30	30	32	32	32	32	32	32	32	30	30	32	32		30	32	32	32	32	32	32	32	32	32	32	30	32	32	32	32	30
	Homology (%)	46	46	46	46	46	46	46	46	43	43	46	46	46	46	46	46	46	43	45	46	46		43	46	46	46	46	46	46	46	46	46	46	43	46	46	46	46	43
	Code	Rv3109	RVBD_3109	MT3192	MRA_3141	TBFG_13126	TBMG_00857	TBSG_00863	TBXG_000849	MRGA327_10450	MRGA423_10515	CCDC5079_2865	CFBS_3279	CCDC5180_2828	MTCTRI2_3172	UDA_3109	ERDMAN_3405	J112_16665	MT7199_3796	J113_26025	J114_08985	M943_16055		TBHG_03665	HKBT1_3266	HKBT2_3271	HKBS1_3277	Mb3136	BCG_3134	JTY_3129	BCGMEX_3131	K60_032260	BCGT_2961	LH58_16555	MAF_16980	MCAN_31371	BN44_60628	BN43_60103	BN42_41142	BN45_110089
	Name	moaA1; cyclic pyranopterin monophosphate synthase 1	molybdenum cofactor biosynthesis protein A1 MoaA1	moaA-2; molybdopterin cofactor biosynthesis protein A	moaA1; molybdenum cofactor biosynthesis protein A1	molybdenum cofactor biosynthesis protein A moaA1	molybdenum cofactor biosynthesis protein A moaA1	molybdenum cofactor biosynthesis protein A moaA1	Molybdenum cofactor biosynthesis protein MoaA	molybdopterin biosynthesis protein moeX	molybdopterin biosynthesis protein moeX	molybdenum cofactor biosynthesis protein A moaA1	moaA2; molybdenum cofactor biosynthesis protein A2	molybdenum cofactor biosynthesis protein A moaA1	moaA1; molybdenum cofactor biosynthesis protein A	moaA1; moaA1	moaA1; molybdenum cofactor biosynthesis protein A	molybdenum cofactor biosynthesis protein A moaA1	putative TRANSFERASE (EC:2.-.-.-)	transferase	molybdopterin biosynthesis protein	molybdenum cofactor biosynthesis protein MoeA		transferase	moaA1; molybdenum cofactor biosynthesis protein A1	moaA1; molybdenum cofactor biosynthesis protein A1	moaA1; molybdenum cofactor biosynthesis protein A1	moaA1; molybdenum cofactor biosynthesis protein A	moaA1; molybdenum cofactor biosynthesis protein A moaA1	moaA1; putative molybdenum cofactor biosynthesis protein A	moaA1; Molybdenum cofactor biosynthesis protein A	molybdenum cofactor biosynthesis protein A moaA1	Molybdenum cofactor biosynthesis protein MoaA	molybdenum cofactor biosynthesis protein MoeA	moeX; putative molybdopterin biosynthesis protein MOEX	moaA1; putative molybdenum cofactor biosynthesis protein A MOAA1	moaA; Putative molybdenum cofactor biosynthesis protein A MoaA1	moaA; Putative molybdenum cofactor biosynthesis protein A MoaA1	moaA; Putative molybdenum cofactor biosynthesis protein A MoaA1	Putative transferase (EC:2.-.-.-)
	Identity (%)	30	30	30	30	30	30	30	30	30	30	33	30	33	30	30	33	29	32	31	30	30		32	30	30	30	30	30	30	30	30	33	30	30	30	30	30	32	32
	Homology (%)	43	43	43	43	43	43	43	43	45	45	46	43	46	43	43	46	43	46	46	45	43		46	43	43	43	43	43	43	43	43	46	43	45	43	44	44	45	46
	Code	Rv1681	RVBD_1681	MT1721	MRA_1692	TBFG_11698	TBMG_02313	TBSG_02325	TBXG_002295			CCDC5079_1558	CFBS_1772	CCDC5180_1543	MTCTRI2_1710	UDA_1681	ERDMAN_1847	J112_08975	MT7199_1703			M943_08755		TBHG_01641	HKBT1_1771	HKBT2_1779	HKBS1_1775	Mb1708	BCG_1719	JTY_1694	BCGMEX_1691	K60_017660	BCGT_1495	LH58_09025	MAF_33400	MCAN_16901	BN44_20245	BN43_30799	BN42_21607	BN45_40153
	Name	moeX; molybdopterin biosynthesis protein MoeX	molybdopterin biosynthesis protein MoeX	MoaA-related protein	moeX; molybdopterin biosynthesis protein MoeX	molybdopterin biosynthesis protein moeX	molybdopterin biosynthesis protein moeX	molybdopterin biosynthesis protein moeX	molybdopterin biosynthesis protein MoeX			molybdopterin biosynthesis protein moeX	moeX; molybdopterin biosynthesis protein MoeX	molybdopterin biosynthesis protein moeX	moeX; molybdopterin biosynthesis protein MoeX	moeX; moeX	moeX; molybdopterin biosynthesis protein	molybdopterin biosynthesis protein MoeX	putative MOLYBDOPTERIN BIOSYNTHESIS protein MOEX			radical SAM protein		molybdopterin biosynthesis protein MoeX	moeX; molybdopterin biosynthesis protein MoeX	moeX; molybdopterin biosynthesis protein MoeX	moeX; molybdopterin biosynthesis protein MoeX	moeX; molybdopterin biosynthesis protein MoeX	moeX; molybdopterin biosynthesis protein moeX	moeX; putative molybdopterin biosynthesis protein	moeX; putative molybdopterin biosynthesis protein	molybdopterin biosynthesis protein moeX	putative coenzyme PQQ synthesis protein	radical SAM protein	unnamed protein product	moeX; putative molybdopterin biosynthesis protein MOEX	moeX; Putative molybdopterin biosynthesis protein MoeX	moeX; Putative molybdopterin biosynthesis protein MoeX	moeX; Putative molybdopterin biosynthesis protein MoeX	moeX; Putative molybdopterin biosynthesis protein MoeX
	Identity (%)	30	30	30	30	30	30	30	30			30	30	30	30	30	30	30	30			30		30	30	30	30	30	30	30	30	30	30	30	27	30	30	30	29	30
	Homology (%)	45	45	45	45	45	45	45	45			45	45	45	45	45	45	45	45			45		45	45	45	45	45	45	45	45	45	45	45	44	45	45	46	44	45
	Code			MT3427								CCDC5079_3073	CFBS_3519	CCDC5180_3034	MTCTRI2_3396				MT7199_3369					TBHG_03262	HKBT1_3506	HKBT2_3513	HKBS1_3516	Mb3355c	BCG_3392c	JTY_3392	BCGMEX_3390c	K60_034580	BCGT_3189	LH58_18085		MCAN_33521	BN44_70122	BN43_60345	BN42_41387	BN45_60367
	Name			moaA-3; molybdopterin cofactor biosynthesis protein A								molybdopterin cofactor biosynthesis protein A	moaA3; molybdenum cofactor biosynthesis protein A3	molybdopterin cofactor biosynthesis protein A	molybdopterin cofactor biosynthesis protein A				Molybdenum cofactor biosynthesis protein A 1					molybdopterin cofactor biosynthesis protein A	moaA3; molybdenum cofactor biosynthesis protein A3	moaA3; molybdenum cofactor biosynthesis protein A3	molybdenum cofactor biosynthesis protein	moaA3; molybdenum cofactor biosynthesis protein A	moaA3; molybdenum cofactor biosynthesis protein A moaA1	moaA3; putative molybdenum cofactor biosynthesis protein A	moaA3; Putative molybdenum cofactor biosynthesis protein A	molybdopterin cofactor biosynthesis protein A	Molybdenum cofactor biosynthesis protein MoaA	cyclic pyranopterin monophosphate synthase		moaA3; molybdenum cofactor biosynthesis protein a 3	moaA; Molybdopterin cofactor biosynthesis protein A	moaA; Molybdopterin cofactor biosynthesis protein A	moaA1; Molybdopterin cofactor biosynthesis protein A	moaA; Molybdopterin cofactor biosynthesis protein A
	Identity (%)			27								27	27	27	27				27					27	27	27	27	27	27	27	27	27	27	27		27	27	27	27	27
	Homology (%)			44								44	44	44	44				44					44	44	44	44	44	44	44	44	44	44	44		44	44	44	44	44
Rv0694 mycofactocin system heme/flavin oxidoreductase MftD; K00101 L-lactate dehydrogenase (cytochrome) [EC:1.1.2.3] (A)	Code	Rv0694	RVBD_0694	MT0721	MRA_0702	TBFG_10708	TBMG_00707	TBSG_00711	TBXG_000700	MRGA327_11560	MRGA423_04330	CCDC5079_0645	CFBS_0730	CCDC5180_0636	MTCTRI2_0710	UDA_0694	ERDMAN_0766	J112_03715	MT7199_0712	J113_12780	J114_03705	M943_03610	I917_04945	TBHG_00689	HKBT1_0730	HKBT2_0731	HKBS1_0730	Mb0713	BCG_0743	JTY_0713	BCGMEX_0714	K60_007400	BCGT_0486	LH58_03750	MAF_07030	MCAN_06951	BN44_10764	BN43_20126	BN42_20449	BN45_10794	ML2046	MLBr02046	MAP_4154	MAP4_4280	RC58_21260	RE97_21310	MAV_4477	LA63_20790	NF84_20595
	Name	mycofactocin system heme/flavin oxidoreductase MftD	l-lactate dehydrogenase LldD1	FMN-dependent alpha-hydroxy acid dehydrogenase family protein	lldD1; FMN-dependent alpha-hydroxy acid dehydrogenase family protein	L-lactate dehydrogenase (cytochrome) lldD1	L-lactate dehydrogenase lldD1	L-lactate dehydrogenase lldD1	L-lactate dehydrogenase	L-lactate dehydrogenase lldD2	putative L-lactate dehydrogenase (cytochrome) LLDD1	L-lactate dehydrogenase (cytochrome) LldD1	lldD1; L-lactate dehydrogenase	L-lactate dehydrogenase (cytochrome) LldD1	lldD1; L-lactate dehydrogenase (cytochrome) LldD1	lldD1; lldD1	lldD1; L-lactate dehydrogenase (cytochrome) (EC:1.1.2.3)	L-lactate dehydrogenase (cytochrome)	putative L-LACTATE DEHYDROGENASE (CYTOCHROME) LLDD1 (EC:1.1.2.3)	inosine 5-monophosphate dehydrogenase	L-lactate dehydrogenase (cytochrome)	mycofactocin system heme/flavin oxidoreductase MftD	FMN-dependent alpha-hydroxy acid dehydrogenase	l-lactate dehydrogenase LldD1	lldD1; L-lactate dehydrogenase	lldD1; L-lactate dehydrogenase	lldD1; L-lactate dehydrogenase	lldD1; L-lactate dehydrogenase (cytochrome) LldD1 (EC:1.1.2.3)	lldD1; L-lactate dehydrogenase (cytochrome) lldD1 (EC:1.1.2.3)	lldD1; putative L-lactate dehydrogenase (EC:1.1.2.3)	lldD1; Putative L-lactate dehydrogenase (EC:1.1.2.3)	L-lactate dehydrogenase (cytochrome) LldD1	L-lactate dehydrogenase (EC:1.1.2.3)	flavin oxidoreductase	lldD1; putative L-lactate dehydrogenase (cytochrome) LLDD1 (EC:1.1.2.3)	lldD1; putative L-lactate dehydrogenase (cytochrome) LLDD1	lldD; Putative L-lactate dehydrogenase (cytochrome) LldD1 (EC:1.1.2.3)	lldD; Putative L-lactate dehydrogenase (cytochrome) LldD1 (EC:1.1.2.3)	lldD; Putative L-lactate dehydrogenase (cytochrome) LldD1 (EC:1.1.2.3)	lldD; Putative L-lactate dehydrogenase (cytochrome) LldD1 (EC:1.1.2.3)	lldD2; L-lactate dehydrogenase	lldD2; L-lactate dehydrogenase	lldD1; LldD1	L-lactate dehydrogenase LldD1	flavin oxidoreductase	flavin oxidoreductase	FMN-dependent dehydrogenase	flavin oxidoreductase	flavin oxidoreductase
	Identity (%)	100	100	100	100	100	100	100	100	33	100	100	100	100	100	100	100	100	100	44	99	99	79	100	100	100	100	100	100	100	100	100	100	100	100	100	100	99	100	100	34	34	89	89	89	89	89	89	89
	Homology (%)	100	100	100	100	100	100	100	100	51	100	100	100	100	100	100	100	100	100	48	99	99	80	100	100	100	100	100	100	100	100	100	100	100	100	100	100	99	100	100	50	50	95	95	95	95	95	95	95
	Code	Rv1872c	RVBD_1872c	MT1921	MRA_1883	TBFG_11900	TBMG_02122	TBSG_02133	TBXG_002104		MRGA423_11685	CCDC5079_1729	CFBS_1964	CCDC5180_1707	MTCTRI2_1904	UDA_1872c	ERDMAN_2064	J112_09975	MT7199_1898		J114_09975	M943_09725		TBHG_01827	HKBT1_1961	HKBT2_1969	HKBS1_1965	Mb1903c	BCG_1908c	JTY_1892	BCGMEX_1889c	K60_019590	BCGT_1705	LH58_10035	MAF_18940	MCAN_18871	BN44_40135	BN43_31013	BN42_30137	BN45_50137			MAP_1585c	MAP4_2254	RC58_11210	RE97_11220	MAV_2843	LA63_12830	NF84_12675
	Name	lldD2; L-lactate dehydrogenase	l-lactate dehydrogenase LldD2	lldD; L-lactate dehydrogenase (EC:1.1.2.3)	lldD2; L-lactate dehydrogenase	L-lactate dehydrogenase (cytochrome) lldD2	L-lactate dehydrogenase lldD2	L-lactate dehydrogenase lldD2	L-lactate dehydrogenase		L-lactate dehydrogenase	putative L-lactate dehydrogenase (cytochrome) lldD2	lldD2; L-lactate dehydrogenase	putative L-lactate dehydrogenase (cytochrome) lldD2	lldD2; L-lactate dehydrogenase (cytochrome) LldD2	lldD2; lldD2	lldD2; L-lactate dehydrogenase (cytochrome) (EC:1.1.2.3)	putative L-lactate dehydrogenase (cytochrome) lldD2	putative L-LACTATE DEHYDROGENASE (CYTOCHROME) LLDD2 (EC:1.1.2.3)		putative L-lactate dehydrogenase (cytochrome) lldD2	lactate dehydrogenase		l-lactate dehydrogenase LldD2	lldD2; L-lactate dehydrogenase	lldD2; L-lactate dehydrogenase	lldD2; L-lactate dehydrogenase	lldD2; L-lactate dehydrogenase (cytochrome) LldD2 (EC:1.1.2.3)	lldD2; L-lactate dehydrogenase (cytochrome) lldD2 (EC:1.1.2.3)	lldD2; putative L-lactate dehydrogenase (EC:1.1.2.3)	lldD2; Putative L-lactate dehydrogenase (EC:1.1.2.3)	L-lactate dehydrogenase (cytochrome) LldD2	L-lactate dehydrogenase (EC:1.1.2.3)	lactate dehydrogenase	lldD2; putative L-lactate dehydrogenase (cytochrome) LLDD2 (EC:1.1.2.3)	lldD2; putative L-lactate dehydrogenase (cytochrome) LLDD2	lldD; L-lactate dehydrogenase (cytochrome) LldD2 (EC:1.1.2.3)	lldD; L-lactate dehydrogenase (cytochrome) LldD2 (EC:1.1.2.3)	lldD; L-lactate dehydrogenase (cytochrome) LldD2 (EC:1.1.2.3)	lldD; L-lactate dehydrogenase (cytochrome) LldD2 (EC:1.1.2.3)			lldD2; LldD2	L-lactate dehydrogenase	lactate dehydrogenase	lactate dehydrogenase	LldD2 protein	lactate dehydrogenase	lactate dehydrogenase
	Identity (%)	33	33	33	33	33	33	33	33		34	34	34	34	33	33	33	34	34		33	34		33	34	34	34	34	34	34	34	34	34	34	34	34	34	34	34	34			34	34	34	34	34	34	34
	Homology (%)	51	51	51	51	51	51	51	51		51	52	52	52	51	51	51	52	52		51	51		51	52	52	52	51	51	51	51	51	51	51	51	51	51	51	51	52			52	52	52	52	52	52	52
	Code																																										MAP_2959c	MAP4_0845	RC58_04155	RE97_04155	MAV_3747	LA63_20160	NF84_19950
	Name																																										hypothetical protein	lactate 2-monooxygenase	lactate 2-monooxygenase	lactate 2-monooxygenase	lactate 2-monooxygenase (EC:1.13.12.4)	lactate 2-monooxygenase	lactate 2-monooxygenase
	Identity (%)																																										35	35	35	35	36	32	32
	Homology (%)																																										50	50	50	50	50	46	46
	Code																																										MAP_3486	MAP4_0291	RC58_01375	RE97_01385	MAV_4345
	Name																																										hypothetical protein	lactate 2-monooxygenase	lactate 2-monooxygenase	lactate 2-monooxygenase	lactate 2-monooxygenase (EC:1.13.12.4)
	Identity (%)																																										32	32	32	32	32
	Homology (%)																																										45	45	45	45	46
	Code
	Name
	Identity (%)
	Homology (%)
	Code
	Name
	Identity (%)
	Homology (%)
Rv0695 mycofactocin system creatinine amidohydrolase family protein MftE (A)	Code	Rv0695	RVBD_0695	MT0722	MRA_0703	TBFG_10709	TBMG_00708	TBSG_00712	TBXG_000701	MRGA327_04360	MRGA423_04335	CCDC5079_0646	CFBS_0731	CCDC5180_0637	MTCTRI2_0711	UDA_0695	ERDMAN_0767	J112_03720	MT7199_0713	J113_06595	J114_03710	M943_03615	I917_04950	TBHG_00690	HKBT1_0731	HKBT2_0732	HKBS1_0731	Mb0714	BCG_0744	JTY_0714	BCGMEX_0715	K60_007410	BCGT_0487	LH58_03755	MAF_07040	MCAN_06981	BN44_10768	BN43_20130	BN42_20450	BN45_10796	ML0304	MLBr00304	MAP_4155	MAP4_4281	RC58_21265	RE97_21315	MAV_4476	LA63_20785	NF84_20590
	Name	mycofactocin system creatinine amidohydrolase family protein MftE	creatinine amidohydrolase, mycofactocin system protein	conserved hypothetical protein	hypothetical protein	conserved hypothetical protein	conserved hypothetical protein	conserved hypothetical protein	hypothetical protein	hypothetical protein	hypothetical protein	hypothetical protein	hypothetical protein	hypothetical protein	hypothetical protein	unnamed protein product	hypothetical protein	hypothetical protein	hypothetical protein	hypothetical protein	hypothetical protein	creatininase	hypothetical protein	creatinine amidohydrolase, mycofactocin system protein	hypothetical protein	hypothetical protein	hypothetical protein	hypothetical protein	hypothetical protein	hypothetical protein	Hypothetical protein	hypothetical protein	Creatinine amidohydrolase (EC:3.5.2.10)	creatinine amidohydrolase	conserved hypothetical protein	conserved hypothetical protein	Conserved protein of unknown function	Conserved protein of unknown function	Conserved protein of unknown function	Conserved protein of unknown function	pknG; serine-threonine protein kinase	pknG; putative serine-threonine protein kinase	hypothetical protein	putative creatinine amidohydrolase	creatininase	creatininase	creatininase subfamily protein (EC:3.5.2.10)	creatininase	creatininase
	Identity (%)	100	100	100	100	100	100	100	100	100	100	99	100	100	100	100	99	100	100	53	100	99	96	100	100	100	100	100	100	100	100	100	99	100	100	100	100	99	99	99	42	42	76	76	76	76	76	76	75
	Homology (%)	100	100	100	100	100	100	100	100	100	100	100	100	100	100	100	100	100	100	66	100	99	97	100	100	100	100	100	100	100	100	100	100	100	100	100	100	99	99	99	50	50	84	84	84	84	84	84	84
	Code	Rv0941c	RVBD_0941c	MT0968	MRA_0949	TBFG_10959	TBMG_03048	TBSG_03068	TBXG_003028	MRGA327_05915	MRGA423_05905	CCDC5079_0870	CFBS_0989	CCDC5180_0861	MTCTRI2_0965	UDA_0941c	ERDMAN_1042	J112_05075	MT7199_0960		J114_05045	M943_04930	I917_06640	TBHG_00926	HKBT1_0989	HKBT2_0990	HKBS1_0989	Mb0966c	BCG_0995c	JTY_0965	BCGMEX_0966c	K60_010080	BCGT_0753	LH58_05125	MAF_09500	MCAN_09411	BN44_11034	BN43_20412	BN42_20751
	Name	hypothetical protein	anti-anti-sigma factor	hypothetical protein	hypothetical protein	conserved hypothetical protein	conserved hypothetical protein	conserved hypothetical protein	hypothetical protein	hypothetical protein	hypothetical protein	hypothetical protein	hypothetical protein	hypothetical protein	hypothetical protein	unnamed protein product	hypothetical protein	hypothetical protein	hypothetical protein		hypothetical protein	sulfate transporter	hypothetical protein	anti-anti-sigma factor	hypothetical protein	hypothetical protein	hypothetical protein	hypothetical protein	hypothetical protein	hypothetical protein	Hypothetical protein	hypothetical protein	hypothetical protein	sulfate transporter	conserved hypothetical protein	conserved hypothetical protein	Conserved protein of unknown function	Conserved protein of unknown function	Conserved protein of unknown function
	Identity (%)	53	53	53	53	53	53	53	53	53	53	57	57	57	53	53	57	53	53		53	53	53	53	57	57	57	53	53	53	53	53	53	53	53	57	57	53	53
	Homology (%)	66	66	66	66	66	66	66	66	66	66	67	67	67	66	66	67	66	66		66	66	66	66	67	67	67	66	66	66	66	66	66	66	66	67	67	66	66
	Code
	Name
	Identity (%)
	Homology (%)
	Code
	Name
	Identity (%)
	Homology (%)
Rv0696 mycofactocin biosynthesis glycosyltransferase MftF (A)	Code	Rv0696	RVBD_0696	MT0723	MRA_0704	TBFG_10710	TBMG_00709	TBSG_00713	TBXG_000702	MRGA327_04365	MRGA423_04340	CCDC5079_0647	CFBS_0732	CCDC5180_0638	MTCTRI2_0712	UDA_0696	ERDMAN_0768	J112_03725	MT7199_0714	J113_04930	J114_03715	M943_03620	I917_04955	TBHG_00691	HKBT1_0732	HKBT2_0733	HKBS1_0732	Mb0715	BCG_0745	JTY_0715	BCGMEX_0716	K60_007420	BCGT_0488	LH58_03760	MAF_07050	MCAN_06991	BN44_10769	BN43_20131	BN42_20451	BN45_10797	ML0752	MLBr00752	MAP_4157	MAP4_4282	RC58_21270	RE97_21320	MAV_4475	LA63_20780	NF84_20585
	Name	mycofactocin biosynthesis glycosyltransferase MftF	mycofactocin system glycosyltransferase	glycosyl transferase	glycosyl transferase	hypothetical membrane sugar transferase	membrane sugar transferase	membrane sugar transferase	membrane sugar transferase	membrane sugar transferase	sugar transferase	membrane sugar transferase	putative membrane sugar transferase	membrane sugar transferase	membrane sugar transferase	unnamed protein product	membrane sugar transferase	membrane sugar transferase	putative MEMBRANE SUGAR TRANSFERASE (EC:2.-.-.-)	membrane sugar transferase	membrane sugar transferase	glycosyl transferase family 2	membrane sugar transferase	mycofactocin system glycosyltransferase	putative membrane sugar transferase	putative membrane sugar transferase	putative membrane sugar transferase	membrane sugar transferase (EC:2.-.-.-)	membrane sugar transferase (EC:2.-.-.-)	putative membrane sugar transferase	putative membran sugar transferase	membrane sugar transferase	hypothetical protein	glycosyl transferase family 2	putative membrane SUGAR transferase (EC:2.-.-.-)	putative membrane SUGAR transferase	Putative membrane sugar transferase (EC:2.-.-.-)	Putative membrane sugar transferase (EC:2.-.-.-)	Putative membrane sugar transferase (EC:2.-.-.-)	Putative membrane sugar transferase (EC:2.-.-.-)	wbbL; dTDP-rhamnosyl transferase	wbbL; putative dTDP-rhamnosyl transferase	hypothetical protein	membrane sugar transferase	glycosyl transferase family 2	glycosyl transferase family 2	probable membrane sugar transferase	glycosyl transferase family 2	glycosyl transferase family 2
	Identity (%)	100	100	100	100	99	99	99	99	99	100	100	100	100	99	99	100	100	100	98	100	100	98	100	100	100	100	100	100	100	100	100	100	100	100	99	99	100	99	99	43	43	80	82	82	82	82	82	82
	Homology (%)	100	100	100	100	99	99	99	99	99	100	100	100	100	99	99	100	100	100	98	100	100	98	100	100	100	100	100	100	100	100	100	100	100	100	99	99	100	99	99	54	54	90	90	90	90	90	90	90
	Code	Rv3265c	RVBD_3265c	MT3365	MRA_3306	TBFG_13294	TBMG_03313	TBSG_03336	TBXG_003293	MRGA327_20110	MRGA423_20465	CCDC5079_3013	CFBS_3456	CCDC5180_2976	MTCTRI2_3332	UDA_3265c	ERDMAN_3581		MT7199_3307			M943_16875		TBHG_03201	HKBT1_3443	HKBT2_3450	HKBS1_3453	Mb3293c	BCG_3294c	JTY_3290	BCGMEX_3292c	K60_033950	BCGT_3133	LH58_17405	MAF_32760	MCAN_32841	BN44_70052	BN43_60276	BN42_41316	BN45_60297			MAP_4156	MAP4_0535	RC58_02600	RE97_02620	MAV_4086	LA63_18885	NF84_18695
	Name	wbbL1; N-acetylglucosaminyl-diphospho-decaprenol L-rhamnosyltransferase	dTDP-Rha:alpha-D-GlcNAc-pyrophosphate polyprenol, alpha-3-L-rhamnosyltransferase WbbL1	glycosyl transferase	wbbL1; putative dTDP-RHA:A-D-GlcNAc-diphosphoryl polyprenol,A-3-L-rhamnosyltransferase WbbL1	dTDP-RHA:A-D-GlcNAc-diphosphoryl polyprenol-A-3-L-rhamnosyl transferase wbbL1	dTDP-rha:a-D-glcnac-diphosphoryl polyprenol, a-3-L-rhamnosyl transferase wbbL1	dTDP-rha:a-D-glcnac-diphosphoryl polyprenol, a-3-L-rhamnosyl transferase wbbL1	dTDP-rha:a-D-glcnac-diphosphoryl polyprenol, a-3-L-rhamnosyl transferase wbbL1	dTDP-rha:a-D-glcnac-diphosphoryl polyprenol, alpha-3-L-rhamnosyl transferase	dTDP-rha:a-D-glcnac-diphosphoryl polyprenol, alpha-3-L-rhamnosyl transferase	dTDP-rha:a-D-glcnac-diphosphoryl polyprenol, a-3-L-rhamnosyl transferase wbbL1	wbbL1; dTDP-rha:a-D-glcnac-diphosphoryl polyprenol, a-3-L-rhamnosyl transferase	dTDP-rha:a-D-glcnac-diphosphoryl polyprenol, a-3-L-rhamnosyl transferase wbbL1	wbbL1; dTDP-RHA:A-D-GlcNAc-diphosphoryl polyprenol	wbbL1; wbbL1	wbbL1; dTDP-RHA:A-D-GlcNAc-diphosphoryl polyprenolA-3-L-rhamnosyl transferase (EC:2.4.-.-)		wbbL1; putative dTDP-RHA:A-D-GlcNAc-DIPHOSPHORYL POLYPRENOL, A-3-L-RHAMNOSYL TRANSFERASE WBBL1 (ALPHA-L-RHAMNOSE-(1->3)-ALPHA-D-GlcNAc(1->P)-P-DECAPRENY L) (EC:2.-.-.-)			dTDP-Rha:alpha-D-GlcNAc-pyrophosphate polyprenol, alpha-3-L-rhamnosyltransferase		dTDP-Rha:alpha-D-GlcNAc-pyrophosphate polyprenol, alpha-3-L-rhamnosyltransferase WbbL1	wbbL1; dTDP-rha:a-D-glcnac-diphosphoryl polyprenol, a-3-L-rhamnosyl transferase	wbbL1; dTDP-rha:a-D-glcnac-diphosphoryl polyprenol, a-3-L-rhamnosyl transferase	wbbL1; dTDP-rha:a-D-glcnac-diphosphoryl polyprenol, a-3-L-rhamnosyl transferase	wbbL1; dTDP-rha:a-D-glcnac-diphosphoryl polyprenol, alpha-3-L-rhamnosyl transferase (EC:2.-.-.-)	wbbL1; dTDP-RHA:A-D-GlcNAc-diphosphoryl polyprenol, A-3-L-rhamnosyl transferase wbbL1 (EC:2.-.-.-)	wbbL1; putative dTDP-RHA:A-D-GlcNAc-diphosphoryl polyprenol, A-3-L-rhamnosyl transferase	wbbL1; dTDP-Rha:A-D-GlcNAc-diphosphoryl polyprenol, A-3-L-rhamnosyl transferase	hypothetical protein	dTDP-Rha:A-D-GlcNAc-diphosphoryl polyprenol, A-3-L-rhamnosyl transferase WbbL	N-acetylglucosaminyl-diphospho-decaprenol L-rhamnosyltransferase	wbbL1; putative dTDP-RHA:A-D-GlcNAc-diphosphoryl polyprenol, A-3-L-rhamnosyl transferase WBBL1 (alpha-L-rhamnose-(1->3)-alpha-D-GlcNAc(1->P)-P-decaprenyL) (EC:2.-.-.-)	wbbL1; putative dTDP-RHA:A-D-GlcNAc-diphosphoryl polyprenol, A-3-L-rhamnosyl transferase WBBL1 (alpha-L-rhamnose-(1->3)-alpha-D-GlcNAc(1->P)-P-decaprenyl)	dTDP-rha:A-D-GlcNac-diphosphoryl polyprenol, A-3-L-rhamnosyl transferase WbbL1	dTDP-rha:A-D-GlcNac-diphosphoryl polyprenol, A-3-L-rhamnosyl transferase WbbL1	dTDP-rha:A-D-GlcNac-diphosphoryl polyprenol, A-3-L-rhamnosyl transferase WbbL1	dTDP-rha:A-D-GlcNac-diphosphoryl polyprenol, A-3-L-rhamnosyl transferase WbbL1			hypothetical protein	putative transferase	HAD family hydrolase	transferase	transferase	HAD family hydrolase	HAD family hydrolase
	Identity (%)	43	43	43	43	43	43	43	43	43	43	43	43	43	43	43	43		43			43		43	43	43	43	43	43	43	43	43	43	43	43	43	43	43	43	43			85	33	33	34	34	34	34
	Homology (%)	54	54	54	54	54	54	54	54	54	54	54	54	54	54	54	54		54			54		54	54	54	54	54	54	54	54	54	54	54	54	54	54	54	54	54			91	43	43	45	44	44	44
	Code																																										MAP_3250	MAP4_0403	RC58_02615	RE97_01935	MAV_4083	LA63_18870	NF84_18680
	Name																																										hypothetical protein	dTDP-Rha:a-D-GlcNAc-diphosphoryl polyprenol,a-3-L-rhamnosyl transferase WbbL1	transferase	N-acetylglucosaminyl-diphospho-decaprenol L-rhamnosyltransferase	transferase	transferase	transferase
	Identity (%)																																										33	43	34	43	34	34	34
	Homology (%)																																										43	54	45	54	45	45	45
	Code																																										MAP_3247c				MAV_4230	LA63_19605	NF84_19400
	Name																																										hypothetical protein				dTDP-RhA:a-D-GlcNAc-diphosphoryl polyprenol, a-3-L-rhamnosyl transferase	N-acetylglucosaminyl-diphospho-decaprenol L-rhamnosyltransferase	N-acetylglucosaminyl-diphospho-decaprenol L-rhamnosyltransferase
	Identity (%)																																										34				43	43	43
	Homology (%)																																										45				54	54	54
	Code																																										MAP_3379c
	Name																																										wbbL; WbbL
	Identity (%)																																										43
	Homology (%)																																										54
	Code
	Name
	Identity (%)
	Homology (%)
	Code
	Name
	Identity (%)
	Homology (%)
	Code
	Name
	Identity (%)
	Homology (%)
Rv0761c adhB; alcohol dehydrogenase B; K00121 S-(hydroxymethyl)glutathione dehydrogenase / alcohol dehydrogenase [EC:1.1.1.284 1.1.1.1] (A)	Code	Rv0761c	RVBD_0761c	MT0786	MRA_0771	TBFG_10776	TBMG_00776	TBSG_00780	TBXG_000769	MRGA327_04740	MRGA423_19230	CCDC5079_0704	CFBS_0800	CCDC5180_0696	MTCTRI2_0780	UDA_0761c	ERDMAN_0843	J112_04095	MT7199_0782	J113_05375	J114_04065	M943_03985	I917_21670	TBHG_00753	HKBT1_0800	HKBT2_0801	HKBS1_0800	Mb0784c	BCG_0813c	JTY_0783	BCGMEX_0784c	K60_008140	BCGT_0562	LH58_04145	MAF_07730	MCAN_07651	BN44_10831	BN43_20196	BN42_20519	BN45_20030	ML1784	MLBr01784	MAP_0595c	MAP4_3270	RC58_16230	RE97_16260	MAV_0705	LA63_03300	NF84_03205
	Name	adhB; alcohol dehydrogenase B	NAD-dependent zinc-type alcohol dehydrogenase AdhB	zinc-binding dehydrogenase	adhB; putative zinc-containing alcohol dehydrogenase NAD dependent AdhB	zinc-type alcohol dehydrogenase NAD dependent adhB	zinc-type alcohol dehydrogenase NAD dependent adhB	zinc-type alcohol dehydrogenase NAD dependent adhB	zinc-type alcohol dehydrogenase NAD dependent adhB	putative Zinc-containing alcohol dehydrogenase NAD dependent ADHB	aldehyde reductase	zinc-containing alcohol dehydrogenase NAD dependent ADHB	adhB; zinc-type alcohol dehydrogenase NAD dependent	zinc-containing alcohol dehydrogenase NAD dependent ADHB	adhB; zinc-containing alcohol dehydrogenase NAD dependent ADHB	adhB; adhB	adhB; zinc-containing alcohol dehydrogenase (EC:1.1.1.1)	zinc-containing alcohol dehydrogenase	putative ZINC-CONTAINING ALCOHOL DEHYDROGENASE NAD DEPENDENT ADHB (EC:1.1.1.1)	zinc-containing alcohol dehydrogenase	zinc-containing alcohol dehydrogenase	alcohol dehydrogenase	zinc-type alcohol dehydrogenase AdhD	NAD-dependent zinc-type alcohol dehydrogenase AdhB	adhB; zinc-type alcohol dehydrogenase NAD dependent	adhB; zinc-type alcohol dehydrogenase NAD dependent	adhB; zinc-type alcohol dehydrogenase NAD dependent	adhB; NAD dependent zinc-containing alcohol dehydrogenase (EC:1.1.1.1)	adhB; zinc-containing alcohol dehydrogenaseAdhB (EC:1.1.1.1)	adhB; putative zinc-containing alcohol dehydrogenase NAD dependant (EC:1.1.1.1)	adhB; Putative zinc-containing alcohol dehydrogenase NAD dependent (EC:1.1.1.1)	zinc-containing alcohol dehydrogenase NAD dependent ADHB	Alcohol dehydrogenase (EC:1.1.1.1)	alcohol dehydrogenase	adhB; putative Zinc-containing alcohol dehydrogenase NAD dependent ADHB (EC:1.1.1.1)	adhB; putative Zinc-containing alcohol dehydrogenase NAD dependent ADHB	adhB; Putative zinc-containing alcohol dehydrogenase NAD dependent AdhB (EC:1.1.1.1)	adhB; Putative zinc-containing alcohol dehydrogenase NAD dependent AdhB (EC:1.1.1.1)	adhB; Putative zinc-containing alcohol dehydrogenase NAD dependent AdhB (EC:1.1.1.1)	adhB; Putative zinc-containing alcohol dehydrogenase NAD dependent AdhB (EC:1.1.1.1)	adhE2; alcohol dehydrogenase	adhE2; putative alcohol dehydrogenase (Zn dependent)	adhB; AdhB	zinc-containing alcohol dehydrogenase NAD dependent AdhB	alcohol dehydrogenase	alcohol dehydrogenase	alcohol dehydrogenase B (EC:1.1.1.1)	alcohol dehydrogenase	alcohol dehydrogenase
	Identity (%)	100	100	100	100	100	100	100	100	100	47	100	100	99	100	100	100	100	100	100	100	100	47	100	100	100	100	100	100	100	100	100	100	100	100	100	100	100	98	100	31	31	87	87	87	87	87	87	87
	Homology (%)	100	100	100	100	100	100	100	100	100	66	100	100	99	100	100	100	100	100	100	100	100	66	100	100	100	100	100	100	100	100	100	100	100	100	100	100	100	99	100	49	49	95	95	95	95	95	95	95
	Code	Rv3086	RVBD_3086	MT3171	MRA_3118	TBFG_13103	TBMG_00881	TBSG_00887	TBXG_000873	MRGA327_18975		CCDC5079_2842	CFBS_3254	CCDC5180_2807		UDA_3086	ERDMAN_3377	J112_16535	MT7199_3120		J114_16510	M943_15930		TBHG_03016	HKBT1_3241	HKBT2_3246	HKBS1_3252	Mb3113	BCG_3111	JTY_3106	BCGMEX_3108	K60_032020	BCGT_2936	LH58_16430	MAF_30930	MCAN_31121	BN44_60602	BN43_60078	BN42_41103	BN45_60074			MAP_3502	MAP4_0274	RC58_01295	RE97_01305	MAV_2646	LA63_08890	NF84_08750
	Name	adhD; alcohol dehydrogenase D	zinc-type alcohol dehydrogenase AdhD	zinc-binding dehydrogenase	adhD; zinc-type alcohol dehydrogenase AdhD	zinc-type alcohol dehydrogenase adhD (aldehyde reductase)	zinc-type alcohol dehydrogenase adhD	zinc-type alcohol dehydrogenase adhD	zinc-type alcohol dehydrogenase adhD	aldehyde reductase		zinc-type alcohol dehydrogenase AdhD	adhD; zinc-type alcohol dehydrogenase	zinc-type alcohol dehydrogenase AdhD		adhD; adhD	adhD; zinc-type alcohol dehydrogenase (EC:1.1.1.-)	zinc-type alcohol dehydrogenase	putative ZINC-TYPE ALCOHOL DEHYDROGENASE ADHD (ALDEHYDE REDUCTASE) (EC:1.1.1.-)		zinc-type alcohol dehydrogenase	alcohol dehydrogenase		zinc-type alcohol dehydrogenase AdhD	adhD; zinc-type alcohol dehydrogenase	adhD; zinc-type alcohol dehydrogenase	adhD; zinc-type alcohol dehydrogenase	adhD; zinc-type alcohol dehydrogenase AdhD (EC:1.1.1.-)	adhD; zinc-type alcohol dehydrogenase adhD (EC:1.1.1.-)	adhD; putative zinc-type alcohol dehydrogenase	adhD; Putative zinc-type alcohol dehydrogenase	zinc-type alcohol dehydrogenase AdhD	Alcohol dehydrogenase (EC:1.1.1.1)	alcohol dehydrogenase	adhD; putative Zinc-type alcohol dehydrogenase ADHD (aldehyde reductase) (EC:1.1.1.-)	adhD; putative Zinc-type alcohol dehydrogenase ADHD (aldehyde reductase)	adhD; Putative zinc-type alcohol dehydrogenase AdhD (aldehyde reductase) (EC:1.1.1.-)	adhD; Putative zinc-type alcohol dehydrogenase AdhD (aldehyde reductase) (EC:1.1.1.-)	adhD; Putative zinc-type alcohol dehydrogenase AdhD (aldehyde reductase) (EC:1.1.1.-)	adhD; Putative zinc-type alcohol dehydrogenase AdhD (aldehyde reductase) (EC:1.1.1.-)			adhD; AdhD	zinc-type alcohol dehydrogenase NAD dependent	alcohol dehydrogenase	alcohol dehydrogenase	alcohol dehydrogenase B (EC:1.1.1.1)	alcohol dehydrogenase	alcohol dehydrogenase
	Identity (%)	47	47	47	47	47	47	47	47	47		47	47	47		47	47	47	47		47	47		47	47	47	47	47	47	47	47	47	47	47	47	47	47	47	47	47			46	46	46	46	49	48	48
	Homology (%)	66	66	66	66	66	66	66	66	66		66	66	66		66	66	66	66		66	66		66	66	66	66	66	66	66	66	66	66	66	66	66	66	66	66	66			61	61	62	62	67	67	67
	Code																																										MAP_2366	MAP4_1457			MAV_1943	LA63_07305	NF84_07170
	Name																																										hypothetical protein	zinc-type alcohol dehydrogenase			alcohol dehydrogenase B (EC:1.1.1.1)	alcohol dehydrogenase	alcohol dehydrogenase
	Identity (%)																																										44	44			48	45	45
	Homology (%)																																										63	63			67	63	63
	Code																																														MAV_1614	LA63_24130
	Name																																														alcohol dehydrogenase B (EC:1.1.1.1)	alcohol dehydrogenase
	Identity (%)																																														45	46
	Homology (%)																																														63	62
	Code																																														MAV_5214
	Name																																														alcohol dehydrogenase B (EC:1.1.1.1)
	Identity (%)																																														46
	Homology (%)																																														62
	Code
	Name
	Identity (%)
	Homology (%)
	Code
	Name
	Identity (%)
	Homology (%)
	Code
	Name
	Identity (%)
	Homology (%)
Rv0805 3',5'-cyclic adenosine monophosphate phosphodiesterase CpdA (A)	Code	Rv0805	RVBD_0805	MT0825	MRA_0815	TBFG_10820	TBMG_00819	TBSG_00825	TBXG_000812	MRGA327_05040	MRGA423_09920	CCDC5079_3362	CFBS_0846	CCDC5180_3314	MTCTRI2_0822	UDA_0805	ERDMAN_3971	J112_04325	MT7199_0824	J113_05660	J114_04285	M943_04205	I917_05690	TBHG_00795	HKBT1_0847	HKBT2_0847	HKBS1_0846	Mb0828	BCG_0857	JTY_0827	BCGMEX_0828	K60_008590	BCGT_1404	LH58_04375	MAF_08150	MCAN_08061	BN44_10878	BN43_20247	BN42_20566	BN45_20072	ML2210	MLBr02210	MAP_4220	MAP4_4345	RC58_21585	RE97_21635	MAV_4412	LA63_20465	NF84_20265
	Name	3',5'-cyclic adenosine monophosphate phosphodiesterase CpdA	cyclic nucleotide phosphodiesterase	icc; icc protein	conserved hypothetical protein	conserved hypothetical protein	conserved hypothetical protein	conserved hypothetical protein	hypothetical protein	hypothetical protein	hypothetical protein	hypothetical protein	hypothetical protein	hypothetical protein	hypothetical protein	unnamed protein product	hypothetical protein	hypothetical protein	hypothetical protein	hypothetical protein	hypothetical protein	3',5'-cyclic-nucleotide phosphodiesterase	hypothetical protein	cyclic nucleotide phosphodiesterase	hypothetical protein	hypothetical protein	hypothetical protein	hypothetical protein	hypothetical protein	hypothetical protein	Hypothetical protein	hypothetical protein	hypothetical protein	3',5'-cyclic-nucleotide phosphodiesterase	conserved hypothetical protein	conserved hypothetical protein	Conserved protein of unknown function	Conserved protein of unknown function	Conserved protein of unknown function	Conserved protein of unknown function	hypothetical protein	conserved hypothetical protein	hypothetical protein	hypothetical protein	metallophosphoesterase	metallophosphoesterase	metallophosphoesterase	metallophosphoesterase	metallophosphoesterase
	Identity (%)	100	100	100	100	100	100	100	100	100	49	33	100	33	100	100	33	100	100	100	99	99	99	100	100	100	100	100	100	100	100	100	49	100	100	99	99	99	99	99	83	83	24	24	24	24	24	24	23
	Homology (%)	100	100	100	100	100	100	100	100	100	57	52	100	52	100	100	52	100	100	100	100	99	99	100	100	100	100	100	100	100	100	100	57	100	100	100	99	99	99	100	87	87	41	41	40	41	41	41	41
	Code
	Name
	Identity (%)
	Homology (%)
Rv0876c transmembrane protein (A)	Code	Rv0876c	RVBD_0876c	MT0899	MRA_0883	TBFG_10893	TBMG_03114	TBSG_03134	TBXG_003093	MRGA327_05500	MRGA423_07140	CCDC5079_0809	CFBS_0919	CCDC5180_0802	MTCTRI2_0899	UDA_0876c	ERDMAN_0969	J112_04710	MT7199_0895	J113_06130	J114_04665	M943_04580	I917_09085	TBHG_00864	HKBT1_0919	HKBT2_0920	HKBS1_0919	Mb0900c	BCG_0928c	JTY_0898	BCGMEX_0899c	K60_009350	BCGT_0682	LH58_04765	MAF_08850	MCAN_08771	BN44_10957	BN43_20327	BN42_20659	BN45_20165	ML2143	MLBr02143	MAP_0815c	MAP4_3045	RC58_15095	RE97_15125	MAV_1005	LA63_04450	NF84_04350
	Name	transmembrane protein	transmembrane protein	conserved hypothetical protein	hypothetical protein	conserved transmembrane protein	conserved membrane protein	conserved membrane protein	hypothetical protein	transmembrane protein	putative short-chain type dehydrogenase/reductase	hypothetical protein	putative transmembrane protein	hypothetical protein	transmembrane protein	unnamed protein product	transmembrane protein	transmembrane protein	putative conserved protein protein	transmembrane protein	transmembrane protein	membrane protein	oligopeptide-transport ATP-binding protein ABC transporter OppD	transmembrane protein	hypothetical protein	putative transmembrane protein	hypothetical protein	transmembrane protein	hypothetical protein	putative transmembrane protein	putative membrane protein	transmembrane protein	putative membrane protein	membrane protein	putative conserved transmembrane protein	putative conserved transmembrane protein	Conserved membrane protein of unknown function	Conserved membrane protein of unknown function	Conserved membrane protein of unknown function	Conserved membrane protein of unknown function	hypothetical protein	possible membrane protein	hypothetical protein	conserved membrane protein	membrane protein	membrane protein	conserved hypothetical protein	membrane protein	membrane protein
	Identity (%)	100	100	100	100	100	100	100	100	100	32	100	100	100	100	100	100	100	100	100	100	100	33	100	100	100	100	99	100	100	100	100	100	99	99	100	100	99	99	99	81	81	83	83	83	84	83	84	84
	Homology (%)	100	100	100	100	100	100	100	100	100	45	100	100	100	100	100	100	100	100	100	100	100	54	100	100	100	100	99	100	100	100	100	100	99	99	100	100	99	99	99	87	87	90	90	89	90	90	90	90
	Code
	Name
	Identity (%)
	Homology (%)
Rv1071c echA9; enoyl-CoA hydratase EchA9; K01692 enoyl-CoA hydratase [EC:4.2.1.17] (A)	Code	Rv1071c	RVBD_1071c	MT1101	MRA_1081	TBFG_11089	TBMG_02916	TBSG_02933	TBXG_002896	MRGA327_06695	MRGA423_06695	CCDC5079_0989	CFBS_1133	CCDC5180_0981	MTCTRI2_1099	UDA_1071c	ERDMAN_1195	J112_05785	MT7199_1096	J113_07515	J114_05785	M943_05645	I917_07590	TBHG_01055	HKBT1_1132	HKBT2_1137	HKBS1_1134	Mb1100c	BCG_1129c	JTY_1102	BCGMEX_1101c	K60_011510	BCGT_0891	LH58_05895	MAF_10840	MCAN_10771	BN44_11187	BN43_30124	BN42_20919	BN45_30110	ML2401	MLBr02401	MAP_1018c	MAP4_2839	RC58_14065	RE97_14090	MAV_1196	LA63_05385	NF84_05265
	Name	echA9; enoyl-CoA hydratase EchA9	enoyl-CoA hydratase EchA9	enoyl-CoA hydratase/isomerase family protein	echA9; enoyl-CoA hydratase EchA9	enoyl-CoA hydratase echA9	enoyl-CoA hydratase echA9	enoyl-CoA hydratase echA9	enoyl-CoA hydratase echA9	3-hydroxyisobutyryl-CoA hydrolase	3-hydroxyisobutyryl-CoA hydrolase	3-hydroxyisobutyryl-CoA hydrolase	echA9; enoyl-CoA hydratase	3-hydroxyisobutyryl-CoA hydrolase	echA9; 3-hydroxyisobutyryl-CoA hydrolase	echA9; echA9	echA9; enoyl-CoA hydratase (EC:4.2.1.17)	3-hydroxyisobutyryl-CoA hydrolase	putative ENOYL-CoA HYDRATASE ECHA9 (ENOYL HYDRASE) (UNSATURATED ACYL-CoA HYDRATASE) (CROTONASE) (EC:4.2.1.17)	3-hydroxyisobutyryl-CoA hydrolase	3-hydroxyisobutyryl-CoA hydrolase	3-hydroxyisobutyryl-CoA hydrolase	3-hydroxyisobutyryl-CoA hydrolase	enoyl-CoA hydratase EchA9	echA9; enoyl-CoA hydratase	echA9; enoyl-CoA hydratase	echA9; enoyl-CoA hydratase	echA9; 3-hydroxyisobutyryl-CoA hydrolase (EC:4.2.1.17)	echA9; 3-hydroxyisobutyryl-CoA hydrolase (EC:4.2.1.17)	echA9; enoyl-CoA hydratase (EC:4.2.1.17)	echA9; Enoyl-CoA hydratase (EC:4.2.1.17)	3-hydroxyisobutyryl-CoA hydrolase	3-hydroxyisobutyryl-CoA hydrolase (EC:3.1.2.4)	3-hydroxyisobutyryl-CoA hydrolase	echA9; putative enoyl-CoA hydratase ECHA9 (enoyl hydrase) (EC:4.2.1.17)	echA9; putative enoyl-CoA hydratase ECHA9 (enoyl hydrase) (unsaturated acyl-CoA hydratase) (crotonase)	echA; Putative enoyl-CoA hydratase EchA9 (enoyl hydrase) (unsaturated acyl-CoA hydratase) (crotonase) (EC:4.2.1.17)	echA; Putative enoyl-CoA hydratase EchA9 (enoyl hydrase) (unsaturated acyl-CoA hydratase) (crotonase) (EC:4.2.1.17)	echA; Putative enoyl-CoA hydratase EchA9 (enoyl hydrase) (unsaturated acyl-CoA hydratase) (crotonase) (EC:4.2.1.17)	echA; Putative enoyl-CoA hydratase EchA9 (enoyl hydrase) (unsaturated acyl-CoA hydratase) (crotonase) (EC:4.2.1.17)	3-hydroxyisobutyryl-CoA hydrolase (EC:4.2.1.17)	putative enoyl-CoA hydratase/isomerase	echA9; EchA9	enoyl-CoA hydratase echA9	3-hydroxyisobutyryl-CoA hydrolase	3-hydroxyisobutyryl-CoA hydrolase	enoyl-CoA hydratase	3-hydroxyisobutyryl-CoA hydrolase	3-hydroxyisobutyryl-CoA hydrolase
	Identity (%)	100	100	100	100	100	100	100	100	100	100	100	100	100	100	99	100	100	100	100	99	99	78	100	100	100	100	100	100	100	100	100	100	100	100	99	99	99	99	97	78	78	80	80	80	80	80	80	80
	Homology (%)	100	100	100	100	100	100	100	100	100	100	100	100	100	100	99	100	100	100	100	99	99	80	100	100	100	100	100	100	100	100	100	100	100	100	100	100	100	99	98	86	86	87	87	87	87	87	87	87
	Code	Rv1070c	RVBD_1070c	MT1100	MRA_1080	TBFG_11088	TBMG_02917	TBSG_02934	TBXG_002897	MRGA327_06690		CCDC5079_0988	CFBS_1132	CCDC5180_0980	MTCTRI2_1098	UDA_1070c	ERDMAN_1194	J112_05780	MT7199_1095		J114_05780	M943_05640	I917_07595	TBHG_01054	HKBT1_1131	HKBT2_1136	HKBS1_1133	Mb1099c	BCG_1128c	JTY_1101	BCGMEX_1100c	K60_011500	BCGT_0890	LH58_05890	MAF_10830	MCAN_10761	BN44_11186	BN43_30123					MAP_2645c	MAP4_1173	RC58_05820	RE97_05815	MAV_2597	LA63_12000	NF84_11720
	Name	echA8; enoyl-CoA hydratase EchA8	enoyl-CoA hydratase EchA8	enoyl-CoA hydratase/isomerase family protein	echA8; enoyl-CoA hydratase EchA8	enoyl-CoA hydratase echA8	enoyl-CoA hydratase echA8	enoyl-CoA hydratase echA8	enoyl-CoA hydratase echA8	enoyl-CoA hydratase (EC:4.2.1.17)		enoyl-CoA hydratase	echA8; enoyl-CoA hydratase	enoyl-CoA hydratase	echA8; enoyl-CoA hydratase	echA8; echA8	echA8; enoyl-CoA hydratase (EC:4.2.1.17)	enoyl-CoA hydratase (EC:4.2.1.17)	putative ENOYL-CoA HYDRATASE ECHA8 (ENOYL HYDRASE) (UNSATURATED ACYL-CoA HYDRATASE) (CROTONASE) (EC:4.2.1.17)		enoyl-CoA hydratase (EC:4.2.1.17)	enoyl-CoA hydratase (EC:4.2.1.17)	3-hydroxyisobutyryl-CoA hydrolase	enoyl-CoA hydratase EchA8	echA8; enoyl-CoA hydratase	echA8; enoyl-CoA hydratase	echA8; enoyl-CoA hydratase	echA8; enoyl-CoA hydratase (EC:4.2.1.17)	echA8; enoyl-CoA hydratase (EC:4.2.1.17)	echA8; enoyl-CoA hydratase (EC:4.2.1.17)	echA8; Enoyl-CoA hydratase (EC:4.2.1.17)	enoyl-CoA hydratase	enoyl-CoA hydratase (EC:4.2.1.17)	enoyl-CoA hydratase (EC:4.2.1.17)	echA8; putative enoyl-CoA hydratase ECHA8 (enoyl hydrase) (EC:4.2.1.17)	echA8; putative enoyl-CoA hydratase ECHA8 (enoyl hydrase) (unsaturated acyl-CoA hydratase) (crotonase)	echA; Putative enoyl-CoA hydratase EchA8 (enoyl hydrase) (unsaturated acyl-CoA hydratase) (crotonase) (EC:4.2.1.17)	echA; Putative enoyl-CoA hydratase EchA8 (enoyl hydrase) (unsaturated acyl-CoA hydratase) (crotonase) (EC:4.2.1.17)					echA1; EchA1_1	Enoyl-CoA hydratase	enoyl-CoA hydratase	enoyl-CoA hydratase	carnitinyl-CoA dehydratase (EC:4.2.1.-)	enoyl-CoA hydratase	enoyl-CoA hydratase
	Identity (%)	28	28	28	28	28	28	28	28	28		28	28	28	28	28	28	28	28		28	28	91	28	28	28	28	28	28	28	28	28	28	28	28	28	28	28					30	30	30	30	28	28	28
	Homology (%)	48	48	48	48	48	48	48	48	48		48	48	48	48	48	48	48	48		48	48	92	48	48	48	48	48	48	48	48	48	48	48	48	48	48	48					51	51	51	51	51	51	51
	Code																																										MAP_1017c	MAP4_2840	RC58_14070	RE97_14095	MAV_1195	LA63_05380	NF84_05260
	Name																																										echA8; EchA8_1	enoyl-CoA hydratase echA8	enoyl-CoA hydratase (EC:4.2.1.17)	enoyl-CoA hydratase (EC:4.2.1.17)	probable enoyl-CoA hydratase (EC:4.2.1.17)	enoyl-CoA hydratase (EC:4.2.1.17)	enoyl-CoA hydratase (EC:4.2.1.17)
	Identity (%)																																										29	29	29	29	28	28	28
	Homology (%)																																										48	48	48	48	48	48	48
	Code																																														MAV_1277	LA63_05790	NF84_05665
	Name																																														carnitinyl-CoA dehydratase (EC:4.2.1.-)	enoyl-CoA hydratase	enoyl-CoA hydratase
	Identity (%)																																														30	30	30
	Homology (%)																																														51	51	51
	Code																																														MAV_5087
	Name																																														enoyl-CoA hydratase/isomerase family protein
	Identity (%)																																														30
	Homology (%)																																														48
	Code
	Name
	Identity (%)
	Homology (%)
	Code
	Name
	Identity (%)
	Homology (%)
Rv1084 hypothetical protein; K06888 uncharacterized protein (A)	Code	Rv1084	RVBD_1084	MT1115	MRA_1094	TBFG_11102	TBMG_02903	TBSG_02919	TBXG_004020	MRGA327_01895	MRGA423_06775	CCDC5079_1001	CFBS_1146	CCDC5180_0993	MTCTRI2_1112	UDA_1084	ERDMAN_1209	J112_05850	MT7199_1109	J113_22565	J114_05850	M943_05710	I917_22690	TBHG_03956	HKBT1_1145	HKBT2_1150	HKBS1_1147	Mb1113	BCG_1142	JTY_1115	BCGMEX_1114	K60_011640	BCGT_0903	LH58_05960	MAF_10970	MCAN_10911	BN44_11201	BN43_30138	BN42_20933	BN45_30127	ML0818	MLBr00818	MAP_2706c	MAP4_1110	RC58_06375	RE97_05510	MAV_1208	LA63_05445	NF84_05325
	Name	hypothetical protein	hypothetical protein	conserved hypothetical protein	hypothetical protein	conserved hypothetical protein	conserved hypothetical protein	conserved hypothetical protein	transmembrane protein	hypothetical protein	hypothetical protein	hypothetical protein	hypothetical protein	hypothetical protein	hypothetical protein	unnamed protein product	hypothetical protein	hypothetical protein	hypothetical protein	integral membrane transport protein	hypothetical protein	membrane protein	hypothetical protein	hypothetical protein	hypothetical protein	hypothetical protein	hypothetical protein	hypothetical protein	hypothetical protein	hypothetical protein	Hypothetical protein	hypothetical protein	Thymidylate kinase (EC:2.7.4.9)	hypothetical protein	conserved hypothetical protein	conserved hypothetical protein	Conserved protein of unknown function	Conserved protein of unknown function	Conserved protein of unknown function	Conserved protein of unknown function	hypothetical protein	conserved hypothetical protein	hypothetical protein	hypothetical protein	nuclease	membrane protein	conserved hypothetical protein	membrane protein	membrane protein
	Identity (%)	100	100	100	100	100	100	100	100	39	99	99	100	100	100	100	99	100	100	35	100	100	35	100	100	100	100	100	100	100	100	100	99	100	100	99	99	99	99	98	32	32	83	83	48	83	83	83	83
	Homology (%)	100	100	100	100	100	100	100	100	51	99	100	100	100	100	100	100	100	100	48	100	100	48	100	100	100	100	100	100	100	100	100	100	100	100	99	99	99	99	98	42	42	88	88	64	88	88	88	88
	Code
	Name
	Identity (%)
	Homology (%)
Rv1096 glycosyl hydrolase (A)	Code	Rv1096	RVBD_1096	MT1128	MRA_1107	TBFG_11117	TBMG_02888	TBSG_02904	TBXG_002868	MRGA327_06860	MRGA423_06860	CCDC5079_1012	CFBS_1163	CCDC5180_1004	MTCTRI2_1126	UDA_1096	ERDMAN_1228	J112_05920	MT7199_1123	J113_07725	J114_05925	M943_05780	I917_05460	TBHG_01080	HKBT1_1161	HKBT2_1167	HKBS1_1163	Mb1126	BCG_1156	JTY_1129	BCGMEX_1128	K60_011810	BCGT_0925	LH58_06040	MAF_11110	MCAN_11051	BN44_11220	BN43_30152	BN42_20943	BN45_30138	ML1950	MLBr01950	MAP_2696c	MAP4_1120	RC58_05565	RE97_05560	MAV_1218	LA63_05495	NF84_05375
	Name	glycosyl hydrolase	glycosyl hydrolase	polysaccharide deacetylase, putative	putative polysaccharide deacetylase	hypothetical glycosyl hydrolase	glycosyl hydrolase	glycosyl hydrolase	glycosyl hydrolase	glycosyl hydrolase	glycosyl hydrolase	glycosyl hydrolase	putative polysaccharide deacetylase	glycosyl hydrolase	glycosyl hydrolase	unnamed protein product	glycosyl hydrolase (EC:3.1.-.-)	glycosyl hydrolase	putative GLYCOSYL HYDROLASE (EC:3.-.-.-)	glycosyl hydrolase	glycosyl hydrolase	carbohydrate degradation protein	dehydrogenase/reductase	glycosyl hydrolase	putative polysaccharide deacetylase	putative polysaccharide deacetylase	putative polysaccharide deacetylase	glycosyl hydrolase (EC:3.-.-.-)	glycosyl hydrolase (EC:3.-.-.-)	putative glycosyl hydrolase	putative glycosyl hydrolase	glycosyl hydrolase	putative glycosyl hydrolase (EC:3.-.-.-)	carbohydrate degradation protein	putative glycosyl hydrolase (EC:3.-.-.-)	putative GLYCOSYL hydrolase	Putative glycosyl hydrolase (EC:3.-.-.-)	Putative glycosyl hydrolase (EC:3.-.-.-)	Putative glycosyl hydrolase (EC:3.-.-.-)	Putative glycosyl hydrolase (EC:3.-.-.-)	carbohydrate degrading enzyme	carbohydrate degrading enzyme	hypothetical protein	glycosyl hydrolase	carbohydrate degradation protein	carbohydrate degradation protein	carbohydrate degrading enzyme	carbohydrate degradation protein	carbohydrate degradation protein
	Identity (%)	100	100	100	100	100	100	100	100	100	100	99	100	100	100	100	100	99	100	100	100	100	29	100	100	100	100	99	99	99	99	99	99	99	99	99	99	100	98	98	81	81	84	84	84	84	84	84	84
	Homology (%)	100	100	100	100	100	100	100	100	100	100	100	100	100	100	100	100	99	100	100	100	100	48	100	100	100	100	99	99	99	99	99	99	99	99	99	99	100	98	99	88	88	90	90	90	90	90	90	90
	Code											CCDC5079_1013																													ML2649	MLBr02649	MAP_4286	MAP4_4411	RC58_21910	RE97_21960	MAV_5248	LA63_24290
	Name											glycosyl hydrolase																													hypothetical protein	hypothetical protein	hypothetical protein	putative polysaccharide deacetylase	polysaccharide deacetylase	polysaccharide deacetylase	polysaccharide deacetylase domain protein	polysaccharide deacetylase
	Identity (%)											100																													25	25	28	28	28	28	28	28
	Homology (%)											100																													45	45	45	45	45	45	45	45
	Code
	Name
	Identity (%)
	Homology (%)
	Code
	Name
	Identity (%)
	Homology (%)
	Code
	Name
	Identity (%)
	Homology (%)
	Code
	Name
	Identity (%)
	Homology (%)
	Code
	Name
	Identity (%)
	Homology (%)
	Code
	Name
	Identity (%)
	Homology (%)
	Code
	Name
	Identity (%)
	Homology (%)
	Code
	Name
	Identity (%)
	Homology (%)
	Code
	Name
	Identity (%)
	Homology (%)
Rv1129c transcriptional regulator; K07110 uncharacterized protein (A)	Code	Rv1129c	RVBD_1129c	MT1161	MRA_1138	TBFG_11152	TBMG_02853	TBSG_02869	TBXG_002834	MRGA327_07055	MRGA423_07055	CCDC5079_1042	CFBS_1198	CCDC5180_1034	MTCTRI2_1160	UDA_1129c	ERDMAN_1265	J112_06090	MT7199_1157	J113_07915	J114_06090	M943_05920	I917_14650	TBHG_01112	HKBT1_1196	HKBT2_1202	HKBS1_1198	Mb1160c	BCG_1190c	JTY_1163	BCGMEX_1162c	K60_012150	BCGT_0957	LH58_06215	MAF_11450	MCAN_11381	BN44_11257	BN43_30191	BN42_20982	BN45_30179	ML1954	MLBr01954	MAP_0298	MAP4_3573	RC58_17760	RE97_17790	MAV_0348	LA63_01630	NF84_01585
	Name	transcriptional regulator	transcriptional regulator	DNA-binding protein, putative	putative transcriptional regulator protein	hypothetical transcriptional regulatory protein	transcriptional regulator	transcriptional regulator	transcriptional regulator	transcriptional regulator	transcriptional regulator	transcriptional regulator protein	putative transcriptional regulator protein	transcriptional regulator protein	transcriptional regulator protein	unnamed protein product	transcriptional regulator	transcriptional regulator protein	putative TRANSCRIPTIONAL REGULATOR protein	transcriptional regulator protein	transcriptional regulator protein	Cro/Cl family transcriptional regulator	hypothetical protein	transcriptional regulator	putative transcriptional regulator protein	putative transcriptional regulator protein	putative transcriptional regulator protein	transcriptional regulator	transcriptional regulator protein	putative transcriptional regulator protein	Putative transcriptional regulator protein	transcriptional regulator protein	Transcriptional regulator, XRE family	Cro/Cl family transcriptional regulator	putative transcriptional regulator protein	putative transcriptional regulator protein	Putative transcriptional regulatory protein	Putative transcriptional regulatory protein	Putative transcriptional regulatory protein	Putative transcriptional regulatory protein	coaA; pantothenate kinase	coaA; pantothenate kinase	hypothetical protein	putative transcriptional regulator	Cro/Cl family transcriptional regulator	Cro/Cl family transcriptional regulator	transcriptional regulator, XRE family protein	Cro/Cl family transcriptional regulator	Cro/Cl family transcriptional regulator
	Identity (%)	100	100	100	100	100	100	100	100	100	100	99	99	99	100	100	99	100	100	100	100	100	35	100	100	100	100	100	100	100	100	100	99	100	100	99	99	99	97	97	32	32	65	65	65	65	65	65	65
	Homology (%)	100	100	100	100	100	100	100	100	100	100	99	99	100	100	100	100	100	100	100	100	100	43	100	100	100	100	100	100	100	100	100	100	100	100	99	99	99	98	98	47	47	79	79	79	79	79	79	79
	Code	Rv0465c	RVBD_0465c	MT0481	MRA_0471	TBFG_10472	TBMG_00467	TBSG_00472	TBXG_000465	MRGA327_02940	MRGA423_02940	CCDC5079_0436	CFBS_0483	CCDC5180_0429	MTCTRI2_0469	UDA_0465c	ERDMAN_0510	J112_02475	MT7199_0474		J114_02475	M943_02410		TBHG_00462	HKBT1_0483	HKBT2_0483	HKBS1_0483	Mb0474c	BCG_0505c	JTY_0475	BCGMEX_0476c	K60_004910	BCGT_0239	LH58_02495	MAF_04680	MCAN_04641	BN44_10515	BN43_10504	BN42_20189	BN45_10514			MAP_3959c	MAP4_4075	RC58_20245	RE97_20295	MAV_4684	LA63_21825	NF84_21610
	Name	HTH-type transcriptional regulator	transcriptional regulator	DNA-binding protein, putative	putative transcriptional regulatory protein	hypothetical transcriptional regulatory protein	transcriptional regulator	transcriptional regulator	transcriptional regulator	transcriptional regulator	putative transcriptional regulatory protein	putative transcriptional regulatory protein	putative transcriptional regulatory protein	putative transcriptional regulatory protein	transcriptional regulatory protein	unnamed protein product	transcriptional regulator	transcriptional regulator	putative TRANSCRIPTIONAL REGULATORY protein		transcriptional regulator	transcriptional regulator		transcriptional regulator	putative transcriptional regulatory protein	putative transcriptional regulatory protein	putative transcriptional regulatory protein	transcriptional regulator	transcriptional regulatory protein	putative transcriptional regulatory protein	Putative transcriptional regulatory protein	transcriptional regulatory protein	Transcriptional regulator, XRE family	Cro/Cl family transcriptional regulator	putative transcriptional regulatory protein	putative transcriptional regulatory protein	Putative transcriptional regulatory protein	Putative transcriptional regulatory protein	Putative transcriptional regulatory protein	Putative transcriptional regulatory protein			hypothetical protein	Transcriptional regulator	Cro/Cl family transcriptional regulator	Cro/Cl family transcriptional regulator	DNA-binding protein	Cro/Cl family transcriptional regulator	Cro/Cl family transcriptional regulator
	Identity (%)	47	47	47	47	47	47	47	47	47	47	47	47	47	47	47	47	47	47		47	47		47	47	47	47	47	47	47	47	47	47	47	47	47	47	47	47	47			47	47	47	47	47	47	47
	Homology (%)	66	66	66	66	66	66	66	66	66	65	66	66	66	66	66	66	66	66		65	65		66	66	66	66	66	66	66	66	66	66	66	65	66	66	66	66	66			65	65	65	65	65	65	65
	Code																																										MAP_1057c	MAP4_2799	RC58_13875	RE97_13895	MAV_3453	LA63_15785	NF84_15640
	Name																																										hypothetical protein	Transcriptional regulator	DNA-binding protein	DNA-binding protein	transcriptional regulator, XRE family protein with cupin sensor domain	DNA-binding protein	DNA-binding protein
	Identity (%)																																										36	36	36	36	36	36	36
	Homology (%)																																										55	55	55	55	55	55	55
	Code																																														MAV_2265	LA63_10400	NF84_10185
	Name																																														putative prophage regulatory ptotein	regulatory protein	regulatory protein
	Identity (%)																																														41	41	41
	Homology (%)																																														61	61	61
	Code
	Name
	Identity (%)
	Homology (%)
	Code
	Name
	Identity (%)
	Homology (%)
Rv1130 prpD; methylcitrate dehydratase PrpD; K01720 2-methylcitrate dehydratase [EC:4.2.1.79] (A)	Code	Rv1130	RVBD_1130	MT1162	MRA_1139	TBFG_11153	TBMG_02852	TBSG_02868	TBXG_002833	MRGA327_07070	MRGA423_07060	CCDC5079_1043	CFBS_1199	CCDC5180_1035	MTCTRI2_1161	UDA_1130	ERDMAN_1266	J112_06095	MT7199_1158	J113_27140	J114_06095	M943_05925	I917_07995	TBHG_01113	HKBT1_1197	HKBT2_1203	HKBS1_1199	Mb1161	BCG_1191	JTY_1164	BCGMEX_1163	K60_012160	BCGT_0958	LH58_06220	MAF_11460	MCAN_39081	BN44_11258	BN43_30192	BN42_20983	BN45_30180	ML0775	MLBr00775	MAP_0297c	MAP4_3574	RC58_17765	RE97_17795	MAV_0346	LA63_01625	NF84_01580
	Name	prpD; methylcitrate dehydratase PrpD	2-methylcitrate dehydratase PrpD	MmgE/PrpD family protein	MmgE/PrpD family protein	conserved hypothetical protein	conserved hypothetical protein	conserved hypothetical protein	hypothetical protein	2-methylcitrate dehydratase	2-methylcitrate dehydratase	hypothetical protein	MmgE/PrpD family protein	hypothetical protein	hypothetical protein	unnamed protein product	hypothetical protein	2-methylcitrate dehydratase	prpD; OSSIBLE METHYLCITRATE DEHYDRATASE PRPD	alanine and proline rich membrane-anchored mycosin mycP2	2-methylcitrate dehydratase	2-methylcitrate dehydratase	2-methylcitrate dehydratase	2-methylcitrate dehydratase PrpD	MmgE/PrpD family protein	MmgE/PrpD family protein	MmgE/PrpD family protein	hypothetical protein	hypothetical protein	hypothetical protein	Hypothetical protein	hypothetical protein	2-methylcitrate dehydratase (EC:4.2.1.79)	2-methylcitrate dehydratase	conserved hypothetical protein	mycP2; putative alanine and proline rich membrane-anchored mycosin MYCP2 (serine protease) (subtilisin-like protease) (subtilase-like) (MYCOSIN-2)	Conserved protein of unknown function (EC:4.2.1.79)	Conserved protein of unknown function (EC:4.2.1.79)	Conserved protein of unknown function (EC:4.2.1.79)	Conserved protein of unknown function (EC:4.2.1.79)	lpqB; lipoprotein LpqB	lpqB; putative lipoprotein	hypothetical protein	putative 2-methylcitrate dehydratase	2-methylcitrate dehydratase	2-methylcitrate dehydratase	2-methylcitrate dehydratase 2 (EC:4.2.1.79)	2-methylcitrate dehydratase	2-methylcitrate dehydratase
	Identity (%)	100	100	100	100	100	100	100	100	99	100	100	99	100	100	100	100	100	100	22	100	99	98	100	99	99	99	99	99	99	99	99	100	99	99	22	99	99	97	99	28	28	79	79	80	80	80	80	80
	Homology (%)	100	100	100	100	100	100	100	100	99	100	100	99	100	100	100	100	100	100	38	100	99	99	100	99	99	99	99	99	99	99	99	100	99	99	38	99	99	99	99	45	45	85	85	86	86	86	86	86
	Code																						I917_07990
	Name																						2-methylcitrate dehydratase
	Identity (%)																						95
	Homology (%)																						96
	Code
	Name
	Identity (%)
	Homology (%)
	Code
	Name
	Identity (%)
	Homology (%)
	Code
	Name
	Identity (%)
	Homology (%)
Rv1131 prpC; methylcitrate synthase PrpC; K01647 citrate synthase [EC:2.3.3.1] (A)	Code	Rv1131	RVBD_1131	MT1163	MRA_1140	TBFG_11154	TBMG_02851	TBSG_02867	TBXG_002832	MRGA327_07075	MRGA423_07065	CCDC5079_1044	CFBS_1200	CCDC5180_1036	MTCTRI2_1162	UDA_1131	ERDMAN_1267	J112_06100	MT7199_1159	J113_07930	J114_06100	M943_05930	I917_06320	TBHG_01114	HKBT1_1198	HKBT2_1204	HKBS1_1200	Mb1162	BCG_1192	JTY_1165	BCGMEX_1164	K60_012170	BCGT_0959	LH58_06225	MAF_11470	MCAN_11401	BN44_11259	BN43_30193	BN42_20984	BN45_30181	ML2130	MLBr02130	MAP_0295c	MAP4_3576	RC58_17775	RE97_17805	MAV_0344	LA63_01615	NF84_01570
	Name	prpC; methylcitrate synthase PrpC	methylcitrate synthase PrpC	gltA-3; citrate synthase (EC:2.3.3.1)	gltA1; citrate synthase I GltA1	citrate synthase I gltA1	citrate synthase I gltA1	citrate synthase I gltA1	citrate synthase I gltA1	citrate synthase (EC:2.3.3.1)	citrate synthase (EC:2.3.3.1)	citrate synthase	gltA1; citrate synthase	citrate synthase	gltA1; citrate synthase	gltA1; gltA1	gltA1; methylcitrate synthase (EC:2.3.3.5)	citrate synthase (EC:2.3.3.1)	prpC; putative METHYLCITRATE SYNTHASE PRPC (EC:2.3.3.1)	citrate synthase (EC:2.3.3.1)	citrate synthase (EC:2.3.3.1)	citrate synthase (EC:2.3.3.1)	gltA; type II citrate synthase (EC:2.3.3.1)	methylcitrate synthase PrpC	gltA1; citrate synthase	gltA1; citrate synthase	gltA1; citrate synthase	gltA1; citrate synthase (EC:2.3.3.5)	gltA1; citrate synthase (EC:2.3.3.5)	gltA1; methylcitrate synthase (EC:2.3.3.5)	gltA1; Methylcitrate synthase (EC:2.3.3.5)	Methylcitrate synthase	2-methylcitrate synthase (EC:2.3.3.5)	citrate synthase (EC:2.3.3.1)	gltA1; putative citrate synthase I GLTA1 (EC:2.3.3.1)	gltA1; putative citrate synthase I GLTA1	gltA; Putative citrate synthase I GltA I (EC:2.3.3.5)	gltA; Putative citrate synthase I GltA I (EC:2.3.3.5)	gltA; Putative citrate synthase I GltA I (EC:2.3.3.5)	gltA; Putative citrate synthase I GltA I (EC:2.3.3.5)	gltA; type II citrate synthase (EC:2.3.3.1)	gltA2; citrate synthase 1	gltA1; GltA1	citrate synthase I	citrate synthase (EC:2.3.3.1)	citrate synthase (EC:2.3.3.1)	citrate synthase 2 (EC:2.3.3.1)	citrate synthase (EC:2.3.3.1)	citrate synthase (EC:2.3.3.1)
	Identity (%)	100	100	100	100	100	100	100	100	100	100	100	100	100	100	100	100	100	100	100	100	100	31	100	100	100	100	100	100	100	100	100	100	100	100	100	100	100	99	100	32	32	80	80	80	80	80	80	80
	Homology (%)	100	100	100	100	100	100	100	100	100	100	100	100	100	100	100	100	100	100	100	100	100	49	100	100	100	100	100	100	100	100	100	100	100	100	100	100	100	99	100	50	50	87	87	87	87	87	87	87
	Code	Rv0896	RVBD_0896	MT0920	MRA_0904	TBFG_10915	TBMG_03092	TBSG_03112	TBXG_003071	MRGA327_05625	MRGA423_05620	CCDC5079_0828	CFBS_0942	CCDC5180_0821	MTCTRI2_0919	UDA_0896	ERDMAN_0991	J112_04835	MT7199_0915	J113_06280	J114_04780	M943_04685		TBHG_00884	HKBT1_0942	HKBT2_0943	HKBS1_0942	Mb0920	BCG_0948	JTY_0918	BCGMEX_0919	K60_009570	BCGT_0704	LH58_04875	MAF_09050	MCAN_08961	BN44_10979	BN43_20354	BN42_20681	BN45_20188			MAP_0829	MAP4_3031	RC58_15025	RE97_15055	MAV_1016	LA63_04520	NF84_04420
	Name	gltA2; citrate synthase 1	citrate synthase I GltA2	gltA-2; citrate synthase (EC:2.3.3.1)	gltA2; citrate synthase I GltA2	citrate synthase I gltA2	citrate synthase I gltA2	citrate synthase I gltA2	citrate synthase I gltA2	gltA; type II citrate synthase (EC:2.3.3.1)	gltA; type II citrate synthase (EC:2.3.3.1)	citrate synthase I gltA2	gltA2; citrate synthase I	citrate synthase I gltA2	gltA; type II citrate synthase	gltA2; gltA2	gltA; type II citrate synthase (EC:2.3.3.1)	gltA; type II citrate synthase (EC:2.3.3.1)	putative CITRATE SYNTHASE I GLTA2 (EC:2.3.3.1)	gltA; type II citrate synthase (EC:2.3.3.1)	gltA; type II citrate synthase (EC:2.3.3.1)	gltA; type II citrate synthase (EC:2.3.3.1)		citrate synthase I GltA2	gltA2; citrate synthase I	gltA2; citrate synthase I	gltA2; citrate synthase I	gltA; type II citrate synthase (EC:2.3.3.1)	gltA; type II citrate synthase (EC:2.3.3.1)	gltA; type II citrate synthase (EC:2.3.3.1)	gltA; Type II Citrate synthase (EC:2.3.3.1)	type II citrate synthase	Citrate synthase (si) (EC:2.3.3.1)	hypothetical protein	gltA2; putative citrate synthase I GLTA2 (EC:2.3.3.1)	gltA2; putative citrate synthase I GLTA2	gltA; Putative citrate synthase I GltA2 (EC:2.3.3.1)	gltA; Putative citrate synthase I GltA2 (EC:2.3.3.1)	gltA; Putative citrate synthase I GltA2 (EC:2.3.3.1)	gltA; Putative citrate synthase I GltA2 (EC:2.3.3.1)			gltA2; GltA2	citrate synthase I	hypothetical protein	hypothetical protein	citrate synthase	hypothetical protein	hypothetical protein
	Identity (%)	32	32	32	32	32	32	32	32	32	32	32	32	32	32	32	32	32	32	32	32	32		32	32	32	32	32	32	32	32	32	32	32	32	32	32	32	32	32			33	33	33	33	31	33	33
	Homology (%)	49	49	49	49	49	49	49	49	49	49	49	49	49	49	49	49	49	49	49	49	49		49	49	49	49	49	49	49	49	49	49	49	49	49	49	49	49	49			51	51	51	51	46	51	51
	Code	Rv0889c	RVBD_0889c	MT0912	MRA_0897	TBFG_10908	TBMG_03099	TBSG_03119	TBXG_003078			CCDC5079_0821	CFBS_0935	CCDC5180_0814	MTCTRI2_0912	UDA_0889c	ERDMAN_0984	J112_04790	MT7199_0908	J113_06230	J114_04735	M943_04645		TBHG_00877	HKBT1_0935	HKBT2_0936	HKBS1_0935	Mb0913c	BCG_0941c	JTY_0911	BCGMEX_0912c	K60_009500	BCGT_0697	LH58_04835	MAF_08980	MCAN_08901	BN44_10972	BN43_20346	BN42_20675	BN45_20181			MAP_0827c	MAP4_3033	RC58_15035	RE97_15065		LA63_04510	NF84_04410
	Name	citA; citrate synthase 2	citrate synthase II CitA	gltA-1; citrate synthase (EC:2.3.3.1)	citA; putative citrate synthase II CitA	citrate synthase II citA	citrate synthase II citA	citrate synthase II citA	citrate synthase II citA			citrate synthase 2	citA; citrate synthase II	citrate synthase 2	citA; citrate synthase 2	citA; citA	citA; citrate synthase 2 (EC:2.3.3.1)	citrate synthase 2 (EC:2.3.3.1)	putative CITRATE SYNTHASE II CITA (EC:2.3.3.1)	citrate synthase 2 (EC:2.3.3.1)	citrate synthase 2 (EC:2.3.3.1)	citrate synthase (EC:2.3.3.1)		citrate synthase II CitA	citA; citrate synthase II	citA; citrate synthase II	citA; citrate synthase II	citA; citrate synthase 2 (EC:2.3.3.1)	citA; citrate synthase 2 (EC:2.3.3.1)	citA; citrate synthase II (EC:2.3.3.1)	citA; Citrate synthase II (EC:2.3.3.1)	citrate synthase 2	Citrate synthase (si) (EC:2.3.3.1)	citrate synthase 2 (EC:2.3.3.1)	citA; putative citrate synthase II CITA (EC:2.3.3.1)	citA; putative citrate synthase II CITA	citA; Putative citrate synthase II CitA (EC:2.3.3.1)	citA; Putative citrate synthase II CitA (EC:2.3.3.1)	citA; Putative citrate synthase II CitA (EC:2.3.3.1)	citA; Putative citrate synthase II CitA (EC:2.3.3.1)			citA; CitA	citrate synthase II	citrate synthase 2 (EC:2.3.3.1)	citrate synthase 2 (EC:2.3.3.1)		citrate synthase 2 (EC:2.3.3.1)	citrate synthase 2 (EC:2.3.3.1)
	Identity (%)	31	31	31	31	31	31	31	31			31	31	31	31	31	31	31	31	36	31	31		31	31	31	31	31	31	31	31	31	31	31	31	31	31	31	31	31			30	31	31	31		31	31
	Homology (%)	45	45	45	45	45	45	45	45			45	45	45	45	45	45	45	45	51	45	45		45	45	45	45	45	45	45	45	45	45	45	45	45	45	45	45	45			45	46	46	46		46	46
Rv1183 mmpL10; transmembrane transport protein MmpL10; K06994 putative drug exporter of the RND superfamily (A)	Code	Rv1183	RVBD_1183	MT1220	MRA_1193	TBFG_11207	TBMG_02799	TBSG_02813	TBXG_002779	MRGA327_09545	MRGA423_24120	CCDC5079_1094	CFBS_1261	CCDC5180_1087	MTCTRI2_1214	UDA_1183	ERDMAN_1325	J112_06390	MT7199_1212	J113_08300	J114_06390	M943_06195	I917_08410	TBHG_01166	HKBT1_1259	HKBT2_1265	HKBS1_1263	Mb1215	BCG_1245	JTY_1218	BCGMEX_1217	K60_012750	BCGT_1014	LH58_06515	MAF_12020	MCAN_11941	BN44_11322	BN43_30250	BN42_21048	BN45_30245	ML1231	MLBr01231	MAP_2232	MAP4_1592	RC58_07930	RE97_07930	MAV_1761	LA63_17500	NF84_07875
	Name	mmpL10; transmembrane transport protein MmpL10	transmembrane transporter MmpL10	membrane protein, MmpL family	mmpL10; transmembrane transport protein MmpL10	transmembrane transport protein mmpL10	transmembrane transporter mmpL10	transmembrane transporter mmpL10	transmembrane transporter mmpL10	transmembrane transporter mmpL12	integral membrane transport protein	transmembrane transport protein mmpL10	mmpL14; transmembrane transport protein MmpL14	transmembrane transport protein mmpL10	mmpL10; transmembrane transport protein MmpL10	mmpL10; mmpL10	mmpL10; transmembrane transport protein	transmembrane transport protein mmpL10	putative conserved protein TRANSPORT protein MMPL10	transmembrane transport protein	transmembrane transport protein	membrane protein	transmembrane transport protein MmpL10	transmembrane transporter MmpL10	mmpL10; transmembrane transport protein MmpL10	mmpL10; transmembrane transport protein MmpL10	mmpL10; transmembrane transport protein MmpL10	mmpL10; transmembrane transport protein MmpL10	mmpL10; transmembrane transport protein mmpL10	mmpL10; putative transmembrane transport protein	mmpL10; Putative transmembrane protein	transmembrane transport protein MmpL10	membrane protein, MmpL family, putative	membrane protein	mmpL10; putative conserved transmembrane transport protein MMPL10	mmpL10; putative conserved transmembrane transport protein MMPL10	mmpL; Putative conserved transmembrane transport protein MmpL10	mmpL; Putative conserved transmembrane transport protein MmpL10	mmpL; Putative conserved transmembrane transport protein MmpL10	mmpL; Putative conserved transmembrane transport protein MmpL10	mmpL10; large membrane protein	mmpL10; conserved large membrane protein	mmpL10; MmpL10	membrane protein, MmpL family, putative	transporter	transporter	MmpL10 protein	membrane protein	transporter
	Identity (%)	100	100	100	100	100	100	100	100	53	58	99	99	99	100	100	100	99	100	99	100	100	99	100	99	99	99	100	100	100	100	100	100	100	100	99	99	99	98	99	70	70	57	57	57	57	60	41	60
	Homology (%)	100	100	100	100	100	100	100	100	71	77	99	99	99	100	100	100	99	100	99	100	100	99	100	99	99	99	100	100	100	100	100	100	100	100	100	100	99	99	99	84	84	75	75	75	75	77	60	77
	Code	Rv3823c	RVBD_3823c	MT3931	MRA_3863	TBFG_13857	TBMG_03870	TBSG_03893	TBXG_003840	MRGA327_23540	MRGA423_09550	CCDC5079_3553	CFBS_4053	CCDC5180_3502	MTCTRI2_3902	UDA_3823c	ERDMAN_4190	J112_20555	MT7199_3892	J113_26755	J114_20430	M943_19630	I917_26885	TBHG_04179	HKBT1_4036	HKBT2_4046	HKBS1_4049	Mb3853c	BCG_3886c	JTY_3888	BCGMEX_3887c	K60_039670	BCGT_3688	LH58_20680	MAF_38380	MCAN_38421	BN44_120233	BN43_90340	BN42_90351	BN45_110185									NF84_17325
	Name	mmpL8; integral membrane transport protein MmpL8	membrane transporter MmpL8	membrane protein, MmpL family	mmpL8; transmembrane transport protein MmpL8	integral membrane transport protein mmpL8	membrane transporter mmpL8	membrane transporter mmpL8	membrane transporter mmpL8	membrane transporter mmpL8	transmembrane transporter mmpL12	integral membrane transport protein	mmpL8; transmembrane transport protein MmpL8	integral membrane transport protein	mmpL8; integral membrane transport protein	mmpL8; mmpL8	mmpL8; integral membrane transport protein	membrane transporter mmpL8	putative CONSERVED INTEGRAL MEMBRANE TRANSPORT protein MMPL8	membrane transporter mmpL8	integral membrane transport protein	membrane protein	integral membrane transport protein	membrane transporter MmpL8	mmpL8; transmembrane transport protein MmpL8	mmpL8; transmembrane transport protein MmpL8	mmpL8; transmembrane transport protein MmpL8	mmpL8; integral membrane transport protein	mmpL8; integral membrane transport protein mmpL8	mmpL8; putative integral membrane transport protein	mmpL8; Membrane transport protein	integral membrane transport protein	membrane protein, MmpL family, putative	transporter	mmpL8; putative conserved integral membrane transport protein MMPL8	mmpL8; putative conserved integral membrane transport protein MMPL8	mmpL; Integral membrane transport protein Mmpl8	mmpL; Integral membrane transport protein Mmpl8	mmpL; Integral membrane transport protein Mmpl8	mmpL; Integral membrane transport protein Mmpl8									membrane protein
	Identity (%)	58	58	58	58	58	58	58	58	56	51	58	58	58	58	58	58	58	58	58	58	58	58	58	58	58	58	58	58	58	58	58	58	58	58	59	58	58	59	59									41
	Homology (%)	77	77	77	77	77	77	77	77	74	70	77	77	77	77	77	77	77	77	77	77	77	76	77	77	77	77	77	77	77	77	77	77	77	77	77	77	77	77	77									60
	Code	Rv1522c	RVBD_1522c	MT1573	MRA_1534	TBFG_11555	TBMG_02455	TBSG_02467	TBXG_002436			CCDC5079_1417	CFBS_1623	CCDC5180_1406	MTCTRI2_1565	UDA_1522c	ERDMAN_1697	J112_08175	MT7199_1558	J113_10625	J114_08180	M943_07970	I917_10780	TBHG_03997	HKBT1_1623	HKBT2_1630	HKBS1_1627	Mb1549c	BCG_1574c	JTY_1549	BCGMEX_1546c	K60_016210	BCGT_1351	LH58_08275		MCAN_15431	BN44_20086	BN43_30643	BN42_21452	BN45_30629
	Name	mmpL12; transmembrane transport protein MmpL12	transmembrane transporter MmpL12	membrane protein, MmpL family	mmpL12; transmembrane transport protein MmpL12	transmembrane transport protein mmpL12	transmembrane transporter mmpL12	transmembrane transporter mmpL12	transmembrane transporter mmpL12			transmembrane transport protein mmpL12	mmpL12; transmembrane transport protein MmpL12	transmembrane transport protein mmpL12	mmpL12; transmembrane transport protein MmpL12	mmpL12; mmpL12	mmpL12; transmembrane transport protein	transmembrane transport protein mmpL12	putative conserved protein TRANSPORT protein MMPL12	transmembrane transport protein mmpL12	transmembrane transporter mmpL12	membrane protein	Putative conserved transmembrane transport protein MmpL12	large membrane protein	mmpL12; transmembrane transport protein MmpL12	mmpL12; transmembrane transport protein MmpL12	mmpL12; transmembrane transport protein MmpL12	mmpL12; transmembrane transport protein MmpL12	mmpL12; transmembrane transport protein mmpL12	mmpL12; putative transmembrane transport protein	mmpL12; Putative transmembrane transport protein	transmembrane transport protein mmpL12	membrane protein, MmpL family, putative	membrane protein		mmpL12; putative conserved transmembrane transport protein MMPL12	mmpL; Putative conserved transmembrane transport protein MmpL12	mmpL; Putative conserved transmembrane transport protein MmpL12	mmpL; Putative conserved transmembrane transport protein MmpL12	mmpL; Putative conserved transmembrane transport protein MmpL12
	Identity (%)	52	52	52	52	52	52	52	52			51	52	52	52	52	52	52	52	52	52	52	52	51	52	52	52	52	52	52	52	52	52	52		52	52	52	52	52
	Homology (%)	71	71	71	71	71	71	71	71			70	71	71	71	71	71	71	71	71	71	71	71	70	71	71	71	71	71	71	71	71	71	71		71	71	71	71	71
	Code																							TBHG_03994
	Name																							transmembrane transporter MmpL12
	Identity (%)																							54
	Homology (%)																							72
	Code
	Name
	Identity (%)
	Homology (%)
	Code
	Name
	Identity (%)
	Homology (%)
	Code
	Name
	Identity (%)
	Homology (%)
Rv1193 fadD36; fatty-acid--CoA ligase FadD36; K12429 fatty acid CoA ligase FadD36 (A)	Code	Rv1193	RVBD_1193	MT1230	MRA_1203	TBFG_11217	TBMG_02789	TBSG_02803	TBXG_002769	MRGA327_07520	MRGA423_07455	CCDC5079_1104	CFBS_1271	CCDC5180_1097	MTCTRI2_2551	UDA_1193	ERDMAN_1336	J112_06440	MT7199_1222	J113_08370	J114_06440	M943_06245	I917_08490	TBHG_01176	HKBT1_1269	HKBT2_1275	HKBS1_1273	Mb1225	BCG_1253	JTY_1228	BCGMEX_1225	K60_012830	BCGT_1022	LH58_06560	MAF_12120	MCAN_12041	BN44_11333	BN43_30261	BN42_21059	BN45_30255	ML1051	MLBr01051	MAP_2580c	MAP4_1239	RC58_06130	RE97_06125	MAV_1343	LA63_06110	NF84_05980
	Name	fadD36; fatty-acid--CoA ligase FadD36	fatty-acid-CoA ligase FadD36	substrate--CoA ligase	fadD36; fatty-acid-CoA ligase FadD36	fatty-acid-CoA ligase fadD36	fatty-acid-CoA ligase fadD36	fatty-acid-CoA ligase fadD36	fatty-acid-CoA ligase FadD36	acyl-CoA synthetase	acyl-CoA synthetase	acyl-CoA synthetase	fadD36; acyl-CoA synthetase	acyl-CoA synthetase	fadD35; AMP-binding domain protein	fadD36; fadD36	fadD36; acyl-CoA synthetase (EC:2.3.1.86)	acyl-CoA synthetase	putative FATTY-ACID-CoA LIGASE FADD36 (FATTY-ACID-CoA SYNTHETASE) (FATTY-ACID-CoA SYNTHASE) (EC:6.2.1.-)	acyl-CoA synthetase	acyl-CoA synthetase	acyl-CoA synthetase	acyl-CoA synthetase	fatty-acid-CoA ligase FadD36	fadD36; acyl-CoA synthetase	fadD36; acyl-CoA synthetase	fadD36; acyl-CoA synthetase	fadD36; acyl-CoA synthetase (EC:2.3.1.86)	fadD36; acyl-CoA synthetase (EC:2.3.1.86)	acyl-CoA synthetase (EC:2.3.1.86)	Acyl-CoA synthetase (EC:2.3.1.86)	acyl-CoA synthetase	Long-chain-fatty-acid--CoA ligase (EC:6.2.1.3)	acyl-CoA synthetase	fadD36; putative fatty-acid-CoA ligase FADD36 (fatty-acid-CoA synthetase) (fatty-acid-CoA synthase) (EC:6.2.1.-)	fadD36; putative fatty-acid-CoA ligase FADD36 (fatty-acid-CoA synthetase) (fatty-acid-CoA synthase)	fadD; Putative fatty-acid-CoA ligase FadD36 (fatty-acid-CoA synthetase) (fatty-acid-CoA synthase) (EC:6.2.1.-)	fadD; Putative fatty-acid-CoA ligase FadD36 (fatty-acid-CoA synthetase) (fatty-acid-CoA synthase) (EC:6.2.1.-)	fadD; Putative fatty-acid-CoA ligase FadD36 (fatty-acid-CoA synthetase) (fatty-acid-CoA synthase) (EC:6.2.1.-)	fadD; Putative fatty-acid-CoA ligase FadD36 (fatty-acid-CoA synthetase) (fatty-acid-CoA synthase) (EC:6.2.1.-)	xclC; acyl-CoA synthetase (EC:2.3.1.86)	xclC; acyl-CoA synthase	fadD36; FadD36	fatty-acid-CoA ligase	acyl-CoA synthetase	acyl-CoA synthetase	acyl-CoA synthase	acyl-CoA synthetase	acyl-CoA synthetase
	Identity (%)	100	100	100	100	100	100	100	100	100	100	99	99	99	34	100	100	99	100	91	100	100	99	100	99	99	99	100	100	100	100	100	100	100	100	100	100	99	99	99	82	82	84	84	84	84	84	84	84
	Homology (%)	100	100	100	100	100	100	100	100	100	100	99	99	99	49	100	100	99	100	92	100	100	99	100	99	99	99	100	100	100	100	100	100	100	100	100	100	99	99	99	89	89	91	91	91	91	91	91	91
	Code												CFBS_2654									M943_12935		TBHG_02442	HKBT1_2645	HKBT2_2648	HKBS1_2652							LH58_13355		MCAN_35721	BN44_110053	BN43_90059	BN42_40462	BN45_50891			MAP_2747	MAP4_1067	RC58_15265	RE97_05295	MAV_3523	LA63_16135	NF84_15990
	Name												fadD35; AMP-binding domain protein									AMP-binding protein		fatty-acid-CoA ligase FadD35	fadD35; AMP-binding domain protein	fadD35; AMP-binding domain protein	fadD35; AMP-binding domain protein							AMP-binding protein		fadD3; putative fatty-acid-CoA ligase FADD3 (fatty-acid-CoA synthetase) (fatty-acid-CoA synthase)	fadD; Putative fatty-acid-CoA ligase FadD3 (fatty-acid-CoA synthetase) (fatty-acid-CoA synthase) (EC:6.2.1.-)	fadD; Putative fatty-acid-CoA ligase FadD3 (fatty-acid-CoA synthetase) (fatty-acid-CoA synthase) (EC:6.2.1.-)	fadD; Putative fatty-acid-CoA ligase FadD35 (fatty-acid-CoA synthetase) (fatty-acid-CoA synthase) (EC:6.2.1.-)	fadD; Putative fatty-acid-CoA ligase FadD35 (fatty-acid-CoA synthetase) (fatty-acid-CoA synthase) (EC:6.2.1.-)			hypothetical protein	fatty-acid--CoA ligase	fatty acid--CoA ligase	long-chain fatty acid--CoA ligase	acyl-CoA synthase	long-chain fatty acid--CoA ligase	long-chain fatty acid--CoA ligase
	Identity (%)												34									34		34	34	34	34							34		31	31	31	34	34			36	36	34	36	36	36	36
	Homology (%)												49									49		49	49	49	49							49		44	44	44	49	49			52	52	49	52	53	53	53
	Code																																					BN43_40172		BN45_100060			MAP_0780	MAP4_3079		RE97_15295	MAV_0971	LA63_04280	NF84_04180
	Name																																					fadD; Putative fatty-acid-CoA ligase FadD35 (fatty-acid-CoA synthetase) (fatty-acid-CoA synthase) (EC:6.2.1.-)		fadD; Putative fatty-acid-CoA ligase FadD3 (fatty-acid-CoA synthetase) (fatty-acid-CoA synthase) (EC:6.2.1.-)			fadD3; FadD3_2	fatty-acid-CoA ligase fadD3		fatty acid--CoA ligase	acyl-CoA synthase	fatty acid--CoA ligase	fatty acid--CoA ligase
	Identity (%)																																					34		31			34	34		34	34	34	34
	Homology (%)																																					49		44			49	49		49	49	49	49
	Code																																										MAP_1008	MAP4_2849		RE97_14140	MAV_1186	LA63_05335	NF84_05215
	Name																																										fadD14; FadD14	medium chain fatty-acid-CoA ligase fadD14		long-chain fatty acid--CoA ligase	acyl-CoA synthase	long-chain fatty acid--CoA ligase	long-chain fatty acid--CoA ligase
	Identity (%)																																										33	33		33	33	33	33
	Homology (%)																																										50	50		50	50	50	50
	Code
	Name
	Identity (%)
	Homology (%)
	Code
	Name
	Identity (%)
	Homology (%)
Rv1428c hypothetical protein (A)	Code	Rv1428c	RVBD_1428c	MT1471	MRA_1437	TBFG_11457	TBMG_02552	TBSG_02564	TBXG_002532	MRGA327_08930	MRGA423_08950	CCDC5079_1327	CFBS_1519	CCDC5180_1316	MTCTRI2_1465	UDA_1428c	ERDMAN_1587	J112_07685	MT7199_1459	J113_09970	J114_07660	M943_07475	I917_10150	TBHG_01407	HKBT1_1518	HKBT2_1525	HKBS1_1522	Mb1463c	BCG_1489c	JTY_1464	BCGMEX_1461c	K60_015310	BCGT_1259	LH58_07825	MAF_14500	MCAN_14441	BN44_11605	BN43_30536	BN42_21343	BN45_30519	ML2427	MLBr02427	MAP_1160c	MAP4_2693	RC58_13365	RE97_13390	MAV_3346	LA63_15255	NF84_15120
	Name	hypothetical protein	hypothetical protein	acyltransferase family protein	conserved hypothetical protein	conserved hypothetical protein	conserved hypothetical protein	conserved hypothetical protein	hypothetical protein	hypothetical protein	hypothetical protein	hypothetical protein	hypothetical protein	hypothetical protein	hypothetical protein	unnamed protein product	hypothetical protein	hypothetical protein	hypothetical protein	hypothetical protein	hypothetical protein	glycerol acyltransferase	hypothetical protein	hypothetical protein	hypothetical protein	hypothetical protein	hypothetical protein	hypothetical protein	hypothetical protein	hypothetical protein	Hypothetical protein	hypothetical protein	acyltransferase family protein	glycerol acyltransferase	conserved hypothetical protein	conserved hypothetical protein	Conserved protein of unknown function	Conserved protein of unknown function	Conserved protein of unknown function	Conserved protein of unknown function	hypothetical protein	conserved hypothetical protein	hypothetical protein	acyltransferase family protein	glycerol acyltransferase	glycerol acyltransferase	acyltransferase domain protein	glycerol acyltransferase	glycerol acyltransferase
	Identity (%)	100	100	100	100	100	100	100	100	99	99	99	100	99	100	100	99	100	100	100	99	99	99	100	100	100	100	100	100	100	100	100	99	100	100	100	100	100	99	99	31	31	83	83	83	83	83	83	83
	Homology (%)	100	100	100	100	100	100	100	100	100	99	100	100	99	100	100	100	100	100	100	99	99	99	100	100	100	100	100	100	100	100	100	100	100	100	100	100	100	100	100	47	47	91	91	91	91	91	91	91
	Code	Rv0502	RVBD_0502	MT0523	MRA_0510	TBFG_10513	TBMG_00509	TBSG_00514	TBXG_000506	MRGA327_03175	MRGA423_03145	CCDC5079_0472	CFBS_0524	CCDC5180_0465	MTCTRI2_0510	UDA_0502	ERDMAN_0551	J112_02690	MT7199_0515	J113_03580	J114_02685	M943_02615	I917_03615	TBHG_00501	HKBT1_0524	HKBT2_0524	HKBS1_0524	Mb0514	BCG_0545	JTY_0515	BCGMEX_0516	K60_005320	BCGT_0281	LH58_02705	MAF_05090	MCAN_05051	BN44_10557	BN43_10546	BN42_20232	BN45_10556			MAP_2949c	MAP4_0856	RC58_04205	RE97_04205	MAV_3736	LA63_17185	NF84_17015
	Name	hypothetical protein	hypothetical protein	acyltransferase family protein	conserved hypothetical protein	conserved hypothetical protein	conserved hypothetical protein	conserved hypothetical protein	hypothetical protein	phospholipid/glycerol acyltransferase	phospholipid/glycerol acyltransferase	hypothetical protein	hypothetical protein	hypothetical protein	hypothetical protein	unnamed protein product	hypothetical protein	phospholipid/glycerol acyltransferase	hypothetical protein	phospholipid/glycerol acyltransferase	phospholipid/glycerol acyltransferase	hypothetical protein	phospholipid/glycerol acyltransferase	hypothetical protein	hypothetical protein	hypothetical protein	hypothetical protein	hypothetical protein	hypothetical protein	hypothetical protein	Hypothetical protein	hypothetical protein	acyltransferase family protein	hypothetical protein	conserved hypothetical protein	conserved hypothetical protein	Conserved protein of unknown function	Conserved protein of unknown function	Conserved protein of unknown function	Conserved protein of unknown function			hypothetical protein	acyltransferase domain-containing protein	glycerol acyltransferase	glycerol acyltransferase	acyltransferase domain protein	glycerol acyltransferase	glycerol acyltransferase
	Identity (%)	32	32	32	32	32	32	32	32	32	32	32	32	32	32	32	32	32	32	32	32	32	31	32	32	32	32	32	32	32	32	32	32	32	32	32	32	32	32	32			34	34	34	34	34	34	34
	Homology (%)	48	48	48	48	48	48	48	48	48	48	48	48	48	48	48	48	48	48	48	48	48	47	48	48	48	48	48	48	48	48	48	48	48	48	48	48	48	48	48			52	52	52	52	52	52	52
	Code																																										MAP_3994	MAP4_4110	RC58_20420	RE97_20470	MAV_4648	LA63_21650	NF84_21435
	Name																																										hypothetical protein	putative acyltransferase family protein	hypothetical protein	hypothetical protein	acyltransferase	hypothetical protein	hypothetical protein
	Identity (%)																																										30	30	30	30	30	30	30
	Homology (%)																																										49	49	49	49	49	49	49
	Code
	Name
	Identity (%)
	Homology (%)
	Code
	Name
	Identity (%)
	Homology (%)
	Code
	Name
	Identity (%)
	Homology (%)
	Code
	Name
	Identity (%)
	Homology (%)
Rv1432 dehydrogenase (A)	Code	Rv1432	RVBD_1432	MT1476	MRA_1441	TBFG_11461	TBMG_04064	TBSG_02560	TBXG_002528	MRGA327_18420	MRGA423_08970	CCDC5079_1331	CFBS_1523	CCDC5180_1320	MTCTRI2_1469	UDA_1432	ERDMAN_1591	J112_07705	MT7199_1463	J113_20880	J114_07680	M943_07495	I917_10185	TBHG_01411	HKBT1_1522	HKBT2_1529	HKBS1_1526	Mb1467	BCG_1493	JTY_1468	BCGMEX_1465	K60_015350	BCGT_1263	LH58_07845	MAF_14540	MCAN_14481	BN44_11609	BN43_30540	BN42_21347	BN45_30523	ML0062	MLBr00062	MAP_1163	MAP4_2690	RC58_13350	RE97_13375	MAV_3342	LA63_15240	NF84_15105
	Name	dehydrogenase	oxidoreductase	P49 protein	putative dehydrogenase	hypothetical dehydrogenase	dehydrogenase	dehydrogenase	dehydrogenase	dehydrogenase	dehydrogenase	dehydrogenase	putative dehydrogenase	dehydrogenase	dehydrogenase	unnamed protein product	dehydrogenase	dehydrogenase	putative DEHYDROGENASE (EC:1.-.-.-)	alanine rich dehydrogenase	dehydrogenase	FAD-dependent oxidoreductase	dehydrogenase	oxidoreductase	putative dehydrogenase	putative dehydrogenase	putative dehydrogenase	dehydrogenase (EC:1.-.-.-)	dehydrogenase (EC:1.-.-.-)	putative dehydrogenase	Putative dehydrogenase	dehydrogenase	Phytoene dehydrogenase-related protein	FAD-dependent oxidoreductase	putative dehydrogenase (EC:1.-.-.-)	putative dehydrogenase	Putative dehydrogenase (EC:1.-.-.-)	Putative dehydrogenase (EC:1.-.-.-)	Putative dehydrogenase (EC:1.-.-.-)	Putative dehydrogenase (EC:1.-.-.-)	gltD; glutamate synthase subunit beta (EC:1.4.1.13)	gltD; NADH-dependent glutamate synthase small subunit (EC:1.4.1.13)	hypothetical protein	dehydrogenase	FAD-dependent oxidoreductase	FAD-dependent oxidoreductase	dehydrogenase	FAD-dependent oxidoreductase	FAD-dependent oxidoreductase
	Identity (%)	100	100	100	100	100	100	100	100	42	100	100	100	100	100	100	100	100	100	39	100	100	81	100	100	100	100	100	100	100	100	100	100	100	100	99	99	99	99	99	56	56	79	79	79	79	80	80	80
	Homology (%)	100	100	100	100	100	100	100	100	57	100	100	100	100	100	100	100	100	100	56	100	100	82	100	100	100	100	100	100	100	100	100	100	100	100	99	99	99	99	99	59	59	87	87	87	87	87	87	87
	Code	Rv2997	RVBD_2997	MT3075	MRA_3026	TBFG_13012	TBMG_00973	TBSG_00979	TBXG_000963		MRGA423_18635	CCDC5079_2752	CFBS_3160	CCDC5180_2717	MTCTRI2_3058	UDA_2997	ERDMAN_3284	J112_16040	MT7199_3033	J113_26795	J114_16010	M943_15445	I917_21040	TBHG_02927	HKBT1_3147	HKBT2_3152	HKBS1_3154	Mb3021	BCG_3018	JTY_3013	BCGMEX_3014	K60_031070	BCGT_2837	LH58_15940	MAF_30020	MCAN_30191	BN44_60481	BN43_40706	BN42_41004	BN45_51417			MAP_3034	MAP4_0766	RC58_03745	RE97_03750	MAV_3848	LA63_17725	NF84_17545
	Name	alanine-rich dehydrogenase	oxidoreductase	P49 protein	putative alanine rich dehydrogenase	hypothetical alanine rich dehydrogenase	alanine rich dehydrogenase	alanine rich dehydrogenase	alanine rich dehydrogenase		dehydrogenase	alanine rich dehydrogenase	putative alanine rich dehydrogenase	alanine rich dehydrogenase	alanine rich dehydrogenase	unnamed protein product	alanine rich dehydrogenase	alanine rich dehydrogenase	putative ALANINE RICH DEHYDROGENASE (EC:1.-.-.-)	dehydrogenase	alanine rich dehydrogenase	dehydrogenase	alanine rich dehydrogenase	oxidoreductase	putative alanine rich dehydrogenase	putative alanine rich dehydrogenase	putative alanine rich dehydrogenase	dehydrogenase (EC:1.-.-.-)	alanine rich dehydrogenase (EC:1.-.-.-)	putative alanine rich dehydrogenase	Putative alanine rich dehydrogenase	alanine rich dehydrogenase	Phytoene dehydrogenase-related protein	dehydrogenase	putative alanine rich dehydrogenase (EC:1.-.-.-)	putative alanine rich dehydrogenase	Putative alanine rich dehydrogenase (EC:1.-.-.-)	Putative alanine rich dehydrogenase (EC:1.-.-.-)	Putative alanine rich dehydrogenase (EC:1.-.-.-)	Putative alanine rich dehydrogenase (EC:1.-.-.-)			hypothetical protein	phytoene dehydrogenase	dehydrogenase	dehydrogenase	P49 protein	dehydrogenase	dehydrogenase
	Identity (%)	42	42	42	42	42	42	42	42		42	42	42	42	42	42	42	42	42	24	42	42	44	42	42	42	42	42	42	42	42	42	42	42	42	42	42	42	42	42			42	42	42	42	42	42	42
	Homology (%)	57	57	57	57	57	57	57	57		57	57	57	57	57	57	57	57	57	37	57	57	59	57	57	57	57	58	58	58	58	58	58	58	57	58	58	58	57	57			56	56	56	56	56	56	56
	Code	Rv3829c	RVBD_3829c	MT3937	MRA_3869	TBFG_13863	TBMG_03876	TBSG_03899	TBXG_003846			CCDC5079_3560	CFBS_4060	CCDC5180_3508	MTCTRI2_3908	UDA_3829c	ERDMAN_4196	J112_20585	MT7199_3898	J113_20885	J114_20460	M943_19660	I917_21035	TBHG_03767	HKBT1_4042	HKBT2_4052	HKBS1_4055	Mb3859c	BCG_3892c	JTY_3894	BCGMEX_3893c	K60_039730	BCGT_3694	LH58_20715	MAF_38440	MCAN_38481	BN44_120239	BN43_90346	BN42_90355								MAV_5090	LA63_00970	NF84_00945
	Name	dehydrogenase	dehydrogenase	oxidoreductase, putative	putative oxidoreductase	hypothetical dehydrogenase	dehydrogenase	dehydrogenase	dehydrogenase			dehydrogenase	putative oxidoreductase	dehydrogenase	dehydrogenase	unnamed protein product	dehydrogenase	dehydrogenase	putative DEHYDROGENASE (EC:1.-.-.-)	hypothetical protein	dehydrogenase	dehydrogenase	oxidoreductase	dehydrogenase	putative oxidoreductase	putative oxidoreductase	putative oxidoreductase	dehydrogenase (EC:1.-.-.-)	dehydrogenase (EC:1.-.-.-)	putative dehydrogenase	Putative dehydrogenase	dehydrogenase	Beta-carotene ketolase (EC:1.14.-.-)	dehydrogenase	putative dehydrogenase (EC:1.-.-.-)	putative dehydrogenase	Putative dehydrogenase	Putative dehydrogenase	Putative dehydrogenase								putative dehydrogenase	dehydrogenase	dehydrogenase
	Identity (%)	24	24	24	24	24	24	24	24			24	24	24	24	24	24	24	24	40	24	24	39	24	24	24	24	24	24	24	24	24	24	24	25	24	24	24	24								24	25	25
	Homology (%)	37	37	37	37	37	37	37	37			38	38	38	37	37	37	38	37	52	37	37	53	37	38	38	38	37	37	37	37	37	37	37	37	37	37	37	37								38	37	37
	Code																						I917_26925
	Name																						Putative dehydrogenase
	Identity (%)																						24
	Homology (%)																						37
	Code
	Name
	Identity (%)
	Homology (%)
	Code
	Name
	Identity (%)
	Homology (%)
Rv1608c bcpB; peroxidoxin; K03564 peroxiredoxin Q/BCP [EC:1.11.1.15] (A)	Code	Rv1608c	RVBD_1608c	MT1643	MRA_1618	TBFG_11624	TBMG_02386	TBSG_02398	TBXG_002368	MRGA327_09985	MRGA423_10020	CCDC5079_1485	CFBS_1696	CCDC5180_1473	MTCTRI2_1635	UDA_1608c	ERDMAN_1768	J112_08610	MT7199_1628	J113_11170	J114_08600	M943_08380	I917_11335	TBHG_01569	HKBT1_1696	HKBT2_1703	HKBS1_1700	Mb1634c	BCG_1646c	JTY_1621	BCGMEX_1618c	K60_016910	BCGT_1422	LH58_08645	MAF_16200	MCAN_16161	BN44_20164	BN43_30723	BN42_21530	BN45_40076	ML0424	MLBr00424	MAP_1302c	MAP4_2546	RC58_12660	RE97_12680	MAV_3178	LA63_14450	NF84_14295
	Name	bcpB; peroxidoxin	peroxidoxin BcpB	bcp-1; bacterioferritin comigratory protein	bcpB; putative peroxidoxin BcpB	peroxidoxin bcpB	peroxidoxin bcpB	peroxidoxin bcpB	peroxidoxin bcpB	peroxidoxin bcpB	peroxidoxin bcpB	peroxidoxin BcpB	bcpB; putative peroxidoxin BcpB	peroxidoxin BcpB	bcpB; peroxidoxin BcpB	bcpB; bcpB	bcpB; peroxidase	peroxidoxin bcpB	putative peroxidoxin BcpB	peroxidoxin bcpB	peroxidoxin bcpB	peroxiredoxin	peroxidoxin bcpB	peroxidoxin BcpB	bcpB; putative peroxidoxin BcpB	bcpB; putative peroxidoxin BcpB	bcpB; putative peroxidoxin BcpB	bcpB; peroxidoxin bcpB	bcpB; peroxidoxin bcpB	bcpB; putative peroxidoxin	bcpB; Putative peroxidoxin	peroxidoxin BcpB	Alkyl hydroperoxide reductase subunit C-like protein	peroxiredoxin	bcpB; putative peroxidoxin BcpB	bcpB; putative peroxidoxin BcpB	Putative peroxidoxin BcpB (EC:1.11.1.- 1.11.1.7)	Putative peroxidoxin BcpB (EC:1.11.1.- 1.11.1.7)	Putative peroxidoxin BcpB (EC:1.11.1.- 1.11.1.7)	Putative peroxidoxin BcpB (EC:1.11.1.- 1.11.1.7)	bcp; antioxidant protein	bcp; putative antioxidant protein	bcpB; BcpB	peroxidoxin BcpB	peroxiredoxin	peroxiredoxin	antioxidant, AhpC/TSA family protein (EC:1.11.1.15)	peroxiredoxin	peroxiredoxin
	Identity (%)	100	100	100	100	100	100	100	100	100	100	100	100	100	100	100	100	100	100	100	100	100	98	100	100	100	100	100	100	100	100	100	100	100	99	100	100	99	99	99	40	40	85	85	85	85	85	85	85
	Homology (%)	100	100	100	100	100	100	100	100	100	100	100	100	100	100	100	100	100	100	100	100	100	98	100	100	100	100	100	100	100	100	100	100	100	100	100	100	100	99	99	58	58	91	91	91	91	91	90	90
	Code	Rv2521	RVBD_2521	MT2597	MRA_2548	TBFG_12542	TBMG_01451	TBSG_01462	TBXG_001438	MRGA327_15540	MRGA423_15775	CCDC5079_2323	CFBS_2671	CCDC5180_2295	MTCTRI2_2569	UDA_2521	ERDMAN_2774	J112_13525	MT7199_2552	J113_17540	J114_13485	M943_13025	I917_17785	TBHG_02457	HKBT1_2662	HKBT2_2665	HKBS1_2669	Mb2550	BCG_2542	JTY_2536	BCGMEX_2534	K60_026200	BCGT_2359	LH58_13455	MAF_25360	MCAN_25611	BN44_50516	BN43_40188	BN42_40479	BN45_50909			MAP_2329	MAP4_1494	RC58_07415	RE97_07415	MAV_1653	LA63_07480	NF84_07345
	Name	bcp; peroxiredoxin	bacterioferritin comigratory protein Bcp	bcp-2; bacterioferritin comigratory protein	bcp; putative bacterioferritin comigratory protein Bcp	bacterioferritin comigratory protein bcp	bacterioferritin comigratory protein bcp	bacterioferritin comigratory protein bcp	bacterioferritin comigratory protein bcp	bacterioferritin comigratory protein BCP	bacterioferritin comigratory protein BCP	bacterioferritin comigratory protein BCP	bcp; putative bacterioferritin comigratory protein Bcp	bacterioferritin comigratory protein BCP	bcp; bacterioferritin comigratory protein BCP	bcp; bcp	bcp; bacterioferritin comigratory protein	bacterioferritin comigratory protein	putative BACTERIOFERRITIN COMIGRATORY protein BCP	bacterioferritin comigratory protein	bacterioferritin comigratory protein	peroxiredoxin	bacterioferritin comigratory protein BCP	bacterioferritin comigratory protein Bcp	bcp; putative bacterioferritin comigratory protein Bcp	bcp; putative bacterioferritin comigratory protein Bcp	bcp; putative bacterioferritin comigratory protein Bcp	bcp; bacterioferritin comigratory protein BCP	bcp; bacterioferritin comigratory protein bcp	bcp; putative bacterioferritin comigratory protein	bcp; Putative bacterioferritin comigratory protein	bacterioferritin comigratory protein BCP	Thiol peroxidase, Bcp-type (EC:1.11.1.15)	peroxiredoxin	bcp; putative bacterioferritin comigratory protein BCP	bcp; putative bacterioferritin comigratory protein BCP	bcp; Thiol peroxidase, thioredoxin-dependent (EC:1.11.1.- 1.11.1.7)	bcp; Thiol peroxidase, thioredoxin-dependent (EC:1.11.1.- 1.11.1.7)	bcp; Thiol peroxidase, thioredoxin-dependent (EC:1.11.1.- 1.11.1.7)	bcp; Thiol peroxidase, thioredoxin-dependent (EC:1.11.1.- 1.11.1.7)			bcp; Bcp	bacterioferritin comigratory protein	peroxiredoxin	peroxiredoxin	alkyl hydroperoxide reductase/Thiol specific antioxidant/Mal allergen	peroxiredoxin	peroxiredoxin
	Identity (%)	40	40	40	40	40	40	40	40	40	41	40	40	40	40	40	40	40	40	40	40	40	40	40	40	40	40	40	40	40	40	40	40	40	40	40	40	40	40	40			41	41	41	41	40	40	40
	Homology (%)	56	56	56	56	56	56	56	56	56	55	56	56	56	56	56	56	56	56	56	56	56	56	56	56	56	56	56	56	56	56	56	56	56	56	56	56	56	54	56			54	54	54	54	54	54	54
	Code	Rv2238c	RVBD_2238c	MT2298	MRA_2258	TBFG_12267	TBMG_01742	TBSG_01752	TBXG_001724			CCDC5079_2075	CFBS_2371	CCDC5180_2047	MTCTRI2_2274	UDA_2238c	ERDMAN_2463	J112_12020	MT7199_2270	J113_15580	J114_12000	M943_11595	I917_15770	TBHG_02190	HKBT1_2362	HKBT2_2364	HKBS1_2368	Mb2262c	BCG_2255c	JTY_2249	BCGMEX_2243c	K60_023230	BCGT_2061	LH58_11905	MAF_22490	MCAN_22601	BN44_50181	BN43_31480		BN45_50570
	Name	ahpE; peroxiredoxin	peroxiredoxin AhpE	AhpC/TSA family protein	ahpE; AhpC/TSA family protein	peroxiredoxin ahpE	peroxiredoxin ahpE	peroxiredoxin ahpE	peroxiredoxin ahpE			peroxiredoxin AhpE	ahpE; AhpC/TSA family protein	peroxiredoxin AhpE	ahpE; peroxiredoxin AhpE	ahpE; ahpE	ahpE; peroxiredoxin	peroxiredoxin	putative peroxiredoxin AhpE	peroxiredoxin	peroxiredoxin	peroxiredoxin	peroxiredoxin AhpE	peroxiredoxin AhpE	ahpE; AhpC/TSA family protein	ahpE; AhpC/TSA family protein	ahpE; AhpC/TSA family protein	ahpE; peroxiredoxin AhpE	ahpE; peroxiredoxin AhpE	ahpE; peroxiredoxin	ahpE; Peroxiredoxin	peroxiredoxin AhpE	AhpE	peroxiredoxin	ahpE; putative peroxiredoxin AhpE	ahpE; putative peroxiredoxin AhpE	ahpE; Putative peroxiredoxin AhpE (EC:1.11.1.15)	ahpE; Putative peroxiredoxin AhpE (EC:1.11.1.15)		ahpE; Putative peroxiredoxin AhpE (EC:1.11.1.15)
	Identity (%)	32	32	32	32	32	32	32	32			32	32	32	32	32	32	32	32	32	32	32	32	32	32	32	32	32	32	32	32	32	32	32	32	32	32	32		32
	Homology (%)	41	41	41	41	41	41	41	41			41	41	41	41	41	41	41	41	41	41	41	41	41	41	41	41	41	41	41	41	41	41	41	41	41	41	41		41
	Code
	Name
	Identity (%)
	Homology (%)
Rv1626 two-component system transcriptional regulator; K07183 response regulator NasT (A)	Code	Rv1626	RVBD_1626	MT1662	MRA_1636	TBFG_11642	TBMG_02368	TBSG_02380	TBXG_002350	MRGA327_10085	MRGA423_10145	CCDC5079_1502	CFBS_1715	CCDC5180_1491	MTCTRI2_1654	UDA_1626	ERDMAN_1787	J112_08700	MT7199_1646	J113_11285	J114_08690	M943_08480	I917_11470	TBHG_01587	HKBT1_1715	HKBT2_1722	HKBS1_1719	Mb1652	BCG_1664	JTY_1639	BCGMEX_1636	K60_017090	BCGT_1439	LH58_08745	MAF_16380	MCAN_16341	BN44_20184	BN43_30743	BN42_21550	BN45_40095	ML1286	MLBr01286	MAP_1319	MAP4_2528	RC58_12570	RE97_12590	MAV_3158	LA63_14355	NF84_14200
	Name	two-component system transcriptional regulator	two-component system transcriptional regulator	response regulator	putative two-component system transcriptional regulator	two component system transcriptional regulator	two component system transcriptional regulator	two component system transcriptional regulator	two component system transcriptional regulator	two component system transcriptional regulator	two component system transcriptional regulator	two component system transcriptional regulator	putative two-component system transcriptional regulator	two component system transcriptional regulator	two-component system transcriptional regulator	unnamed protein product	two-component system transcriptional regulator	response regulator	putative two-component system transcriptional regulator	response regulator	response regulator	transcriptional regulator	response regulator	two-component system transcriptional regulator	putative two-component system transcriptional regulator	putative two-component system transcriptional regulator	putative two-component system transcriptional regulator	two-component system transcriptional regulator	two-component system transcriptional regulator	putative two-component system transcriptional regulator	Putative two-component system transcriptional regulator	response regulator	response regulator	transcriptional regulator	putative two-component system transcriptional regulator	putative two-component system transcriptional regulator	Putative two-component system transcriptional regulator	Putative two-component system transcriptional regulator	Putative two-component system transcriptional regulator	Putative two-component system transcriptional regulator	two-component response regulatory protein	possible two-component response regulatory protein	hypothetical protein	two-component system transcriptional regulator	transcriptional regulator	transcriptional regulator	response regulator	transcriptional regulator	transcriptional regulator
	Identity (%)	100	100	100	100	100	100	100	100	100	100	93	100	100	100	100	100	100	100	100	100	100	100	100	100	100	100	100	100	100	100	100	100	100	99	100	100	100	100	99	91	91	93	93	93	93	94	94	94
	Homology (%)	100	100	100	100	100	100	100	100	100	100	93	100	100	100	100	100	100	100	100	100	100	100	100	100	100	100	100	100	100	100	100	100	100	100	100	100	100	100	99	95	95	96	96	96	96	97	97	97
	Code	Rv1027c	RVBD_1027c	MT1056	MRA_1035	TBFG_11045	TBMG_02960	TBSG_02980	TBXG_002941	MRGA327_06435	MRGA423_06400				MTCTRI2_1053	UDA_1027c	ERDMAN_1144		MT7199_1051	J113_07230	J114_05525	M943_05405		TBHG_01011				Mb1055c	BCG_1084c	JTY_1056	BCGMEX_1056c	K60_011010	BCGT_0840	LH58_05620	MAF_10370	MCAN_10321	BN44_11143	BN43_30055	BN42_20852	BN45_30061	ML0174	MLBr00174	MAP_4317c	MAP4_4443	RC58_22075	RE97_22125	MAV_5280	LA63_24450	NF84_05125
	Name	kdpE; transcriptional regulator KdpE	potassium-transporting transcriptional regulator KdpE	kdpE; DNA-binding response regulator KdpE	kdpE; transcriptional regulatory protein KdpE	transcriptional regulatory protein kdpE	transcriptional regulator kdpE	transcriptional regulator kdpE	transcriptional regulator kdpE	putative transcriptional regulatory protein KDPE	putative transcriptional regulatory protein KDPE				kdpE; transcriptional regulatory protein KdpE	kdpE; kdpE	kdpE; transcriptional regulator		putative TRANSCRIPTIONAL REGULATORY protein KDPE	transcriptional regulator	transcriptional regulator	transcriptional regulator		potassium-transporting transcriptional regulator KdpE				kdpE; transcriptional regulator KdpE	kdpE; transcriptional regulatory protein kdpE	kdpE; putative transcriptional regulatory protein	kdpE; Putative transcriptional regulatory protein	transcriptional regulatory protein KdpE	Osmosensitive K+ channel histidine kinase KdpD (EC:2.7.3.-)	Fis family transcriptional regulator	kdpE; putative transcriptional regulatory protein KDPE	kdpE; putative transcriptional regulatory protein KDPE	kdpE; Putative two component transcriptional regulatory protein KdpE	kdpE; Putative two component transcriptional regulatory protein KdpE	kdpE; Putative two component transcriptional regulatory protein KdpE	kdpE; Putative two component transcriptional regulatory protein KdpE	two-component response regulator	putative two-component response regulator	hypothetical protein	two-component system response regulator	LuxR family transcriptional regulator	LuxR family transcriptional regulator	two-component system response regulator	LuxR family transcriptional regulator	Fis family transcriptional regulator
	Identity (%)	31	31	31	31	31	31	31	31	31	31				31	31	31		31	31	31	31		31				31	31	31	31	31	31	31	31	31	31	31	31	31	37	37	38	38	38	38	38	38	33
	Homology (%)	49	49	49	49	49	49	49	49	49	49				49	49	49		49	49	49	49		49				49	49	49	49	49	49	49	49	49	49	49	49	49	54	54	62	62	62	62	62	62	50
	Code																																										MAP_0995c	MAP4_2864	RC58_14205	RE97_14235	MAV_1169	LA63_05240	NF84_03710
	Name																																										kdpE; KdpE	transcriptional regulatory protein KdpE	Fis family transcriptional regulator	Fis family transcriptional regulator	KDP operon transcriptional regulatory protein KdpE	Fis family transcriptional regulator	chemotaxis protein CheY
	Identity (%)																																										33	33	33	33	33	33	30
	Homology (%)																																										50	50	50	50	50	50	57
	Code																																										MAP_0689c	MAP4_3175	RC58_15735	RE97_15765		LA63_03810
	Name																																										narL; NarL_1	nitratenitrite response transcriptional regulator narL	chemotaxis protein CheY	chemotaxis protein CheY		chemotaxis protein CheY
	Identity (%)																																										30	30	30	30		30
	Homology (%)																																										57	57	57	57		57
	Code
	Name
	Identity (%)
	Homology (%)
	Code
	Name
	Identity (%)
	Homology (%)
Rv1627c nonspecific lipid-transfer protein (A)	Code	Rv1627c	RVBD_1627c	MT1663	MRA_1637	TBFG_11643	TBMG_02367	TBSG_02379	TBXG_002349	MRGA327_10090	MRGA423_10150	CCDC5079_1503	CFBS_1716	CCDC5180_1492	MTCTRI2_1655	UDA_1627c	ERDMAN_1788	J112_08705	MT7199_1647	J113_19350	J114_08695	M943_08485	I917_11475	TBHG_01588	HKBT1_1716	HKBT2_1723	HKBS1_1720	Mb1653c	BCG_1665c	JTY_1640	BCGMEX_1637c	K60_017100	BCGT_1440	LH58_08750	MAF_16390	MCAN_16351	BN44_20185	BN43_30744	BN42_21551	BN45_40096	ML1656	MLBr01656	MAP_1320c	MAP4_2527	RC58_12565	RE97_12585	MAV_3157	LA63_14350	NF84_14195
	Name	nonspecific lipid-transfer protein	nonspecific lipid-transfer protein	nonspecific lipid-transfer protein	lipid-transfer protein	hypothetical nonspecific lipid-transfer protein	nonspecific lipid-transfer protein	nonspecific lipid-transfer protein	nonspecific lipid-transfer protein	lipid-transfer protein	lipid-transfer protein	hypothetical protein	lipid-transfer protein	hypothetical protein	lipid-transfer protein	unnamed protein product	lipid-transfer protein	lipid-transfer protein	putative nonspecific lipid-transfer protein	lipid-transfer protein	lipid-transfer protein	lipid-transfer protein	lipid-transfer protein	nonspecific lipid-transfer protein	lipid-transfer protein	lipid-transfer protein	lipid-transfer protein	lipid-transfer protein	lipid-transfer protein	lipid-transfer protein	Lipid-transfer protein	lipid-transfer protein	putative nonspecific lipid-transfer protein	lipid-transfer protein	putative nonspecific lipid-transfer protein	putative nonspecific lipid-transfer protein	Putative nonspecific lipid-transfer protein	Putative nonspecific lipid-transfer protein	Putative nonspecific lipid-transfer protein	Putative nonspecific lipid-transfer protein	kasB; 3-oxoacyl-ACP synthase (EC:2.3.1.179)	kasB; 3-oxoacyl-[acyl-carrier-protein] synthase	hypothetical protein	nonspecific lipid-transfer protein	lipid-transfer protein	lipid-transfer protein	lipid-transfer protein	lipid-transfer protein	lipid-transfer protein
	Identity (%)	100	100	100	100	100	100	100	100	99	100	100	100	100	100	100	100	100	100	36	99	100	98	100	100	100	100	100	100	100	100	100	100	100	99	99	99	99	99	93	43	43	91	91	91	91	91	91	91
	Homology (%)	100	100	100	100	100	100	100	100	100	100	100	100	100	100	100	100	100	100	50	99	100	98	100	100	100	100	100	100	100	100	100	100	100	99	99	99	99	99	96	62	62	96	96	96	96	96	96	96
	Code	Rv2790c	RVBD_2790c	MT2860	MRA_2814	TBFG_12803	TBMG_01184	TBSG_01193	TBXG_001173	MRGA327_17095	MRGA423_17300	CCDC5079_2559	CFBS_2947	CCDC5180_2529	MTCTRI2_2843	UDA_2790c	ERDMAN_3056	J112_14935	MT7199_2823		J114_14880	M943_14410	I917_19530	TBHG_02722	HKBT1_2935	HKBT2_2939	HKBS1_2942	Mb2813c	BCG_2808c	JTY_2802	BCGMEX_2801c	K60_028870	BCGT_2621	LH58_14815	MAF_27950	MCAN_28181	BN44_60252	BN43_40478	BN42_40770	BN45_51178			MAP_2897c	MAP4_0910	RC58_04475	RE97_04475	MAV_3681	LA63_16905	NF84_16740
	Name	ltp1; lipid-transfer protein	lipid-transfer protein Ltp1	nonspecific lipid-transfer protein	ltp1; putative lipid-transfer protein Ltp1	lipid transfer protein ltp1	lipid-transfer protein ltp1	lipid-transfer protein ltp1	lipid-transfer protein ltp1	lipid-transfer protein	lipid-transfer protein	lipid-transfer protein	ltp1; lipid-transfer protein	lipid-transfer protein ltp1	ltp1; lipid-transfer protein	ltp1; ltp1	ltp1; lipid-transfer protein	lipid-transfer protein	ltp1; putative LIPID-TRANSFER protein LTP1		lipid-transfer protein	lipid-transfer protein	lipid-transfer protein	lipid-transfer protein Ltp1	ltp1; lipid-transfer protein	ltp1; lipid-transfer protein	ltp1; lipid-transfer protein	ltp1; lipid-transfer protein	ltp1; lipid-transfer protein	ltp1; putative lipid-transfer protein	ltp1; Putative lipid-transfer protein (EC:2.3.1.16)	lipid-transfer protein	3-ketoacyl-CoA thiolase (EC:2.3.1.16)	lipid-transfer protein	ltp1; putative lipid-transfer protein LTP1	ltp1; putative lipid-transfer protein LTP1	ltp; Putative lipid-transfer protein Ltp1	ltp; Putative lipid-transfer protein Ltp1	ltp; Putative lipid-transfer protein Ltp1	ltp; Putative lipid-transfer protein Ltp1			ltp1; Ltp1	lipid-transfer protein	lipid-transfer protein	lipid-transfer protein	nonspecific lipid-transfer protein (EC:2.3.1.176)	lipid-transfer protein	lipid-transfer protein
	Identity (%)	36	36	36	36	36	36	36	36	36	36	36	36	35	36	36	36	36	36		36	36	35	36	35	35	36	36	36	36	36	36	36	36	36	35	35	35	35	35			36	36	36	36	36	36	36
	Homology (%)	50	50	50	50	50	50	50	50	50	50	50	50	50	50	50	50	50	50		50	50	50	50	50	50	50	50	50	50	50	50	50	50	50	49	49	49	49	50			52	52	52	52	52	52	52
	Code																																														MAV_2573	LA63_11880	NF84_11605
	Name																																														lipid-transfer protein	acetyl-CoA acetyltransferase	acetyl-CoA acetyltransferase
	Identity (%)																																														36	36	36
	Homology (%)																																														51	51	51
	Code																																														MAV_1842	LA63_08390	NF84_08250
	Name																																														lipid-transfer protein	acetyl-CoA acetyltransferase	acetyl-CoA acetyltransferase
	Identity (%)																																														35	35	35
	Homology (%)																																														51	51	51
	Code																																															LA63_04370	NF84_04270
	Name																																															acetyl-CoA acetyltransferase	acetyl-CoA acetyltransferase
	Identity (%)																																															33	33
	Homology (%)																																															49	49
	Code
	Name
	Identity (%)
	Homology (%)
Rv1798 eccA5; ESX-5 type VII secretion system protein EccA (A)	Code	Rv1798	RVBD_1798	MT1847	MRA_1811	TBFG_11829	TBMG_02198	TBSG_02209	TBXG_002179	MRGA327_11145	MRGA423_11265	CCDC5079_1655	CFBS_1888	CCDC5180_1635	MTCTRI2_1829	UDA_1798	ERDMAN_1988	J112_09615	MT7199_1824	J113_12500	J114_09610	M943_09360	I917_27175	TBHG_01756	HKBT1_1887	HKBT2_1895	HKBS1_1891	Mb1826	BCG_1830	JTY_1814	BCGMEX_1811	K60_018830	BCGT_1628	LH58_09645	MAF_18200	MCAN_18161	BN44_40056	BN43_30934	BN42_30054	BN45_50052	ML1536	MLBr01536	MAP_1513	MAP4_2327	RC58_11560	RE97_11575	MAV_2916	LA63_13185	NF84_13035
	Name	eccA5; ESX-5 type VII secretion system protein EccA	ESX-5 secretion system protein EccA5	CbxX/CfqX-related protein	conserved hypothetical protein	conserved hypothetical protein	conserved hypothetical protein	conserved hypothetical protein	hypothetical protein	hypothetical protein	hypothetical protein	hypothetical protein	hypothetical protein	hypothetical protein	hypothetical protein	unnamed protein product	hypothetical protein	hypothetical protein	eccA5; ESX CONSERVED COMPONENT ECCA5	hypothetical protein	hypothetical protein	secretion protein EccA	ESX-1 secretion system protein EccA1	ESX-5 secretion system protein EccA5	hypothetical protein	hypothetical protein	hypothetical protein	hypothetical protein	hypothetical protein	hypothetical protein	Hypothetical protein	hypothetical protein	hypothetical protein	secretion protein EccA	conserved hypothetical protein	conserved hypothetical protein	Esx conserved component EccA5	Esx conserved component EccA5	Esx conserved component EccA5	Esx conserved component EccA5	hypothetical protein	conserved hypothetical protein	hypothetical protein	ESX-5 type VII secretion system protein	secretion protein EccA	secretion protein EccA	ATPase, AAA family protein	secretion protein EccA	secretion protein EccA
	Identity (%)	100	100	100	100	100	100	100	100	99	100	100	100	100	100	100	100	100	100	100	100	100	32	100	100	100	100	100	100	100	100	100	100	100	99	100	100	100	100	100	90	90	89	89	89	89	90	89	89
	Homology (%)	100	100	100	100	100	100	100	100	100	100	100	100	100	100	100	100	100	100	100	100	100	50	100	100	100	100	100	100	100	100	100	100	100	100	100	100	100	100	100	96	96	95	95	95	95	95	95	95
	Code	Rv3868	RVBD_3868	MT3981	MRA_3907	TBFG_13903	TBMG_03916	TBSG_03940	TBXG_003887	MRGA327_23820	MRGA423_01820	CCDC5079_3596	CFBS_4100	CCDC5180_3543	MTCTRI2_3947	UDA_3868	ERDMAN_4241	J112_20785	MT7199_3937	J113_27030	J114_20665	M943_19870		TBHG_03806	HKBT1_4082	HKBT2_4092	HKBS1_4095	Mb3898	BCG_3931	JTY_3933	BCGMEX_3930	K60_040180	BCGT_3739	LH58_20925	MAF_38830	MCAN_38901	BN44_120296	BN43_90401	BN42_90403	BN45_110245	ML0055	MLBr00055	MAP_3778	MAP4_3888	RC58_19305	RE97_19355	MAV_4871	LA63_22790	NF84_22535
	Name	eccA1; ESX-1 secretion system protein EccA1	ESX-1 secretion system protein EccA1	ATPase, AAA family	conserved hypothetical protein	conserved hypothetical protein	conserved hypothetical protein	conserved hypothetical protein	hypothetical protein	hypothetical protein	hypothetical protein	hypothetical protein	hypothetical protein	hypothetical protein	hypothetical protein	unnamed protein product	hypothetical protein	hypothetical protein	eccA1; ESX CONSERVED COMPONENT ECCA1	hypothetical protein	hypothetical protein	peptidase S49		ESX-1 secretion system protein EccA1	hypothetical protein	hypothetical protein	hypothetical protein	hypothetical protein	hypothetical protein	hypothetical protein	eccA1; ESX-1 secretion system protein EccA1	hypothetical protein	AAA family ATPase, ESX-1 secretion system component	peptidase S49	conserved hypothetical protein	conserved hypothetical protein	eccA; ESX conserved componant EccA1	eccA; ESX conserved componant EccA1	eccA; ESX conserved componant EccA1	eccA; ESX conserved componant EccA1	hypothetical protein	conserved hypothetical protein	hypothetical protein	putative ESX-3 type VII secretion system protein	secretion protein EccA	secretion protein EccA	ATPase, AAA family protein	secretion protein EccA	secretion protein EccA
	Identity (%)	33	33	33	33	33	33	33	33	33	33	33	33	33	33	33	33	33	33	32	33	33		33	33	33	33	33	33	33	33	33	33	33	33	33	33	33	33	33	32	32	33	33	33	33	34	34	34
	Homology (%)	51	51	51	51	51	51	51	51	51	49	51	51	51	51	51	51	51	51	50	51	51		51	51	51	51	51	51	51	51	51	51	51	51	51	51	51	51	51	50	50	50	50	50	50	50	50	50
	Code	Rv0282	RVBD_0282	MT0295	MRA_0291	TBFG_10289	TBMG_00287	TBSG_00291	TBXG_000288	MRGA327_01815		CCDC5079_0262	CFBS_0300	CCDC5180_0262	MTCTRI2_0289	UDA_0282	ERDMAN_0316	J112_01535	MT7199_0289	J113_02060	J114_01545	M943_01485		TBHG_00281	HKBT1_0300	HKBT2_0300	HKBS1_0300	Mb0290	BCG_0322	JTY_0292	BCGMEX_0292	K60_003040	BCGT_0052	LH58_01555	MAF_02840	MCAN_02911	BN44_10326	BN43_10321	BN42_20008	BN45_10315	ML2537	MLBr02537	MAP_0167	MAP4_3707	RC58_18410	RE97_18455	MAV_0160	LA63_00785	NF84_00770
	Name	eccA3; ESX-3 secretion system protein EccA	ESX-3 secretion system protein EccA3	ATPase, AAA family	hypothetical protein	conserved hypothetical protein	conserved hypothetical protein	conserved hypothetical protein	hypothetical protein	hypothetical protein		hypothetical protein	hypothetical protein	hypothetical protein	hypothetical protein	unnamed protein product	hypothetical protein	putative ESX-3 secretion system protein	eccA3; ESX CONSERVED COMPONENT ECCA3	hypothetical protein	hypothetical protein	secretion protein EccA		ESX-3 secretion system protein EccA3	hypothetical protein	hypothetical protein	hypothetical protein	hypothetical protein	hypothetical protein	hypothetical protein	eccA3; Putative ESX-3 secretion system protein	ATPase AAA	AAA family ATPase, ESX-1 secretion system component	secretion protein EccA	conserved hypothetical protein	conserved hypothetical protein	ESX conserved componant EccA3	ESX conserved componant EccA3	ESX conserved componant EccA3	ESX conserved componant EccA3	hypothetical protein	conserved hypothetical protein	hypothetical protein	putative CBXXCFQX family protein	secretion protein EccA	secretion protein EccA	ATPase, AAA family protein	secretion protein EccA	secretion protein EccA
	Identity (%)	33	33	33	33	33	33	33	33	33		33	33	33	33	33	33	33	33	33	33	33		33	33	33	33	33	33	33	33	33	33	33	33	33	33	33	33	33	31	31	31	31	31	31	31	31	31
	Homology (%)	49	49	49	49	49	49	49	49	49		49	49	49	49	49	49	49	49	50	50	49		49	49	49	49	49	49	49	49	49	49	49	49	49	49	49	49	49	47	47	49	49	49	49	48	48	48
	Code		RVBD_3884c						TBXG_003903	MRGA327_23925					MTCTRI2_3963	UDA_3884c																								BN45_110263
	Name		ESX-2 secretion system protein EccA2						CbxX/CfqX family protein	cbxX/cfqX family protein					CBXX/CFQX family protein	unnamed protein product																								ESX conserved componant EccA2, with CbxX/CfqX superfamily signature
	Identity (%)		30						30	30					30	30																								30
	Homology (%)		47						47	47					47	47																								47
	Code
	Name
	Identity (%)
	Homology (%)
Rv1906c hypothetical protein (A)	Code	Rv1906c	RVBD_1906c	MT1957	MRA_1917	TBFG_11935	TBMG_02086	TBSG_02097	TBXG_002068	MRGA327_11760	MRGA423_11875	CCDC5079_1762	CFBS_2000	CCDC5180_1739	MTCTRI2_1939	UDA_1906c	ERDMAN_2098	J112_10155	MT7199_1933	J113_13185	J114_10160	M943_09905	I917_13500	TBHG_01862	HKBT1_1997	HKBT2_2005	HKBS1_2001	Mb1941c	BCG_1945c	JTY_1929	BCGMEX_1926c	K60_019980	BCGT_1737	LH58_10225	MAF_19290	MCAN_19221	BN44_40177	BN43_31055	BN42_30198	BN45_50177	ML2010	MLBr02010	MAP_1630c	MAP4_2209	RC58_10990	RE97_11000	MAV_2795	LA63_12600	NF84_12450
	Name	hypothetical protein	hypothetical protein	conserved hypothetical protein	hypothetical protein	conserved hypothetical protein	conserved hypothetical protein	conserved hypothetical protein	hypothetical protein	hypothetical protein	hypothetical protein	hypothetical protein	hypothetical protein	hypothetical protein	hypothetical protein	unnamed protein product	hypothetical protein	hypothetical protein	hypothetical protein	hypothetical protein	hypothetical protein	hypothetical protein	hypothetical protein	hypothetical protein	hypothetical protein	hypothetical protein	hypothetical protein	hypothetical protein	hypothetical protein	hypothetical protein	Hypothetical protein	hypothetical protein	hypothetical protein	hypothetical protein	conserved hypothetical protein	conserved hypothetical protein	Conserved protein of unknown function	Conserved protein of unknown function	Conserved protein of unknown function	Conserved protein of unknown function	lipoprotein	putative lipoprotein	hypothetical protein	hypothetical protein	hypothetical protein	hypothetical protein	conserved hypothetical protein	hypothetical protein	hypothetical protein
	Identity (%)	100	100	100	100	100	100	100	100	100	99	99	100	99	100	100	99	100	100	99	100	99	100	100	100	100	100	100	100	100	100	100	99	100	100	100	100	99	99	95	63	63	54	54	54	54	79	78	78
	Homology (%)	100	100	100	100	100	100	100	100	100	100	100	100	100	100	100	100	100	100	99	100	99	100	100	100	100	100	100	100	100	100	100	100	100	100	100	100	99	99	96	74	74	61	61	61	61	87	89	89
	Code	Rv1352	RVBD_1352	MT1395	MRA_1360	TBFG_11382	TBMG_02626	TBSG_02640	TBXG_002606	MRGA327_08465	MRGA423_08460	CCDC5079_1251	CFBS_1437	CCDC5180_1242	MTCTRI2_1390	UDA_1352	ERDMAN_1513	J112_07285	MT7199_1384	J113_09410	J114_07265	M943_07090	I917_09595	TBHG_01338	HKBT1_1436	HKBT2_1442	HKBS1_1440	Mb1387	BCG_1414	JTY_1388	BCGMEX_1386	K60_014510	BCGT_1186	LH58_07410	MAF_13760	MCAN_13701	BN44_11519	BN43_30451		BN45_30436			MAP_2321	MAP4_1502	RC58_07460	RE97_07460	MAV_1662	LA63_07525	NF84_07390
	Name	hypothetical protein	hypothetical protein	conserved hypothetical protein	hypothetical protein	conserved hypothetical protein	conserved hypothetical protein	conserved hypothetical protein	hypothetical protein	hypothetical protein	hypothetical protein	hypothetical protein	hypothetical protein	hypothetical protein	hypothetical protein	unnamed protein product	hypothetical protein	hypothetical protein	hypothetical protein	hypothetical protein	hypothetical protein	hypothetical protein	hypothetical protein	hypothetical protein	hypothetical protein	hypothetical protein	hypothetical protein	hypothetical protein	hypothetical protein	hypothetical protein	Hypothetical protein	hypothetical protein	hypothetical protein	hypothetical protein	conserved hypothetical protein	conserved hypothetical protein	Conserved protein of unknown function	Conserved protein of unknown function		Conserved protein of unknown function			hypothetical protein	hypothetical protein	hypothetical protein	hypothetical protein	conserved hypothetical protein	hypothetical protein	hypothetical protein
	Identity (%)	37	37	37	37	37	37	37	37	37	37	37	37	37	37	37	37	37	37	36	37	37	37	37	37	37	37	37	37	37	37	37	37	37	37	37	37	37		38			42	42	42	41	37	42	42
	Homology (%)	48	48	48	48	48	48	48	48	48	48	48	48	48	48	48	48	48	48	48	48	48	48	48	48	48	48	48	48	48	48	48	48	48	48	48	48	48		49			59	59	59	58	48	59	59
	Code																																										MAP_2403c	MAP4_1420	RC58_07040	RE97_07040	MAV_1578	LA63_07120	NF84_06985
	Name																																										hypothetical protein	hypothetical protein	hypothetical protein	hypothetical protein	conserved hypothetical protein	hypothetical protein	hypothetical protein
	Identity (%)																																										31	31	31	31	31	31	31
	Homology (%)																																										38	38	38	38	38	38	38
	Code																																										MAP_1607c	MAP4_2232	RC58_11100	RE97_11110		LA63_12710	NF84_12555
	Name																																										hypothetical protein	resuscitation-promoting factor RpfC	Resuscitation-promoting factor RpfC	Resuscitation-promoting factor RpfC		Resuscitation-promoting factor RpfC	Resuscitation-promoting factor RpfC
	Identity (%)																																										25	25	24	24		24	24
	Homology (%)																																										38	38	38	38		38	38
Rv1919c hypothetical protein (A)	Code	Rv1919c	RVBD_1919c	MT1970	MRA_1930	TBFG_11948	TBMG_02073	TBSG_02083	TBXG_002055	MRGA327_11825	MRGA423_11945	CCDC5079_1360	CFBS_2016	CCDC5180_1406	MTCTRI2_1952	UDA_1919c	ERDMAN_2113	J112_10230	MT7199_1945	J113_13285	J114_10235	M943_09970	I917_13610	TBHG_01875	HKBT1_2013	HKBT2_2014	HKBS1_2017	Mb1954c	BCG_1958c	JTY_1942	BCGMEX_1939c	K60_020110	BCGT_1750	LH58_10290	MAF_19420	MCAN_19361	BN44_40189	BN43_31068	BN42_30211	BN45_50189	ML1983	MLBr01983	MAP_1646c	MAP4_2192	RC58_10910	RE97_10920	MAV_2778	LA63_12515	NF84_12370
	Name	hypothetical protein	hypothetical protein	hypothetical protein	hypothetical protein	conserved hypothetical protein	conserved hypothetical protein	conserved hypothetical protein	hypothetical protein	hypothetical protein	hypothetical protein	cysteine desulfurase	hypothetical protein	transmembrane transport protein mmpL12	hypothetical protein	unnamed protein product	hypothetical protein	hypothetical protein	hypothetical protein	hypothetical protein	hypothetical protein	polyketide cyclase	hypothetical protein	hypothetical protein	hypothetical protein	hypothetical protein	hypothetical protein	hypothetical protein	hypothetical protein	hypothetical protein	Hypothetical protein	hypothetical protein	hypothetical protein	polyketide cyclase	conserved hypothetical protein	conserved hypothetical protein	Conserved protein of unknown function	Conserved protein of unknown function	Conserved protein of unknown function	Conserved protein of unknown function	hypothetical protein	conserved hypothetical protein	hypothetical protein	hypothetical protein	polyketide cyclase	polyketide cyclase	conserved hypothetical protein	polyketide cyclase	polyketide cyclase
	Identity (%)	100	100	100	100	100	100	100	100	99	100	36	100	48	100	100	99	100	99	100	100	100	98	100	100	100	100	100	100	100	100	100	100	100	100	100	100	100	100	100	73	73	78	78	78	78	79	79	79
	Homology (%)	100	100	100	100	100	100	100	100	100	100	49	100	52	100	100	100	100	100	100	100	100	98	100	100	100	100	100	100	100	100	100	100	100	100	100	100	100	100	100	83	83	88	88	88	88	89	89	89
	Code
	Name
	Identity (%)
	Homology (%)
	Code
	Name
	Identity (%)
	Homology (%)
	Code
	Name
	Identity (%)
	Homology (%)
	Code
	Name
	Identity (%)
	Homology (%)
Rv1963c mce3R; transcriptional repressor Mce3R (A)	Code	Rv1963c	RVBD_1963c	MT2014	MRA_1973	TBFG_11992	TBMG_02028	TBSG_02039	TBXG_002011	MRGA327_12075	MRGA423_15695	CCDC5079_1809	CFBS_2060	CCDC5180_1784	MTCTRI2_1996	UDA_1963c	ERDMAN_2161	J112_10455	MT7199_1991	J113_17435	J114_10470	M943_10175	I917_17690	TBHG_01918	HKBT1_2057	HKBT2_2058	HKBS1_2061	Mb1998c	BCG_2002c	JTY_1987	BCGMEX_1984c	K60_020560	BCGT_1795	LH58_10525	MAF_19860	MCAN_19791	BN44_40234	BN43_31115	BN42_30248	BN45_50225	ML0717	MLBr00717	MAP_0116	MAP4_3759	RC58_18655	RE97_18700	MAV_0110	LA63_00540	NF84_00535
	Name	mce3R; transcriptional repressor Mce3R	transcriptional repressor Mce3R	transcriptional regulator, TetR family	mce3R; TetR-family transcriptional repressor	transcriptional repressor, tetR-family mce3R	tetR-family transcriptional repressor mce3R	tetR-family transcriptional repressor mce3R	TetR family transcriptional repressor mce3R	TetR family transcriptional regulator	TetR family transcriptional regulator	transcriptional repressor (probably TETR-family) MCE3R	mce3R; TetR family transcriptional regulator	transcriptional repressor (probably TETR-family) MCE3R	mce3R; transcriptional repressor (probably TETR-family) MCE3R	mce3R; mce3R	mce3R; transcriptional repressor	tetR-family transcriptional repressor mce3R	putative TRANSCRIPTIONAL REPRESSOR (PROBABLY TETR-FAMILY) MCE3R	TetR family transcriptional regulator	tetR-family transcriptional repressor mce3R	TetR family transcriptional regulator	TetR family transcriptional regulator	transcriptional repressor Mce3R	mce3R; TetR family transcriptional regulator	mce3R; TetR family transcriptional regulator	mce3R; TetR family transcriptional regulator	transcriptional regulator	transcriptional regulatory protein	putative transcriptional regulatory protein	TetR-family transcriptional repressor mce3R	tetR-family transcriptional repressor mce3R	Transcriptional repressor Mce3R, TetR family	TetR family transcriptional regulator	mce3R; putative transcriptional repressor (probably TETR-family) MCE3R	mce3R; putative transcriptional repressor (probably TETR-family) MCE3R	mce3R; Transcriptional repressor (probably TetR-family) mce3R	mce3R; Transcriptional repressor (probably TetR-family) mce3R	mce3R; Transcriptional repressor (probably TetR-family) mce3R	mce3R; Transcriptional repressor (probably TetR-family) mce3R	TetR family transcriptional regulator	putative TetR-family transcriptional regulator	hypothetical protein	Transcriptional regulator, TetR family	TetR family transcriptional regulator	TetR family transcriptional regulator	transcriptional regulator, TetR family protein	TetR family transcriptional regulator	TetR family transcriptional regulator
	Identity (%)	100	100	100	100	100	100	100	100	100	31	99	99	99	100	100	99	100	100	31	100	100	57	100	99	99	99	100	100	100	100	100	99	100	100	99	99	99	98	98	30	30	30	30	30	30	29	29	29
	Homology (%)	100	100	100	100	100	100	100	100	100	50	100	100	100	100	100	100	100	100	50	100	100	75	100	100	100	100	100	100	100	100	100	100	100	100	99	99	99	99	98	60	60	41	41	41	41	42	41	41
	Code	Rv2506	RVBD_2506	MT2581	MRA_2532	TBFG_12528	TBMG_01465	TBSG_01476	TBXG_001452			CCDC5079_2310	CFBS_2655	CCDC5180_2282	MTCTRI2_2552	UDA_2506	ERDMAN_2756	J112_13440	MT7199_2537		J114_13405	M943_12940		TBHG_02443	HKBT1_2646	HKBT2_2649	HKBS1_2653	Mb2534	BCG_2526	JTY_2520	BCGMEX_2518	K60_026040	BCGT_2343	LH58_13360	MAF_25210	MCAN_25451	BN44_50498	BN43_40173	BN42_40463	BN45_50892			MAP_2315	MAP4_1508	RC58_07495	RE97_07495	MAV_1669	LA63_07560	NF84_07425
	Name	TetR family transcriptional regulator	transcriptional regulator TetR-family	transcriptional regulator, TetR family	TetR-family transcriptional regulator	hypothetical transcriptional regulatory protein, tetR-family	transcriptional regulator, tetR-family	transcriptional regulator, tetR-family	TetR family transcriptional regulator			TetR family transcriptional regulator	TetR family transcriptional regulator	TetR family transcriptional regulator	TetR family transcriptional regulator	unnamed protein product	TetR family transcriptional regulator	TetR family transcriptional regulator	putative TRANSCRIPTIONAL REGULATORY protein (PROBABLY TETR-FAMILY)		TetR family transcriptional regulator	TetR family transcriptional regulator		transcriptional regulator TetR-family	TetR family transcriptional regulator	TetR family transcriptional regulator	TetR family transcriptional regulator	TetR family transcriptional regulator	TetR family transcriptional regulator	putative transcriptional regulatory protein	Transcriptional regulator, TetR family	TetR family transcriptional regulator	Transcriptional regulator, TetR family	TetR family transcriptional regulator	putative transcriptional regulatory protein (probably TETR-family)	putative transcriptional regulatory protein (probably TETR-family)	Putative transcriptional regulatory protein (probably TetR-family)	Putative transcriptional regulatory protein (probably TetR-family)	Putative transcriptional regulatory protein (probably TetR-family)	Putative transcriptional regulatory protein (probably TetR-family)			hypothetical protein	Transcriptional regulator, TetR family	TetR family transcriptional regulator	TetR family transcriptional regulator	transcriptional regulator, TetR family protein	TetR family transcriptional regulator	TetR family transcriptional regulator
	Identity (%)	31	31	31	31	31	31	31	31			31	31	31	31	31	31	31	31		31	31		31	31	31	31	31	31	31	31	31	31	31	31	31	31	31	29	31			52	52	52	52	28	52	52
	Homology (%)	50	50	50	50	50	50	50	50			50	50	50	50	50	50	50	50		50	50		50	50	50	50	50	50	50	50	50	50	50	50	50	50	50	49	50			68	68	68	68	49	68	68
	Code																																										MAP_0509	MAP4_3358	RC58_16655	RE97_16690	MAV_1265	LA63_08520	NF84_08380
	Name																																										hypothetical protein	TetR family transcriptional regulator	TetR family transcriptional regulator	TetR family transcriptional regulator	transcriptional regulator, TetR family protein	TetR family transcriptional regulator	TetR family transcriptional regulator
	Identity (%)																																										29	29	29	29	23	26	26
	Homology (%)																																										55	55	55	55	41	44	44
	Code																																														MAV_0603	LA63_05725	NF84_05605
	Name																																														transcriptional regulator, TetR family protein	TetR family transcriptional regulator	TetR family transcriptional regulator
	Identity (%)																																														29	23	23
	Homology (%)																																														55	41	41
	Code																																															LA63_02780	NF84_02715
	Name																																															TetR family transcriptional regulator	TetR family transcriptional regulator
	Identity (%)																																															29	29
	Homology (%)																																															55	55
	Code
	Name
	Identity (%)
	Homology (%)
	Code
	Name
	Identity (%)
	Homology (%)
Rv2048c pks12; polyketide synthase; K12436 polyketide synthase 12 (A)	Code	Rv2048c	RVBD_2048c	MT2108	MRA_2063	TBFG_12085	TBMG_01933	TBSG_01946	TBXG_001919	MRGA327_10300	MRGA423_18300	CCDC5079_1896	CFBS_2169	CCDC5180_1872	MTCTRI2_2086	UDA_1661	ERDMAN_2261	J112_10955	MT7199_2079	J113_14090	J114_10960	M943_08665	I917_14440	TBHG_02007	HKBT1_2163	HKBT2_2164	HKBS1_2168	Mb2074c	BCG_2067c	JTY_2062	BCGMEX_2051c	K60_021270	BCGT_1869	LH58_10870	MAF_20630	MCAN_20711	BN44_40339	BN43_31234	BN42_30352	BN45_51358	ML0135	MLBr00135	MAP_1796c	MAP4_2032	RC58_10130	RE97_10140	MAV_2450	LA63_11275	NF84_11045
	Name	pks12; polyketide synthase	polyketide synthase Pks12	polyketide synthase	pks12; polyketide synthase Pks12	hypothetical protein	hypothetical protein	polyketide synthase pks12	polyketide synthase	polyketide synthase	polyketide synthase pks1	hypothetical protein	pks12; polyketide synthase Pks12	polyketide synthase Pks12	pks12; polyketide synthase pks12	pks7; pks7	pks12; polyketide synthase	polyketide synthase	pks12; POLYKETIDE SYNTHASE PKS12	polyketide synthase	polyketide synthase	beta-ketoacyl synthase	Polyketide synthase Pks12	polyketide synthase Pks12	pks12; polyketide synthase Pks12	pks12; polyketide synthase Pks12	pks12; polyketide synthase Pks12	pks12; polyketide synthase	pks12; polyketide synthase	pks12; putative polyketide synthase	pks12; Polyketide synthase	polyketide synthase	Malonyl CoA-acyl carrier protein transacylase (EC:2.3.1.39)	polyketide synthase	pks12; putative polyketide synthase pks12	pks12; putative polyketide synthase pks12	pks; Polyketide synthase Pks12 required for biosynthesis of mannosyl-beta-1-phosphomycoketide (MPM)	pks; Polyketide synthase Pks12 required for biosynthesis of mannosyl-beta-1-phosphomycoketide (MPM)	pks; Polyketide synthase Pks12 required for biosynthesis of mannosyl-beta-1-phosphomycoketide (MPM)	pks; Putative polyketide synthase Pks1	polyketide synthase	putative polyketide synthase	pks12; Pks12	Polyketide synthase	hypothetical protein	hypothetical protein	erythronolide synthase, modules 3 and 4 (EC:2.3.1.94)	polyketide synthase	polyketide synthase
	Identity (%)	100	100	99	99	99	99	99	99	61	58	90	99	99	99	61	99	99	99	98	100	61	98	99	99	99	99	99	99	99	99	99	99	99	99	99	99	99	96	60	58	58	81	81	80	80	81	81	81
	Homology (%)	100	100	99	99	99	99	99	99	72	70	92	99	99	99	72	99	99	99	99	100	72	99	99	99	99	99	99	99	99	99	99	99	99	99	99	99	99	97	72	72	72	88	88	87	87	88	88	88
	Code	Rv1661	RVBD_1661	MT1701	MRA_1672	TBFG_11679	TBMG_02332	TBSG_02344	TBXG_001918	MRGA327_18115		CCDC5079_1540	CFBS_1752	CCDC5180_1873	MTCTRI2_1690	UDA_1662	ERDMAN_1828	J112_08885	MT7199_1682	J113_14080	J114_08885	M943_08670	I917_14445	TBHG_01623	HKBT1_3093	HKBT2_3098	HKBS1_3100	Mb2971c	BCG_2968c	JTY_2963	BCGMEX_2963c	K60_030530	BCGT_2784	LH58_08930	MAF_29520	MCAN_16701	BN44_60422	BN43_40654	BN42_40946	BN45_40134			MAP_1370	MAP4_2475	RC58_10135	RE97_10145	MAV_3109	LA63_14115	NF84_13960
	Name	pks7; polyketide synthase	polyketide synthase Pks7	polyketide synthase	pks7; putative polyketide synthase Pks7	polyketide synthase pks7	polyketide synthase pks7	polyketide synthase pks7	RifB protein	polyketide synthase		polyketide synthase pks7	pks7; putative polyketide synthase Pks7	hypothetical protein	polyketide synthase pks7	pks8; pks8	pks7; polyketide synthase	polyketide synthase pks7	putative polyketide synthase pks7	polyketide synthase Pks12	polyketide synthase	beta-ketoacyl synthase	polyketide synthase	polyketide synthase Pks7	pks1; putative polyketide synthase Pks1	pks1; putative polyketide synthase Pks1	pks1; putative polyketide synthase Pks1	pks1; polyketide synthase	pks1; polyketide synthase pks1	pks1; putative polyketide synthase	pks1; Putative polyketide synthase1	polyketide synthase PKS1	putative polyketide synthase pks1	polyketide synthase	pks; putative polyketide synthase	pks7; putative polyketide synthase PKS7	pks; Putative polyketide synthase Pks1	Putative polyketide synthase Pks1	Putative polyketide synthase Pks1	pks; Putative polyketide synthase Pks7			pks7; Pks7	putative polyketide synthase pks7	polyketide synthase	polyketide synthase	RifB protein	polyketide synthase	polyketide synthase
	Identity (%)	61	61	61	61	61	61	61	98	59		61	61	99	62	59	61	61	61	99	59	59	99	61	60	60	60	60	60	60	60	60	60	59	60	61	60	60	60	61			62	62	79	79	63	63	63
	Homology (%)	72	72	72	72	72	72	72	99	71		72	72	99	73	72	72	72	72	99	70	72	99	72	72	72	72	72	72	72	72	72	72	72	72	72	72	72	72	72			73	73	87	87	73	73	73
	Code	Rv1662	RVBD_1662	MT1702	MRA_1673	TBFG_11680	TBMG_02331	TBSG_02343	TBXG_002314			CCDC5079_2706	CFBS_3105	CCDC5180_1525	MTCTRI2_1691	UDA_2946c	ERDMAN_1829	J112_08890	MT7199_1683		J114_08890			TBHG_01624	HKBT1_1751	HKBT2_1758	HKBS1_1755	Mb1689	BCG_1700	JTY_1675	BCGMEX_1672	K60_017460	BCGT_1868	LH58_15645		MCAN_16711	BN44_20223	BN43_30780	BN42_21589	BN45_40135			MAP_2230c	MAP4_1594	RC58_12310	RE97_12325	MAV_3108	LA63_14110	NF84_13955
	Name	pks8; polyketide synthase	polyketide synthase Pks8	polyketide synthase	pks8; putative polyketide synthase Pks8	polyketide synthase pks8	polyketide synthase pks8	polyketide synthase	polyketide synthase pks7			polyketide synthase PKS1	pks1; putative polyketide synthase Pks1	polyketide synthase pks7	pks8; polyketide synthase pks8	pks1; pks1	pks8; polyketide synthase	polyketide synthase	putative polyketide synthase pks8		polyketide synthase			polyketide synthase Pks8	pks7; putative polyketide synthase Pks7	pks7; putative polyketide synthase Pks7	pks7; putative polyketide synthase Pks7	pks7; polyketide synthase	pks7; polyketide synthase pks7	pks7; putative polyketide synthase	pks7; putative polyketide synthase	polyketide synthase pks7	Malonyl CoA-acyl carrier protein transacylase (EC:2.3.1.39)	polyketide synthase		pks8; polyketide synthase PKS8	pks; Putative polyketide synthase Pks7	pks; Putative polyketide synthase Pks7	pks; Putative polyketide synthase Pks7	Putative polyketide synthase Pks8 + Pks17 (modular protein)			hypothetical protein	polyketide synthase	polyketide synthase	polyketide synthase	erythronolide synthase, modules 3 and 4 (EC:2.3.1.94)	polyketide synthase	polyketide synthase
	Identity (%)	59	59	59	59	59	59	59	61			60	60	61	59	58	59	59	59		59			59	61	61	61	61	61	61	61	61	90	58		59	61	61	61	59			37	37	62	62	60	60	60
	Homology (%)	72	72	72	72	72	72	72	72			72	72	72	72	71	72	72	72		72			72	72	72	72	72	72	72	72	72	91	70		71	72	72	72	72			51	51	73	73	72	72	72
	Code	Rv2946c	RVBD_2946c	MT3018	MRA_2973	TBFG_12960	TBMG_01026	TBSG_01034	TBXG_002313			CCDC5079_1541	CFBS_1753	CCDC5180_1526	MTCTRI2_3004		ERDMAN_3229	J112_15770	MT7199_2981		J114_15735			TBHG_02876	HKBT1_1752	HKBT2_1759	HKBS1_1756	Mb1690	BCG_1701	JTY_1676	BCGMEX_1673	K60_017470	BCGT_1477			MCAN_29661	BN44_20224	BN43_30781	BN42_21590				MAP_1371	MAP4_2474	RC58_07940	RE97_07940	MAV_1763	LA63_08020	NF84_07885
	Name	pks1; polyketide synthase	polyketide synthase Pks1	polyketide synthase	pks1; putative polyketide synthase Pks1	polyketide synthase pks1	polyketide synthase pks1	polyketide synthase	polyketide synthase			polyketide synthase	pks8; putative polyketide synthase Pks8	polyketide synthase	pks1; polyketide synthase PKS1		pks1; polyketide synthase	polyketide synthase pks1	putative POLYKETIDE SYNTHASE PKS1		polyketide synthase PKS1			polyketide synthase Pks1	pks8; putative polyketide synthase Pks8	pks8; putative polyketide synthase Pks8	pks8; putative polyketide synthase Pks8	pks8; polyketide synthase	pks8; polyketide synthase	pks8; putative polyketide synthase	pks8; Putative polyketide synthase	polyketide synthase pks8	putative polyketide synthase pks7			pks1; putative polyketide synthase PKS1	Putative polyketide synthase Pks8 + Pks17 (modular protein)	Putative polyketide synthase Pks8 + Pks17 (modular protein)	Putative polyketide synthase Pks8 + Pks17 (modular protein)				pks8; Pks8	Polyketide synthase	polyketide synthase	polyketide synthase	tylactone synthase modules 4 & 5	polyketide synthase	polyketide synthase
	Identity (%)	58	58	58	58	58	58	58	59			59	59	59	58		58	58	58		58			58	59	59	59	59	59	59	59	59	59			58	59	59	59				63	62	37	37	37	37	37
	Homology (%)	71	71	71	71	71	71	71	72			72	72	72	71		71	70	71		71			71	72	72	72	72	72	72	72	72	72			71	71	72	72				73	72	51	51	51	51	51
	Code								TBXG_001014					CCDC5180_2670																			BCGT_1476			MCAN_04031									RC58_12305	RE97_12320
	Name								polyketide synthase pks1					polyketide synthase pks1																			putative polyketide synthase pks7			pks6; polyketide synthase pks6									beta-ketoacyl synthase	beta-ketoacyl synthase
	Identity (%)								58					58																			67			65									63	63
	Homology (%)								71					71																			77			76									73	73
	Code
	Name
	Identity (%)
	Homology (%)
	Code
	Name
	Identity (%)
	Homology (%)
	Code
	Name
	Identity (%)
	Homology (%)
	Code
	Name
	Identity (%)
	Homology (%)
	Code
	Name
	Identity (%)
	Homology (%)
	Code
	Name
	Identity (%)
	Homology (%)
	Code
	Name
	Identity (%)
	Homology (%)
	Code
	Name
	Identity (%)
	Homology (%)
	Code
	Name
	Identity (%)
	Homology (%)
Rv2118c tRNA (adenine(58)-N(1))-methyltransferase; K07442 tRNA (adenine57-N1/adenine58-N1)-methyltransferase [EC:2.1.1.219 2.1.1.220] (A)	Code	Rv2118c	RVBD_2118c	MT2178	MRA_2133	TBFG_12150	TBMG_01862	TBSG_01875	TBXG_001846	MRGA327_13050	MRGA423_13170	CCDC5079_1958	CFBS_2243	CCDC5180_1932	MTCTRI2_2153	UDA_2118c	ERDMAN_2334	J112_11340	MT7199_2148	J113_01330	J114_11350	M943_10955	I917_14890	TBHG_02072	HKBT1_2235	HKBT2_2236	HKBS1_2240	Mb2142c	BCG_2135c	JTY_2129	BCGMEX_2120c	K60_021980	BCGT_1938	LH58_11255	MAF_21300	MCAN_21421	BN44_50045	BN43_31334	BN42_40029	BN45_50439	ML1313	MLBr01313	MAP_1842c	MAP4_1986	RC58_09910	RE97_09920	MAV_2397	LA63_11025	NF84_10795
	Name	tRNA (adenine(58)-N(1))-methyltransferase	RNA methyltransferase	conserved hypothetical protein	putative RNA methyltransferase	hypothetical RNA methyltransferase	RNA methyltransferase	RNA methyltransferase	RNA methyltransferase	putative RNA methyltransferase	putative RNA methyltransferase	RNA methyltransferase	putative RNA methyltransferase	RNA methyltransferase	RNA methyltransferase	unnamed protein product	RNA methyltransferase (EC:2.1.1.-)	RNA methyltransferase	putative RNA METHYLTRANSFERASE (EC:2.1.1.-)	O-methyltransferase	RNA methyltransferase	SAM-dependent methlyltransferase	RNA methyltransferase	RNA methyltransferase	putative RNA methyltransferase	putative RNA methyltransferase	putative RNA methyltransferase	RNA methyltransferase (EC:2.1.1.-)	RNA methyltransferase (EC:2.1.1.-)	putative RNA methyltransferase	Putative RNA methyltransferase	RNA methyltransferase	Protein-L-isoaspartate methyltransferase (EC:2.1.1.77)	SAM-dependent methlyltransferase	putative RNA methyltransferase (EC:2.1.1.-)	putative RNA methyltransferase	RNA methyltransferase (EC:2.1.1.-)	RNA methyltransferase (EC:2.1.1.-)	RNA methyltransferase (EC:2.1.1.-)	RNA methyltransferase (EC:2.1.1.-)	hypothetical protein	conserved hypothetical protein	hypothetical protein	RNA methyltransferase	SAM-dependent methlyltransferase	SAM-dependent methlyltransferase	PimT protein	SAM-dependent methlyltransferase	SAM-dependent methlyltransferase
	Identity (%)	100	100	100	100	100	100	100	100	100	100	100	100	100	100	100	100	100	100	45	100	100	97	100	100	100	100	100	100	100	100	100	100	100	100	100	100	99	99	99	84	84	85	85	85	85	85	85	85
	Homology (%)	100	100	100	100	100	100	100	100	100	100	100	100	100	100	100	100	100	100	59	100	100	97	100	100	100	100	100	100	100	100	100	100	100	100	100	100	99	99	99	90	90	94	94	94	94	93	93	93
	Code	Rv0187	RVBD_0187	MT0197	MRA_0195	TBFG_10188	TBMG_00188	TBSG_00190	TBXG_000189	MRGA327_01190	MRGA423_01205		CFBS_0203	CCDC5180_0171	MTCTRI2_0191	UDA_0187	ERDMAN_0212	J112_01035	MT7199_0191		J114_01035	M943_01015		TBHG_00187	HKBT1_0203	HKBT2_0203	HKBS1_0203	Mb0193	BCG_0224	JTY_0193	BCGMEX_0193	K60_002070	BCGT_3987	LH58_01045	MAF_01880	MCAN_01931	BN44_10220	BN43_10213	BN42_10231	BN45_10208			MAP_3627	MAP4_0146	RC58_00685	RE97_00690	MAV_5229	LA63_24200	NF84_23105
	Name	O-methyltransferase	O-methyltransferase	O-methyltransferase	O-methyltransferase	hypothetical O-methyltransferase	O-methyltransferase	O-methyltransferase	O-methyltransferase	O-methyltransferase	O-methyltransferase		O-methyltransferase	O-methyltransferase	O-methyltransferase	unnamed protein product	O-methyltransferase (EC:2.1.1.-)	methyltransferase	putative O-METHYLTRANSFERASE (EC:2.1.1.-)		methyltransferase	O-methyltransferase		O-methyltransferase	O-methyltransferase	O-methyltransferase	O-methyltransferase	O-methyltransferase (EC:2.1.1.-)	o-methyltransferase (EC:2.1.1.-)	putative O-methyltransferase	O-methyltransferase	o-methyltransferase	O-methyltransferase	methyltransferase	putative O-methyltransferase (EC:2.1.1.-)	putative O-methyltransferase	Putative O-methyltransferase (EC:2.1.1.-)	Putative O-methyltransferase (EC:2.1.1.-)	Putative O-methyltransferase (EC:2.1.1.-)	Putative O-methyltransferase (EC:2.1.1.-)			hypothetical protein	O-methyltransferase	methyltransferase	methyltransferase	methyltransferase type 11	SAM-dependent methyltransferase	methyltransferase
	Identity (%)	45	45	45	45	45	45	45	45	45	45		45	45	45	45	45	45	45		45	45		45	45	45	45	45	45	45	45	45	45	45	45	45	45	45	45	45			44	44	44	44	33	33	44
	Homology (%)	59	59	59	59	59	59	59	59	59	59		59	59	59	59	59	59	59		59	59		59	59	59	59	59	59	59	59	59	59	59	59	59	59	59	59	59			58	58	58	58	46	46	58
	Code																																										MAP_0671	MAP4_3193			MAV_4992	LA63_23385	NF84_03620
	Name																																										hypothetical protein	methyltransferase-UbiE family protein			O-methyltransferase	methyltransferase	methyltransferase type 11
	Identity (%)																																										31	31			44	44	31
	Homology (%)																																										44	44			58	58	44
	Code																																														MAV_0854	LA63_03715
	Name																																														methyltransferase-UbiE family protein	methyltransferase type 11
	Identity (%)																																														31	31
	Homology (%)																																														44	44
	Code
	Name
	Identity (%)
	Homology (%)
	Code
	Name
	Identity (%)
	Homology (%)
	Code
	Name
	Identity (%)
	Homology (%)
Rv2206 transmembrane protein (A)	Code	Rv2206	RVBD_2206	MT2262	MRA_2222	TBFG_12234	TBMG_01775	TBSG_01786	TBXG_001757	MRGA327_13610	MRGA423_13720	CCDC5079_2041	CFBS_2335	CCDC5180_2014	MTCTRI2_2241	UDA_2206	ERDMAN_2424	J112_11830	MT7199_2236	J113_15300	J114_11815	M943_11415	I917_15490	TBHG_02158	HKBT1_2326	HKBT2_2328	HKBS1_2332	Mb2229	BCG_2222	JTY_2216	BCGMEX_2209	K60_022880	BCGT_3766	LH58_11725	MAF_22170	MCAN_22281	BN44_50143	BN43_31440	BN42_40122	BN45_50532	ML0869	MLBr00869	MAP_1946	MAP4_1882	RC58_09400	RE97_09405	MAV_2285	LA63_10495	NF84_10275
	Name	transmembrane protein	transmembrane protein	conserved hypothetical protein	putative conserved transmembrane protein	conserved transmembrane protein	conserved membrane protein	conserved membrane protein	hypothetical protein	hypothetical protein	hypothetical protein	hypothetical protein	putative transmembrane protein	hypothetical protein	transmembrane protein	unnamed protein product	transmembrane protein	hypothetical protein	putative conserved protein protein	hypothetical protein	hypothetical protein	membrane protein	hypothetical protein	transmembrane protein	putative transmembrane protein	putative transmembrane protein	putative transmembrane protein	transmembrane protein	hypothetical protein	putative transmembrane protein	Putative transmembrane protein	hypothetical protein	Conserved hypothetical alanine rich protein	membrane protein	putative conserved transmembrane protein	putative conserved transmembrane protein	Conserved membrane protein of unknown function	Conserved membrane protein of unknown function	Conserved membrane protein of unknown function	Conserved membrane protein of unknown function	hypothetical protein	conserved hypothetical protein	hypothetical protein	conserved membrane protein	membrane protein	membrane protein	conserved hypothetical protein	membrane protein	membrane protein
	Identity (%)	100	100	100	100	100	100	100	100	100	100	99	99	100	100	100	100	100	100	100	100	100	100	100	100	100	100	100	100	100	100	100	32	100	100	100	100	100	99	97	77	77	69	69	81	69	69	69	69
	Homology (%)	100	100	100	100	100	100	100	100	100	100	100	100	100	100	100	100	100	100	100	100	100	100	100	100	100	100	100	100	100	100	100	45	100	100	100	100	100	99	99	87	87	82	82	93	82	83	83	82
	Code
	Name
	Identity (%)
	Homology (%)
Rv2239c hypothetical protein (A)	Code	Rv2239c	RVBD_2239c	MT2299	MRA_2259	TBFG_12268	TBMG_01741	TBSG_01751	TBXG_001723	MRGA327_13825	MRGA423_13950	CCDC5079_2076	CFBS_2372	CCDC5180_2048	MTCTRI2_2275	UDA_2239c	ERDMAN_2464	J112_12025	MT7199_2271	J113_15585	J114_12005	M943_11600	I917_15775	TBHG_02191	HKBT1_2363	HKBT2_2365	HKBS1_2369	Mb2263c	BCG_2256c	JTY_2250	BCGMEX_2244c	K60_023240	BCGT_2062	LH58_11910	MAF_22500	MCAN_22611	BN44_50182	BN43_31481	BN42_40163	BN45_50571	ML1649	MLBr01649	MAP_1992c	MAP4_1833	RC58_09160	RE97_09165	MAV_2198	LA63_10110	NF84_09910
	Name	hypothetical protein	hypothetical protein	conserved hypothetical protein	hypothetical protein	conserved hypothetical protein	conserved hypothetical protein	conserved hypothetical protein	hypothetical protein	hypothetical protein	hypothetical protein	hypothetical protein	hypothetical protein	hypothetical protein	hypothetical protein	unnamed protein product	hypothetical protein	hypothetical protein	hypothetical protein	hypothetical protein	hypothetical protein	hypothetical protein	hypothetical protein	hypothetical protein	hypothetical protein	hypothetical protein	hypothetical protein	hypothetical protein	hypothetical protein	hypothetical protein	Hypothetical protein	hypothetical protein	hypothetical protein	hypothetical protein	conserved hypothetical protein	conserved hypothetical protein	Conserved protein of unknown function	Conserved protein of unknown function	Conserved protein of unknown function	Conserved protein of unknown function	hypothetical protein	conserved hypothetical protein	hypothetical protein	hypothetical protein	hypothetical protein	hypothetical protein	conserved hypothetical protein	hypothetical protein	hypothetical protein
	Identity (%)	100	100	100	100	100	100	100	100	100	100	99	100	99	100	100	99	100	100	100	100	100	100	100	100	100	100	100	100	100	100	100	99	99	100	99	100	100	99	99	86	86	90	90	90	90	90	90	90
	Homology (%)	100	100	100	100	100	100	100	100	100	100	100	100	100	100	100	100	100	100	100	100	100	100	100	100	100	100	100	100	100	100	100	100	100	100	100	100	100	100	100	94	94	97	97	98	98	98	98	98
	Code
	Name
	Identity (%)
	Homology (%)
Rv2416c eis; enhanced intracellular survival protein (A)	Code	Rv2416c	RVBD_2416c	MT2489	MRA_2442	TBFG_12444	TBMG_01558	TBSG_01568	TBXG_001544	MRGA327_14910	MRGA423_23555	CCDC5079_2234	CFBS_2560	CCDC5180_2204	MTCTRI2_2460	UDA_2416c	ERDMAN_2659	J112_12965	MT7199_2448	J113_26020	J114_12945	M943_12485	I917_17045	TBHG_02355	HKBT1_2551	HKBT2_2554	HKBS1_2558	Mb2439c	BCG_2432c	JTY_2426	BCGMEX_2422c	K60_025070	BCGT_2246	LH58_12855	MAF_24310	MCAN_24501	BN44_50389	BN43_40070	BN42_40359	BN45_50792	ML1004	MLBr01004	MAP_2325	MAP4_1498	RC58_07440	RE97_07440	MAV_1658	LA63_07505	NF84_07370
	Name	eis; enhanced intracellular survival protein	enhanced intracellular survival protein Eis	conserved hypothetical protein	eis; enhanced intracellular survival protein Eis	enhanced intracellular survival protein eis	enhanced intracellular survival protein eis	enhanced intracellular survival protein eis	enhanced intracellular survival protein eis	hypothetical protein	hypothetical protein	hypothetical protein	eis; hypothetical protein	hypothetical protein	eis; hypothetical protein	eis; eis	eis; hypothetical protein	hypothetical protein	eis; ENHANCED INTRACELLULAR SURVIVAL protein EIS	hypothetical protein	hypothetical protein	hypothetical protein	hypothetical protein	enhanced intracellular survival protein Eis	eis; eis	eis; eis	eis; eis	hypothetical protein	hypothetical protein	hypothetical protein	eis; Enhanced intracellular survival protein	enhanced intracellular survival protein eis	Enhanced intracellular survival protein	hypothetical protein	eis; enhanced intracellular survival protein EIS	eis; enhanced intracellular survival protein EIS	eis; Enhanced intracellular survival protein Eis, Gcn5-related N-acetyltransferase (EC:2.3.1.-)	eis; Enhanced intracellular survival protein Eis, Gcn5-related N-acetyltransferase (EC:2.3.1.-)	eis; Enhanced intracellular survival protein Eis, Gcn5-related N-acetyltransferase (part2) (EC:2.3.1.-)	eis; Enhanced intracellular survival protein Eis, Gcn5-related N-acetyltransferase (EC:2.3.1.-)	hypothetical protein	possible conserved membrane protein	hypothetical protein	hypothetical protein	acetyltransferase	acetyltransferase	conserved hypothetical protein	acetyltransferase	acetyltransferase
	Identity (%)	100	100	100	100	100	99	99	99	99	35	99	100	100	100	100	99	99	100	31	99	99	89	99	100	100	100	99	99	99	99	99	100	99	100	99	99	100	99	100	29	29	35	35	35	35	35	35	35
	Homology (%)	100	100	100	100	100	100	100	100	100	46	100	100	100	100	100	100	100	100	46	100	100	93	100	100	100	100	99	100	100	100	100	100	99	100	99	99	100	99	100	43	43	50	50	50	50	50	50	50
	Code																																						BN42_40361				MAP_2914c	MAP4_0891	RC58_04380	RE97_04380	MAV_3701	LA63_17010	NF84_16835
	Name																																						eis; Enhanced intracellular survival protein Eis, Gcn5-related N-acetyltransferase (part1) (EC:2.3.1.-)				hypothetical protein	putative enhanced intracellular survival protein	acetyltransferase	acetyltransferase	conserved hypothetical protein	acetyltransferase	acetyltransferase
	Identity (%)																																						99				33	33	33	33	33	33	33
	Homology (%)																																						99				47	47	47	47	47	47	47
	Code																																						BN42_41261				MAP_0149c		RC58_18495	RE97_18540	MAV_0144	LA63_00705	NF84_00690
	Name																																						N-acetyltransferase Ats1 (EC:2.3.1.-)				hypothetical protein		GNAT family acetyltraansferase	GNAT family acetyltraansferase	acetyltransferase, gnat family protein	GNAT family acetyltraansferase	GNAT family acetyltraansferase
	Identity (%)																																						35				34		34	34	32	32	32
	Homology (%)																																						46				49		49	49	46	46	46
Rv2462c tig; trigger factor; K03545 trigger factor (A)	Code	Rv2462c	RVBD_2462c	MT2537	MRA_2488	TBFG_12487	TBMG_01511	TBSG_01521	TBXG_001497	MRGA327_15180	MRGA423_15360	CCDC5079_2272	CFBS_2608	CCDC5180_2243	MTCTRI2_2507	UDA_2462c	ERDMAN_2708	J112_13210	MT7199_2495	J113_17100	J114_13185	M943_12715	I917_17375	TBHG_02402	HKBT1_2600	HKBT2_2603	HKBS1_2607	Mb2489c	BCG_2482c	JTY_2476	BCGMEX_2472c	K60_025570	BCGT_2295	LH58_13110	MAF_24790	MCAN_25011	BN44_50446	BN43_40124	BN42_40410	BN45_50845	ML1481	MLBr01481	MAP_2282c	MAP4_1542	RC58_07685	RE97_07685	MAV_1712	LA63_07775	NF84_07640
	Name	tig; trigger factor	trigger factor protein Tig	tig; trigger factor (EC:5.2.1.8)	tig; trigger factor	trigger factor (tf) protein tig	trigger factor protein tig	trigger factor protein tig	trigger factor protein tig	tig; trigger factor (EC:5.2.1.8)	tig; trigger factor (EC:5.2.1.8)	trigger factor protein tig	tig; trigger factor	trigger factor protein tig	tig; trigger factor	tig; tig	tig; trigger factor	tig; trigger factor (EC:5.2.1.8)	putative TRIGGER FACTOR (TF) protein TIG	tig; trigger factor (EC:5.2.1.8)	tig; trigger factor (EC:5.2.1.8)	trigger factor	tig; trigger factor (EC:5.2.1.8)	trigger factor protein Tig	tig; trigger factor	tig; trigger factor	tig; trigger factor	tig; trigger factor	tig; trigger factor	tig; trigger factor	tig; Trigger factor (EC:5.2.1.8)	trigger factor	Cell division trigger factor (EC:5.2.1.8)	trigger factor	tig; putative trigger factor (TF) protein TIG	tig; putative trigger factor (TF) protein TIG	tig; Trigger factor	tig; Trigger factor	tig; Trigger factor	tig; Trigger factor	tig; trigger factor	possible molecular chaperone	tig; Tig	trigger factor protein	trigger factor	trigger factor	tig; trigger factor (EC:5.2.1.8)	trigger factor	trigger factor
	Identity (%)	100	100	100	100	100	100	100	100	99	99	100	100	100	100	100	100	100	100	99	97	99	96	100	100	100	100	99	99	99	99	99	99	99	99	99	99	99	99	98	71	71	77	77	77	77	77	77	77
	Homology (%)	100	100	100	100	100	100	100	100	100	99	100	100	100	100	100	100	100	100	100	97	99	97	100	100	100	100	99	99	99	99	99	99	99	99	99	99	99	99	99	86	86	88	88	88	88	88	88	88
	Code									MRGA327_15185										J113_17105			I917_17380
	Name									tig; trigger factor (EC:5.2.1.8)										tig; trigger factor (EC:5.2.1.8)			tig; trigger factor (EC:5.2.1.8)
	Identity (%)									100										100			98
	Homology (%)									100										100			98
Rv2506 TetR family transcriptional regulator (A)	Code	Rv2506	RVBD_2506	MT2581	MRA_2532	TBFG_12528	TBMG_01465	TBSG_01476	TBXG_001452	MRGA327_15460	MRGA423_15695	CCDC5079_2310	CFBS_2655	CCDC5180_2282	MTCTRI2_2552	UDA_2506	ERDMAN_2756	J112_13440	MT7199_2537	J113_17435	J114_13405	M943_12940	I917_17690	TBHG_02443	HKBT1_2646	HKBT2_2649	HKBS1_2653	Mb2534	BCG_2526	JTY_2520	BCGMEX_2518	K60_026040	BCGT_2343	LH58_13360	MAF_25210	MCAN_25451	BN44_50498	BN43_40173	BN42_40463	BN45_50892	ML1070	MLBr01070	MAP_2315	MAP4_1508	RC58_07495	RE97_07495	MAV_1669	LA63_07560	NF84_07425
	Name	TetR family transcriptional regulator	transcriptional regulator TetR-family	transcriptional regulator, TetR family	TetR-family transcriptional regulator	hypothetical transcriptional regulatory protein, tetR-family	transcriptional regulator, tetR-family	transcriptional regulator, tetR-family	TetR family transcriptional regulator	TetR family transcriptional regulator	TetR family transcriptional regulator	TetR family transcriptional regulator	TetR family transcriptional regulator	TetR family transcriptional regulator	TetR family transcriptional regulator	unnamed protein product	TetR family transcriptional regulator	TetR family transcriptional regulator	putative TRANSCRIPTIONAL REGULATORY protein (PROBABLY TETR-FAMILY)	TetR family transcriptional regulator	TetR family transcriptional regulator	TetR family transcriptional regulator	TetR family transcriptional regulator	transcriptional regulator TetR-family	TetR family transcriptional regulator	TetR family transcriptional regulator	TetR family transcriptional regulator	TetR family transcriptional regulator	TetR family transcriptional regulator	putative transcriptional regulatory protein	Transcriptional regulator, TetR family	TetR family transcriptional regulator	Transcriptional regulator, TetR family	TetR family transcriptional regulator	putative transcriptional regulatory protein (probably TETR-family)	putative transcriptional regulatory protein (probably TETR-family)	Putative transcriptional regulatory protein (probably TetR-family)	Putative transcriptional regulatory protein (probably TetR-family)	Putative transcriptional regulatory protein (probably TetR-family)	Putative transcriptional regulatory protein (probably TetR-family)	TetR family transcriptional regulator	putative TetR-family transcriptional regulator	hypothetical protein	Transcriptional regulator, TetR family	TetR family transcriptional regulator	TetR family transcriptional regulator	transcriptional regulator, TetR family protein	TetR family transcriptional regulator	TetR family transcriptional regulator
	Identity (%)	100	100	99	100	100	100	100	100	99	100	100	100	100	100	100	100	100	100	100	100	100	99	100	100	100	100	100	100	100	100	100	100	100	100	100	100	100	98	100	44	44	80	80	80	80	83	81	81
	Homology (%)	100	100	100	100	100	100	100	100	100	100	100	100	100	100	100	100	100	100	100	100	100	99	100	100	100	100	100	100	100	100	100	100	100	100	100	100	100	99	100	62	62	87	87	87	87	90	88	88
	Code	Rv1963c	RVBD_1963c	MT2014	MRA_1973	TBFG_11992	TBMG_02028	TBSG_02039	TBXG_002011	MRGA327_12075	MRGA423_22480	CCDC5079_1809	CFBS_2060	CCDC5180_1784	MTCTRI2_1996	UDA_1963c	ERDMAN_2161	J112_10455	MT7199_1991	J113_24885	J114_10470	M943_10175		TBHG_01918	HKBT1_2057	HKBT2_2058	HKBS1_2061	Mb1998c	BCG_2002c	JTY_1987	BCGMEX_1984c	K60_020560	BCGT_1795	LH58_10525	MAF_19860	MCAN_19791	BN44_40234	BN43_31115	BN42_30248	BN45_50225			MAP_3308	MAP4_0477	RC58_02295	RE97_02300	MAV_4155	LA63_19240	NF84_19040
	Name	mce3R; transcriptional repressor Mce3R	transcriptional repressor Mce3R	transcriptional regulator, TetR family	mce3R; TetR-family transcriptional repressor	transcriptional repressor, tetR-family mce3R	tetR-family transcriptional repressor mce3R	tetR-family transcriptional repressor mce3R	TetR family transcriptional repressor mce3R	TetR family transcriptional regulator	putative transcriptional regulatory protein	transcriptional repressor (probably TETR-family) MCE3R	mce3R; TetR family transcriptional regulator	transcriptional repressor (probably TETR-family) MCE3R	mce3R; transcriptional repressor (probably TETR-family) MCE3R	mce3R; mce3R	mce3R; transcriptional repressor	tetR-family transcriptional repressor mce3R	putative TRANSCRIPTIONAL REPRESSOR (PROBABLY TETR-FAMILY) MCE3R	TetR family transcriptional regulator	tetR-family transcriptional repressor mce3R	TetR family transcriptional regulator		transcriptional repressor Mce3R	mce3R; TetR family transcriptional regulator	mce3R; TetR family transcriptional regulator	mce3R; TetR family transcriptional regulator	transcriptional regulator	transcriptional regulatory protein	putative transcriptional regulatory protein	TetR-family transcriptional repressor mce3R	tetR-family transcriptional repressor mce3R	Transcriptional repressor Mce3R, TetR family	TetR family transcriptional regulator	mce3R; putative transcriptional repressor (probably TETR-family) MCE3R	mce3R; putative transcriptional repressor (probably TETR-family) MCE3R	mce3R; Transcriptional repressor (probably TetR-family) mce3R	mce3R; Transcriptional repressor (probably TetR-family) mce3R	mce3R; Transcriptional repressor (probably TetR-family) mce3R	mce3R; Transcriptional repressor (probably TetR-family) mce3R			hypothetical protein	Transcriptional regulator, TetR family	TetR family transcriptional regulator	TetR family transcriptional regulator	TetR-family protein transcriptional regulator	TetR family transcriptional regulator	TetR family transcriptional regulator
	Identity (%)	31	31	31	31	31	31	31	31	31	34	31	31	31	31	31	31	31	31	34	31	31		31	31	31	31	31	31	31	31	31	31	31	31	31	31	31	32	32			30	30	30	30	30	30	30
	Homology (%)	50	50	50	50	50	50	50	50	50	49	50	50	50	50	50	50	50	50	49	50	50		50	50	50	50	50	50	50	50	50	50	50	50	49	49	49	49	50			49	49	49	49	49	49	49
	Code	Rv3557c	RVBD_3557c	MT3661	MRA_3596	TBFG_13590	TBMG_03596	TBSG_03623	TBXG_003572	MRGA327_21965		CCDC5079_3298	CFBS_3773	CCDC5180_3250	MTCTRI2_3621	UDA_3557c	ERDMAN_3902	J112_19150	MT7199_3619		J114_19025	M943_18285		TBHG_03497	HKBT1_3758	HKBT2_3767	HKBS1_3770	Mb3587c	BCG_3621c	JTY_3622	BCGMEX_3619c	K60_036950	BCGT_3423	LH58_19260	MAF_35690	MCAN_35681	BN44_110049	BN43_90055	BN42_90052	BN45_100052			MAP_0116	MAP4_3759	RC58_18655	RE97_18700	MAV_0110	LA63_00540	NF84_00535
	Name	HTH-type transcriptional regulator KstR2	transcriptional regulator	transcriptional regulator, TetR family	TetR-family transcriptional regulator	hypothetical transcriptional regulatory protein, tetR-family	transcriptional regulator, tetR-family	transcriptional regulator, tetR-family	TetR family transcriptional regulator	putative transcriptional regulatory protein		TetR family transcriptional regulator	TetR family transcriptional regulator	TetR family transcriptional regulator	TetR family transcriptional regulator	unnamed protein product	TetR family transcriptional regulator	TetR family transcriptional regulator	putative TRANSCRIPTIONAL REGULATORY protein (PROBABLY TETR-FAMILY)		TetR family transcriptional regulator	TetR family transcriptional regulator		transcriptional regulator	TetR family transcriptional regulator	TetR family transcriptional regulator	TetR family transcriptional regulator	TetR family transcriptional regulator	TetR family transcriptional regulator	putative transcriptional regulatory protein	Putative transcriptional regulatory protein, TetR-family	TetR family transcriptional regulator	Transcriptional factor in putative operon for degradation of branched-chain alkanes, nitroalkanes	TetR family transcriptional regulator	putative transcriptional regulatory protein (probably TETR-family)	putative transcriptional regulatory protein (probably TETR-family)	Putative transcriptional regulatory protein (Probably tetR-family)	Putative transcriptional regulatory protein (Probably tetR-family)	Putative transcriptional regulatory protein (Probably tetR-family)	Putative transcriptional regulatory protein (Probably tetR-family)			hypothetical protein	Transcriptional regulator, TetR family	TetR family transcriptional regulator	TetR family transcriptional regulator	transcriptional regulator, TetR family protein	TetR family transcriptional regulator	TetR family transcriptional regulator
	Identity (%)	34	34	34	34	34	34	34	34	34		34	34	34	34	34	34	34	34		34	34		34	34	34	34	34	34	34	34	34	34	34	34	34	34	34	34	34			30	30	30	30	30	30	30
	Homology (%)	49	49	49	49	49	49	49	49	49		49	49	49	49	49	49	49	49		49	49		49	49	49	49	49	49	49	49	49	49	49	49	49	49	49	49	49			46	46	46	46	46	46	46
	Code																																										MAP_1848c	MAP4_1980
	Name																																										hypothetical protein	Transcriptional regulator, TetR family
	Identity (%)																																										41	41
	Homology (%)																																										57	57
	Code
	Name
	Identity (%)
	Homology (%)
Rv2668 alanine/valine-rich protein (A)	Code	Rv2668	RVBD_2668	MT2742	MRA_2696	TBFG_12683	TBMG_01305	TBSG_01316	TBXG_001296	MRGA327_16390	MRGA423_16595	CCDC5079_2451	CFBS_2820	CCDC5180_2421	MTCTRI2_2720	UDA_2668	ERDMAN_2930	J112_14300	MT7199_2700	J113_18565	J114_14245	M943_13800	I917_18740	TBHG_02604	HKBT1_2811	HKBT2_2814	HKBS1_2818	Mb2687	BCG_2681	JTY_2675	BCGMEX_2674	K60_027600	BCGT_2500	LH58_14180	MAF_26720	MCAN_26941	BN44_60119	BN43_40339	BN42_40642	BN45_51047	ML0386	MLBr00386	MAP_2788	MAP4_1024	RC58_05040	RE97_05035	MAV_3560	LA63_16305	NF84_16155
	Name	alanine/valine-rich protein	exported alanine and valine rich protein	hypothetical protein	putative alanine and valine rich exported protein	hypothetical exported alanine and valine rich protein	exported alanine and valine rich protein	exported alanine and valine rich protein	hypothetical protein	hypothetical protein	hypothetical protein	hypothetical protein	putative alanine and valine rich exported protein	hypothetical protein	hypothetical protein	unnamed protein product	hypothetical protein	hypothetical protein	putative EXPORTED ALANINE AND VALINE RICH protein	hypothetical protein	hypothetical protein	hypothetical protein	hypothetical protein	exported alanine and valine rich protein	putative alanine and valine rich exported protein	putative alanine and valine rich exported protein	putative alanine and valine rich exported protein	hypothetical protein	hypothetical protein	putative exported alanine and valine rich protein	Putative exported alanine and valine rich protein	hypothetical protein	putative exported alanine and valine rich protein	hypothetical protein	putative exported alanine and valine rich protein	putative exported alanine and valine rich protein	Conserved exported protein of unknown function, alanine and valine rich protein	Conserved exported protein of unknown function, alanine and valine rich protein	Conserved exported protein of unknown function, alanine and valine rich protein	Conserved exported protein of unknown function, alanine and valine rich protein	hypothetical protein	conserved hypothetical protein	hypothetical protein	exported alanine and valine rich protein	hypothetical protein	hypothetical protein	conserved hypothetical protein	hypothetical protein	hypothetical protein
	Identity (%)	100	100	100	100	99	99	99	99	99	99	99	99	99	99	99	99	99	99	97	100	99	99	99	99	99	99	98	98	98	98	98	98	98	99	99	98	98	87	87	30	30	73	73	73	73	75	73	73
	Homology (%)	100	100	100	100	99	99	99	99	99	99	99	99	99	99	99	99	99	99	98	100	100	99	99	99	99	99	99	99	99	99	99	99	99	99	99	99	99	90	90	37	37	80	80	80	80	82	80	80
Rv2681 alanine-rich protein; K03684 ribonuclease D [EC:3.1.13.5] (A)	Code	Rv2681	RVBD_2681	MT2755	MRA_2709	TBFG_12696	TBMG_01292	TBSG_01303	TBXG_001283	MRGA327_16455	MRGA423_10835	CCDC5079_2464	CFBS_2833	CCDC5180_2434	MTCTRI2_2733	UDA_2681	ERDMAN_2943	J112_14370	MT7199_2713	J113_02630	J114_01970	M943_13865	I917_18840	TBHG_02617	HKBT1_2824	HKBT2_2827	HKBS1_2831	Mb2700	BCG_2694	JTY_2688	BCGMEX_2687	K60_027730	BCGT_2513	LH58_14245	MAF_26850	MCAN_27071	BN44_60132	BN43_40353	BN42_40655	BN45_51060	ML1040	MLBr01040	MAP_2802	MAP4_1010	RC58_04970	RE97_04965	MAV_3576	LA63_16385	NF84_16235
	Name	alanine-rich protein	ribonuclease D	ribonuclease D, putative	putative ribonuclease D	conserved alanine rich protein	conserved alanine rich protein	conserved alanine rich protein	hypothetical protein	3'-5' exonuclease	gabD2; succinic semialdehyde dehydrogenase	hypothetical protein	putative ribonuclease D	hypothetical protein	hypothetical protein	unnamed protein product	hypothetical protein	ribonuclease D	putative ALANINE RICH protein	Putative membrane oxidoreductase	Putative membrane oxidoreductase	3'-5' exonuclease	ribonuclease D	ribonuclease D	putative ribonuclease D	putative ribonuclease D	putative ribonuclease D	hypothetical protein	hypothetical protein	hypothetical alanine rich protein	putative alanine rich protein	conserved alanine rich protein	Ribonuclease D (EC:3.1.26.3)	3'-5' exonuclease	conserved hypothetical alanine rich protein	conserved hypothetical alanine rich protein	Conserved protein of unknown function, alanine rich	Conserved protein of unknown function, alanine rich	Conserved protein of unknown function, alanine rich	Conserved protein of unknown function, alanine rich	hypothetical protein	conserved hypothetical protein	hypothetical protein	conserved alanine rich protein	3'-5' exonuclease	3'-5' exonuclease	ribonuclease D	3'-5' exonuclease	3'-5' exonuclease
	Identity (%)	100	100	100	100	100	100	100	100	100	43	99	99	99	100	100	99	99	100	44	44	100	96	100	99	99	99	99	99	99	99	99	99	99	100	99	99	99	96	98	77	77	75	75	76	75	76	76	76
	Homology (%)	100	100	100	100	100	100	100	100	100	59	100	100	100	100	100	100	100	100	54	54	100	97	100	100	100	100	99	99	99	99	99	99	99	100	99	99	99	97	99	84	84	83	83	84	83	84	84	84
	Code																	J112_14375
	Name																	ribonuclease D
	Identity (%)																	99
	Homology (%)																	100
Rv2684 arsA; arsenic-transport integral membrane protein ArsA (A)	Code	Rv2684	RVBD_2684	MT2758	MRA_2712	TBFG_12699	TBMG_01289	TBSG_01300	TBXG_001280	MRGA327_16470	MRGA423_16690	CCDC5079_2467	CFBS_2836	CCDC5180_2437	MTCTRI2_2736	UDA_2684	ERDMAN_2947	J112_14390	MT7199_2716	J113_18685	J114_14330	M943_13880	I917_18860	TBHG_02620	HKBT1_2827	HKBT2_2830	HKBS1_2834	Mb2703	BCG_2697	JTY_2691	BCGMEX_2690	K60_027760	BCGT_2517	LH58_14260	MAF_26880	MCAN_27101	BN44_60135	BN43_40356	BN42_40658	BN45_51063	ML1036	MLBr01036	MAP_2805	MAP4_1007	RC58_04955	RE97_04950	MAV_3579	LA63_16400	NF84_16250
	Name	arsA; arsenic-transport integral membrane protein ArsA	arsenic-transport integral membrane protein ArsA	transporter, NadC/P/Pho87 family	arsA; putative arsenic-transport integral membrane protein ArsA	arsenic-transport integral membrane protein arsA	arsenic-transport membrane protein arsA	arsenic-transport membrane protein arsA	arsenic-transport membrane protein arsA	arsenic-transport integral membrane protein ARSA	arsenic-transport integral membrane protein ARSA	hypothetical protein	arsA; putative arsenic-transport integral membrane protein ArsA	hypothetical protein	arsA; arsenic-transport integral membrane protein ArsA	arsA; arsA	arsA; arsenic-transport integral membrane protein	arsenic-transport integral membrane protein	putative ARSENIC-TRANSPORT INTEGRAL MEMBRANE protein ARSA	arsenic-transport integral membrane protein	arsenic-transport integral membrane protein	membrane protein	NadC/P/Pho87 family protein	arsenic-transport integral membrane protein ArsA	arsA; putative arsenic-transport integral membrane protein ArsA	arsA; putative arsenic-transport integral membrane protein ArsA	arsA; putative arsenic-transport integral membrane protein ArsA	arsA; arsenic-transport integral membrane protein ArsA	arsA; arsenic-transport integral membrane protein arsA	arsA; putative arsenic-transport integral membrane protein	arsA; Putative arsenic-transport integral membrane protein	arsenic-transport integral membrane protein ArsA	Na+/H+ antiporter NhaD type	membrane protein	arsA; putative arsenic-transport integral membrane protein ARSA	arsA; putative arsenic-transport integral membrane protein ARSA	arsA; Putative arsenic-transport integral membrane protein ArsA	arsA; Putative arsenic-transport integral membrane protein ArsA	arsA; Putative arsenic-transport integral membrane protein ArsA	arsA; Putative arsenic-transport integral membrane protein ArsA	membrane transporter	probable membrane transport protein	arsA; ArsA	arsenic-transport integral membrane protein	membrane protein	membrane protein	Citrate transporter	membrane protein	membrane protein
	Identity (%)	100	100	99	100	100	100	100	100	100	99	100	100	100	100	100	100	100	100	100	100	100	99	100	100	99	100	100	100	100	100	100	100	100	100	99	99	98	97	97	74	74	73	73	73	73	73	73	73
	Homology (%)	100	100	99	100	100	100	100	100	100	99	100	100	100	100	100	100	100	100	100	100	100	99	100	100	99	100	100	100	100	100	100	100	100	100	99	99	99	99	98	85	85	84	84	84	84	84	84	84
	Code	Rv2685	RVBD_2685	MT2759	MRA_2713	TBFG_12700	TBMG_01288	TBSG_01299	TBXG_001279	MRGA327_16475	MRGA423_22605	CCDC5079_2468	CFBS_2837	CCDC5180_2438	MTCTRI2_2737	UDA_2685	ERDMAN_2948	J112_14395	MT7199_2717	J113_18690	J114_14335	M943_13885	I917_18865	TBHG_02621	HKBT1_2828	HKBT2_2831	HKBS1_2835	Mb2704	BCG_2698	JTY_2692	BCGMEX_2691	K60_027770	BCGT_2518	LH58_14265	MAF_26890	MCAN_27111	BN44_60136	BN43_40357	BN42_40659	BN45_51064			MAP_0484c	MAP4_3383	RC58_16780	RE97_16815	MAV_0577	LA63_02655	NF84_02590
	Name	arsB1; arsenic-transport integral membrane protein ArsB	arsenic-transport integral membrane protein ArsB1	transporter, NadC/P/Pho87 family	arsB1; putative arsenic-transport integral membrane protein ArsB1	arsenic-transport integral membrane protein arsB1	arsenic-transport membrane protein arsB1	arsenic-transport membrane protein arsB1	arsenic-transport membrane protein arsB1	hypothetical protein	putative arsenical pump integral membrane protein ARSB2	putative arsenic-transport integral membrane protein arsB1	arsB1; putative arsenic-transport integral membrane protein ArsB1	putative arsenic-transport integral membrane protein arsB1	arsB1; arsenic-transport integral membrane protein ArsB1	arsB1; arsB1	arsB1; arsenic-transport integral membrane protein	putative arsenic-transport integral membrane protein ARSB1	putative ARSENIC-TRANSPORT INTEGRAL MEMBRANE protein ARSB1	putative arsenic-transport integral membrane protein ARSB1	putative arsenic-transport integral membrane protein ARSB1	membrane protein	arsenic-transport membrane protein arsB1	arsenic-transport integral membrane protein ArsB1	arsB1; putative arsenic-transport integral membrane protein ArsB1	arsB1; putative arsenic-transport integral membrane protein ArsB1	arsB1; putative arsenic-transport integral membrane protein ArsB1	arsB1; arsenic-transport integral membrane protein ArsB1	arsB1; arsenic-transport integral membrane protein arsB1	arsB1; putative arsenic-transport integral membrane protein	arsB1; Putative arsenic-transport integral membrane protein	putative arsenic-transport integral membrane protein ARSB1	Na+/H+ antiporter NhaD type	membrane protein	arsB1; putative arsenic-transport integral membrane protein ARSB1	arsB1; putative arsenic-transport integral membrane protein ARSB1	Putative arsenic-transport integral membrane protein ArsB1	Putative arsenic-transport integral membrane protein ArsB1	Putative arsenic-transport integral membrane protein ArsB1	Putative arsenic-transport integral membrane protein ArsB1			arsB2; ArsB2	putative arsenical PUMP integral membrane protein ArsB2	arsenic transporter	arsenic transporter	Arsenical pump membrane protein	arsenic transporter	arsenic transporter
	Identity (%)	77	77	77	77	77	77	77	77	76	40	77	77	77	77	77	77	77	77	77	77	77	76	77	77	77	77	77	77	77	77	77	77	77	76	77	77	77	77	77			27	27	27	27	27	27	27
	Homology (%)	88	88	88	88	88	88	88	88	87	58	88	88	88	88	88	88	88	88	88	88	88	87	88	88	88	88	88	88	88	88	88	88	88	85	88	88	88	88	88			45	45	45	45	45	45	45
	Code	Rv3578	RVBD_3578	MT3684	MRA_3617	TBFG_13611	TBMG_03617	TBSG_03644	TBXG_003592	MRGA327_22080		CCDC5079_3319	CFBS_3795	CCDC5180_3271	MTCTRI2_3643	UDA_3578	ERDMAN_3926	J112_19265	MT7199_3641		J114_19135	M943_18400	I917_25130	TBHG_04162	HKBT1_3780	HKBT2_3789	HKBS1_3792	Mb3609	BCG_3643	JTY_3644	BCGMEX_3641	K60_037170	BCGT_3448	LH58_19380	MAF_35910	MCAN_35911	BN44_110074	BN43_90080	BN42_90077	BN45_100093			MAP_1348c	MAP4_2498	RC58_12425	RE97_12440
	Name	arsB2; arsenical-transport integral membrane protein ArsB	arsenical pump integral membrane protein ArsB2	conserved hypothetical protein	arsB2; putative arsenical pump integral membrane protein ArsB2	arsenical pump integral membrane protein arsB2	arsenical pump membrane protein arsB2	arsenical pump membrane protein arsB2	arsenical pump membrane protein arsB2	putative arsenical pump integral membrane protein ARSB2		putative arsenical pump integral membrane protein arsB2	arsB2; putative arsenical pump integral membrane protein ArsB2	putative arsenical pump integral membrane protein arsB2	arsB2; arsenical PUMP integral membrane protein ArsB2	arsB2; arsB2	arsB2; arsenical PUMP integral membrane protein	arsenical PUMP integral membrane protein	putative ARSENICAL PUMP INTEGRAL MEMBRANE protein ARSB2		arsenical PUMP integral membrane protein	arsenic transporter	Putative arsenical pump integral membrane protein ArsB2	arsenical pump integral membrane protein ArsB2	arsB2; putative arsenical pump integral membrane protein ArsB2	arsB2; putative arsenical pump integral membrane protein ArsB2	arsB2; putative arsenical pump integral membrane protein ArsB2	arsB2; arsenical PUMP integral membrane protein ArsB2	arsB2; arsenical pump integral membrane protein arsB2	arsB2; putative arsenical pump integral membrane protein	arsB2; Putative arsenical pump integral membrane protein	arsenical PUMP integral membrane protein ArsB2	Arsenic efflux pump protein	arsenic transporter	arsB2; putative arsenical pump integral membrane protein ARSB2	arsB2; putative arsenical pump integral membrane protein ARSB2	arsB; Putative arsenical pump integral membrane protein ArsB2	arsB; Putative arsenical pump integral membrane protein ArsB2	arsB; Putative arsenical pump integral membrane protein ArsB2	arsB; Putative arsenical pump integral membrane protein ArsB2			moeY; MoeY	putative molybdopterin biosynthesis protein MoeY	hypothetical protein	hypothetical protein
	Identity (%)	40	40	40	40	40	40	40	40	40		40	40	40	40	40	40	40	40		40	40	40	40	40	40	40	28	28	28	28	28	28	28	40	40	40	40	25	37			39	39	39	39
	Homology (%)	58	58	58	58	58	58	58	58	58		58	58	58	58	58	58	58	58		58	58	58	58	58	58	58	50	50	50	50	50	50	50	58	58	58	58	44	60			51	51	51	51
	Code
	Name
	Identity (%)
	Homology (%)
Rv2710 sigB; RNA polymerase sigma factor SigB; K03087 RNA polymerase nonessential primary-like sigma factor (A)	Code	Rv2710	RVBD_2710	MT2783	MRA_2738	TBFG_12724	TBMG_01264	TBSG_01275	TBXG_001255	MRGA327_16580	MRGA423_16845	CCDC5079_2488	CFBS_2862	CCDC5180_2458	MTCTRI2_2762	UDA_2710	ERDMAN_2972	J112_14520	MT7199_2742	J113_18830	J114_14460	M943_14005	I917_18990	TBHG_02644	HKBT1_2853	HKBT2_2856	HKBS1_2860	Mb2729	BCG_2723	JTY_2717	BCGMEX_2716	K60_028020	BCGT_2541	LH58_14390	MAF_27140	MCAN_27361	BN44_60164	BN43_40385	BN42_40686	BN45_51090	ML1014	MLBr01014	MAP_2826	MAP4_0986	RC58_04845	RE97_04840	MAV_3603	LA63_16520	NF84_16370
	Name	sigB; RNA polymerase sigma factor SigB	RNA polymerase sigma factor SigB	sigB; RNA polymerase principal sigma factor SigB	sigB; RNA polymerase sigma factor	RNA polymerase sigma factor sigB	RNA polymerase sigma factor sigB	RNA polymerase sigma factor sigB	RNA polymerase sigma factor sigB	RNA polymerase sigma factor	RNA polymerase sigma factor SigB	RNA polymerase sigma factor SigB	sigB; RNA polymerase sigma factor SigB	RNA polymerase sigma factor SigB	sigB; RNA polymerase sigma factor SigB	sigB; sigB	sigB; RNA polymerase sigma factor	RNA polymerase sigma factor SigB	RNA POLYMERASE SIGMA FACTOR SIGB	RNA polymerase sigma factor SigB	RNA polymerase sigma factor SigB	RNA polymerase sigma factor	RNA polymerase sigma factor	RNA polymerase sigma factor SigB	sigB; RNA polymerase sigma factor SigB	sigB; RNA polymerase sigma factor SigB	sigB; RNA polymerase sigma factor SigB	sigB; RNA polymerase sigma factor SigB	sigB; RNA polymerase sigma factor SigB	sigB; RNA polymerase sigma factor	sigB; RNA polymerase sigma factor	RNA polymerase sigma factor sigB	RNA polymerase sigma factor SigB	RNA polymerase sigma factor SigB	sigB; RNA polymerase sigma factor SIGB	sigB; RNA polymerase sigma factor SIGB	sigB; RNA polymerase sigma factor SigB (Sigma-B)	sigB; RNA polymerase sigma factor SigB (Sigma-B)	sigB; RNA polymerase sigma factor SigB (Sigma-B)	sigB; RNA polymerase sigma factor SigB (Sigma-B)	RNA polymerase sigma factor SigB	RNA polymerase sigma factor	sigB; SigB	RNA polymerase sigma factor SigB	RNA polymerase sigma factor SigB	RNA polymerase sigma factor SigB	sigma factor SigB	RNA polymerase sigma factor SigB	RNA polymerase sigma factor SigB
	Identity (%)	100	100	100	100	100	100	100	100	63	100	100	100	100	100	100	99	100	100	100	100	100	62	100	100	100	100	100	100	100	100	100	100	100	100	100	100	100	100	100	96	96	97	97	98	98	98	98	98
	Homology (%)	100	100	100	100	100	100	100	100	78	100	100	100	100	100	100	100	100	100	100	100	100	76	100	100	100	100	100	100	100	100	100	100	100	100	100	100	100	100	100	98	98	98	98	99	99	99	99	99
	Code	Rv2703	RVBD_2703	MT2777	MRA_2731	TBFG_12718	TBMG_01270	TBSG_01281	TBXG_001261	MRGA327_16625	MRGA423_16815	CCDC5079_2484	CFBS_2855	CCDC5180_2454	MTCTRI2_2755	UDA_2703	ERDMAN_2966	J112_14485	MT7199_2735	J113_18795	J114_14425	M943_13975		TBHG_04087	HKBT1_2846	HKBT2_2849	HKBS1_2853	Mb2722	BCG_2716	JTY_2710	BCGMEX_2709	K60_027950	BCGT_2535	LH58_14355	MAF_27070	MCAN_27291	BN44_60157	BN43_40378	BN42_40679	BN45_51083	ML1022	MLBr01022	MAP_2820	MAP4_0992	RC58_04880	RE97_04875	MAV_3595	LA63_16480	NF84_16330
	Name	sigA; RNA polymerase sigma factor SigA	RNA polymerase sigma factor SigA	sigA; RNA polymerase principal sigma factor SigA	sigA; RNA polymerase sigma factor	RNA polymerase sigma factor sigA	RNA polymerase sigma factor sigA	RNA polymerase sigma factor sigA	RNA polymerase sigma factor sigA	RNA polymerase sigma factor SigB	RNA polymerase sigma factor	RNA polymerase sigma factor sigA	sigA; RNA polymerase sigma factor	RNA polymerase sigma factor sigA	sigA; RNA polymerase sigma factor	sigA; sigA	sigA; RNA polymerase sigma factor	RNA polymerase sigma factor	RNA POLYMERASE SIGMA FACTOR SIGA (SIGMA-A)	RNA polymerase sigma factor	RNA polymerase sigma factor	RNA polymerase sigma factor		RNA polymerase sigma factor SigA	sigA; RNA polymerase sigma factor	sigA; RNA polymerase sigma factor	sigA; RNA polymerase sigma factor	sigA; RNA polymerase sigma factor	sigA; RNA polymerase sigma factor	sigA; RNA polymerase sigma factor	sigA; RNA polymerase sigma factor	RNA polymerase sigma factor	RNA polymerase sigma factor RpoD	RNA polymerase sigma factor	sigA; RNA polymerase sigma factor SIGA (SIGMA-A)	sigA; RNA polymerase sigma factor SIGA (sigma-A)	sigA; RNA polymerase sigma factor SigA (Sigma-A)	sigA; RNA polymerase sigma factor SigA (Sigma-A)	sigA; RNA polymerase sigma factor SigA (Sigma-A)	sigA; RNA polymerase sigma factor SigA (Sigma-A)	rpoT; RNA polymerase sigma factor	rpoT; RNA polymerase sigma factor	sigA; SigA	RNA polymerase sigma factor SigA	RNA polymerase sigma factor	RNA polymerase sigma factor	sigma factor MysA	RNA polymerase sigma factor	RNA polymerase sigma factor
	Identity (%)	63	63	63	63	63	63	63	63	100	63	63	63	63	63	63	63	63	63	63	63	63		63	63	63	63	63	63	63	63	63	63	63	63	63	63	63	63	63	63	63	63	63	63	63	63	63	63
	Homology (%)	78	78	78	78	78	78	78	78	100	77	78	78	78	78	78	78	78	78	77	78	78		78	78	78	78	78	78	78	78	78	78	78	77	78	78	78	78	78	77	77	77	77	77	77	77	77	77
	Code		RVBD_3286c				TBMG_03334	TBSG_03357	TBXG_003314	MRGA327_20220	MRGA423_20600	CCDC5079_3033	CFBS_3477	CCDC5180_2995	MTCTRI2_3353		ERDMAN_3602	J112_17660	MT7199_3328	J113_22940	J114_17620	M943_16980		TBHG_03222	HKBT1_3464	HKBT2_3471	HKBS1_3474			JTY_3311	BCGMEX_3313c	K60_034160	BCGT_3150	LH58_17510	MAF_32970	MCAN_33091	BN44_70077	BN43_60301	BN42_41344				MAP_3406c	MAP4_0376	RC58_01790	RE97_01800	MAV_4256	LA63_19740	NF84_19535
	Name		RNA polymerase sigma factor SigF				RNA polymerase sigma factor sigF	RNA polymerase sigma factor sigF	RNA polymerase sigma factor sigF	RNA polymerase sigma factor SigF	RNA polymerase sigma factor SigF	RNA polymerase sigma factor SigF	sigF; RNA polymerase sigma factor SigF	RNA polymerase sigma factor SigF	sigF; RNA polymerase sigma factor SigF		sigF; RNA polymerase sigma factor	RNA polymerase sigma factor SigF	ALTERNATE RNA POLYMERASE SIGMA FACTOR SIGF	RNA polymerase sigma factor SigF	RNA polymerase sigma factor SigF	RNA polymerase sigma factor SigF		RNA polymerase sigma factor SigF	sigF; RNA polymerase sigma factor SigF	sigF; RNA polymerase sigma factor SigF	sigF; RNA polymerase sigma factor SigF			sigF; RNA polymerase sigma factor	sigF; RNA polymerase sigma factor SigF	stress response/stationary phase sigma factor	RNA polymerase sigma factor SigB	RNA polymerase sigma factor SigF	sigF; alternate RNA polymerase sigma factor SIGF	sigF; alternate RNA polymerase sigma factor SIGF	sigF; RNA polymerase Sigma-F factor	sigF; RNA polymerase Sigma-F factor	sigF; RNA polymerase Sigma-F factor				sigF; SigF_2	RNA polymerase sigma factor SigF	RNA polymerase sigma factor SigF	RNA polymerase sigma factor SigF	RNA polymerase sigma-F factor	RNA polymerase sigma factor SigF	RNA polymerase sigma factor SigF
	Identity (%)		32				32	32	32	32	32	32	32	32	32		32	32	32	32	32	32		32	32	32	32			32	32	32	32	32	32	32	32	32	32				31	31	31	31	31	31	31
	Homology (%)		49				49	49	49	49	49	49	49	49	49		49	49	49	49	49	49		49	49	49	49			49	49	49	49	49	49	49	49	49	49				48	48	48	48	48	48	48
	Code
	Name
	Identity (%)
	Homology (%)
Rv2799 membrane protein (A)	Code	Rv2799	RVBD_2799	MT2867.1	MRA_2823	TBFG_12812	TBMG_01175	TBSG_01184	TBXG_001164	MRGA327_09990	MRGA423_17355	CCDC5079_2569	CFBS_2956	CCDC5180_2538	MTCTRI2_2852	UDA_2799	ERDMAN_3065	J112_14980	MT7199_2832	J113_19405	J114_14930	M943_14455	I917_19590	TBHG_02731	HKBT1_2944	HKBT2_2948	HKBS1_2951	Mb2822	BCG_2817	JTY_2811	BCGMEX_2810	K60_028960	BCGT_2630	LH58_14860	MAF_28040	MCAN_28261	BN44_60260	BN43_40486	BN42_40778	BN45_51187	ML2433	MLBr02433	MAP_2901	MAP4_0906	RC58_04455	RE97_04455	MAV_3685	LA63_16925	NF84_16760
	Name	membrane protein	membrane protein	hypothetical protein	putative membrane protein	hypothetical membrane protein	membrane protein	membrane protein	membrane protein	anthranilate synthase component I (EC:4.1.3.27)	hypothetical protein	membrane protein	hypothetical protein	membrane protein	hypothetical protein	unnamed protein product	hypothetical protein	membrane protein	putative membrane protein	hypothetical protein	membrane protein	membrane protein	membrane protein	membrane protein	hypothetical protein	hypothetical protein	hypothetical protein	hypothetical protein	hypothetical protein	hypothetical protein	Putative membrane protein	membrane protein	putative membrane protein	membrane protein	putative membrane protein	putative membrane protein	Conserved exported protein of unknown function	Conserved exported protein of unknown function	Conserved exported protein of unknown function	Conserved exported protein of unknown function	hypothetical protein	conserved membrane protein	hypothetical protein	membrane protein	membrane protein	membrane protein	conserved hypothetical protein	membrane protein	membrane protein
	Identity (%)	100	100	100	100	99	100	100	100	53	100	99	100	99	100	100	99	100	100	99	100	100	98	100	100	99	100	99	100	100	100	100	99	99	99	82	82	82	82	83	37	37	74	79	79	79	77	77	77
	Homology (%)	100	100	100	100	99	100	100	100	53	100	100	100	100	100	100	100	100	100	100	100	100	98	100	100	99	100	99	100	100	100	100	100	99	99	90	90	90	90	90	43	43	83	88	88	88	86	86	86
	Code																																										MAP_1303	MAP4_2545	RC58_12655	RE97_12675	MAV_3177	LA63_14445	NF84_14290
	Name																																										trpE; TrpE	anthranilate synthase component I	anthranilate synthase component I (EC:4.1.3.27)	anthranilate synthase component I (EC:4.1.3.27)	trpE; anthranilate synthase component I (EC:4.1.3.27)	anthranilate synthase component I (EC:4.1.3.27)	anthranilate synthase component I (EC:4.1.3.27)
	Identity (%)																																										45	45	45	45	45	45	45
	Homology (%)																																										61	61	61	61	61	61	61
Rv2914c pknI; serine/threonine-protein kinase PknI; K08884 serine/threonine protein kinase, bacterial [EC:2.7.11.1] (A)	Code	Rv2914c	RVBD_2914c	MT2982	MRA_2939	TBFG_12928	TBMG_01058	TBSG_01066	TBXG_001047	MRGA327_17875	MRGA423_18035	CCDC5079_2671	CFBS_3071	CCDC5180_2639	MTCTRI2_2970	UDA_2914c	ERDMAN_3195	J112_15600	MT7199_2947	J113_08865	J114_15555	M943_15040	I917_20330	TBHG_02842	HKBT1_3059	HKBT2_3064	HKBS1_3066	Mb2938c	BCG_2935c	JTY_2930	BCGMEX_2930c	K60_030170	BCGT_2751	LH58_15470	MAF_29180	MCAN_29351	BN44_60389	BN43_40621	BN42_40911	BN45_51324	ML0016	MLBr00016	MAP_1332	MAP4_2515	RC58_12505	RE97_13940	MAV_3145	LA63_14290	NF84_14135
	Name	pknI; serine/threonine-protein kinase PknI	transmembrane serine/threonine-protein kinase I PknI	serine/threonine protein kinase (EC:2.7.1.-)	pknI; serine/threonine protein kinase	transmembrane serine/threonine-protein kinase I pknI	transmembrane serine/threonine-protein kinase I pknI	transmembrane serine/threonine-protein kinase I pknI	transmembrane serine/threonine-protein kinase I pknI	transmembrane serine/threonine-protein kinase I PknI	transmembrane serine/threonine-protein kinase I PknI	transmembrane serine/threonine-protein kinase I	pknI; serine/threonine protein kinase	transmembrane serine/threonine-protein kinase I	pknI; transmembrane serine/threonine-protein kinase I	pknI; pknI	pknI; transmembrane serine/threonine-protein kinase I (EC:2.7.1.-)	Ser/Thr protein kinase	putative protein SERINE/THREONINE-protein KINASE I PKNI (protein KINASE I) (STPK I) (PHOSPHORYLASE B KINASE KINASE) (HYDROXYALKYL-protein KINASE) (EC:2.7.1.-)	Ser/Thr protein kinase	Ser/Thr protein kinase	serine/threonine protein kinase	Ser/Thr protein kinase	transmembrane serine/threonine-protein kinase I PknI	pknI; serine/threonine protein kinase	pknI; serine/threonine protein kinase	pknI; serine/threonine protein kinase	pknI; Ser/Thr protein kinase (EC:2.7.11.1)	pknI; transmembrane serine/threonine-protein kinase I pknI (EC:2.7.11.1)	pknI; putative transmembrane serine/threonine-protein kinase I (EC:2.7.11.1)	pknI; putative serine/threonine-protein kinase (EC:2.7.11.1)	Ser/Thr protein kinase I	serine/threonine protein kinase	serine/threonine protein kinase	pknI; putative transmembrane serine/threonine-protein kinase I PKNI (protein kinase I) (EC:2.7.1.-)	pknI; putative transmembrane serine/threonine-protein kinase I PKNI (protein kinase I) (STPK I) (phosphorylase B kinase kinase) (hydroxyalkyl-protein kinase)	pknI; Putative transmembrane serine/threonine-protein kinase I PknI (protein kinase I) (Stpk I) (phosphorylase B kinase kinase) (hydroxyalkyl-protein kinase) (EC:2.7.1.- 2.7.11.1)	pknI; Putative transmembrane serine/threonine-protein kinase I PknI (protein kinase I) (Stpk I) (phosphorylase B kinase kinase) (hydroxyalkyl-protein kinase) (EC:2.7.1.- 2.7.11.1)	pknI; Putative transmembrane serine/threonine-protein kinase I PknI (protein kinase I) (Stpk I) (phosphorylase B kinase kinase) (hydroxyalkyl-protein kinase) (EC:2.7.1.- 2.7.11.1)	pknI; Putative transmembrane serine/threonine-protein kinase I PknI (protein kinase I) (Stpk I) (phosphorylase B kinase kinase) (hydroxyalkyl-protein kinase) (EC:2.7.1.- 2.7.11.1)	pknB; serine/threonine protein kinase	pknB; putative serine/threonine protein kinase (EC:2.7.1.-)	pknF; PknF	anchored-membrane serinethreonine-protein kinase PknF	nuclease PIN	protein kinase	PknF protein	nuclease PIN	nuclease PIN
	Identity (%)	100	100	100	100	100	100	100	100	100	100	100	100	100	100	100	100	100	100	36	100	100	99	100	100	100	100	100	100	100	100	100	100	100	100	100	100	99	99	99	32	32	52	52	51	34	51	51	51
	Homology (%)	100	100	100	100	100	100	100	100	100	100	100	100	100	100	100	100	100	100	51	100	100	99	100	100	100	100	100	100	100	100	100	100	100	100	100	100	99	99	99	47	47	65	65	65	50	65	65	65
	Code	Rv1746	RVBD_1746	MT1788	MRA_1757	TBFG_11764	TBMG_02249	TBSG_02261	TBXG_002230	MRGA327_12850	MRGA423_10935	CCDC5079_1617	CFBS_1842	CCDC5180_1601	MTCTRI2_1777	UDA_1746	ERDMAN_1923	J112_09315	MT7199_1769		J114_09330	M943_09110	I917_12400	TBHG_01703	HKBT1_1841	HKBT2_1849	HKBS1_1845	Mb1775	BCG_1785	JTY_1760	BCGMEX_1757	K60_018350	BCGT_1560	LH58_09390	MAF_17650	MCAN_17601	BN44_20324	BN43_30874	BN42_21685	BN45_40239
	Name	pknF; serine/threonine-protein kinase PknF	serine/threonine-protein kinase PknF	serine/threonine protein kinase (EC:2.7.1.-)	pknF; serine/threonine protein kinase	anchored-membrane serine/threonine-protein kinase pknF	anchored-membrane serine/threonine-protein kinase pknF	anchored-membrane serine/threonine-protein kinase pknF	anchored-membrane serine/threonine-protein kinase pknF	serine/threonine protein kinase	serine/threonine protein kinase	anchored-membrane serine/threonine-protein kinase PKNF	pknF; serine/threonine protein kinase	anchored-membrane serine/threonine-protein kinase PKNF	pknF; anchored-membrane serine/threonine-protein kinase PKNF (protein kinase F) (STPK F)	pknF; pknF	pknF; anchored-membrane serine/threonine-proteinkinase (EC:2.7.1.-)	serine/threonine protein kinase	pknF; ANCHORED-MEMBRANE SERINE/THREONINE-protein KINASE PKNF (protein KINASE F) (STPK F) (EC:2.7.1.-)		serine/threonine protein kinase	serine/threonine protein kinase	serine/threonine protein kinase	serine/threonine-protein kinase PknF	pknF; serine/threonine protein kinase	pknF; serine/threonine protein kinase	pknF; serine/threonine protein kinase	pknF; anchored-membrane serine/threonine-protein kinase PknF (EC:2.7.1.-)	pknF; anchored-membrane serine/threonine-protein kinase pknF (EC:2.7.1.-)	pknF; anchored-membrane serine/threonine-protein kinase	pknF; Anchored-membrane serine/threonine-protein kinase	anchored-membrane serine/threonine-protein kinase PKNF (protein kinase F) (STPK F)	putative serine/threonine-protein kinase pknF (EC:2.7.11.1)	serine/threonine protein kinase	pknF; anchored-membrane serine/threonine-protein kinase PKNF (protein kinase F) (STPK F) (EC:2.7.1.-)	pknF; anchored-membrane serine/THREONINE-protein kinase PKNF (protein kinase F) (STPK F)	pknF; Anchored-membrane serine/threonine-protein kinase PknF (protein kinase F) (STPK F) (EC:2.7.11.1 2.7.1.-)	pknF; Anchored-membrane serine/threonine-protein kinase PknF (protein kinase F) (STPK F) (EC:2.7.11.1 2.7.1.-)	pknF; Anchored-membrane serine/threonine-protein kinase PknF (protein kinase F) (STPK F) (EC:2.7.11.1 2.7.1.-)	pknF; Anchored-membrane serine/threonine-protein kinase PknF (protein kinase F) (STPK F) (EC:2.7.11.1 2.7.1.-)
	Identity (%)	50	50	50	50	50	50	50	50	41	50	50	50	50	50	50	50	50	50		50	50	49	50	50	50	50	50	50	50	50	50	50	50	50	50	50	50	50	50
	Homology (%)	63	63	63	63	63	63	63	63	57	63	63	63	63	63	63	63	63	63		63	63	61	63	63	63	63	62	62	62	62	62	62	62	63	63	63	63	63	62
	Code	Rv2088	RVBD_2088	MT2149	MRA_2103	TBFG_12123	TBMG_01894	TBSG_01906	TBXG_001878			CCDC5079_1930	CFBS_2211	CCDC5180_1907	MTCTRI2_2127	UDA_2088	ERDMAN_2306	J112_11180	MT7199_2119		J114_11185	M943_10820	I917_14710	TBHG_02046	HKBT1_2205	HKBT2_2206	HKBS1_2210	Mb2115	BCG_2108	JTY_2102	BCGMEX_2092	K60_021700	BCGT_1911	LH58_11115	MAF_21020			BN43_31303	BN42_30408	BN45_50409
	Name	pknJ; transmembrane serine/threonine-protein kinase PknJ	transmembrane serine/threonine-protein kinase J PknJ	serine/threonine protein kinase (EC:2.7.1.-)	pknJ; serine/threonine protein kinase	transmembrane serine/threonine-protein kinase J pknJ	transmembrane serine/threonine-protein kinase J pknJ	transmembrane serine/threonine-protein kinase J pknJ	Ser/Thr protein kinase			transmembrane serine/threonine-protein kinase J pknJ	pknJ; serine/threonine protein kinase	transmembrane serine/threonine-protein kinase J pknJ	pknJ; transmembrane serine/threonine-protein kinase J	pknJ; pknJ	pknJ; transmembrane serine/threonine-protein kinase J	serine/threonine protein kinase	putative protein SERINE/THREONINE-protein KINASE J PKNJ (protein KINASE J) (STPK J) (EC:2.7.1.-)		serine/threonine protein kinase	serine/threonine protein kinase	serine/threonine protein kinase	transmembrane serine/threonine-protein kinase J PknJ	pknJ; serine/threonine protein kinase	pknJ; serine/threonine protein kinase	pknJ; serine/threonine protein kinase	pknJ; Ser/Thr protein kinase (EC:2.7.1.-)	pknJ; transmembrane serine/threonine-protein kinase j pknJ (EC:2.7.1.-)	pknJ; putative transmembrane serine/threonine-protein kinase J	pknJ; Transmembrane serine/threonine protein kinase J	Ser/Thr protein kinase J	Serine/threonine protein kinase PknJ (EC:2.7.11.1)	serine/threonine protein kinase	pknJ; putative transmembrane serine/threonine-protein kinase J PKNJ (protein kinase J) (EC:2.7.1.-)			pknJ; Putative serine/threonine-protein kinase pknJ (EC:2.7.11.1)	pknJ; Putative serine/threonine-protein kinase pknJ (EC:2.7.11.1)	pknJ; Putative serine/threonine-protein kinase pknJ (EC:2.7.11.1)
	Identity (%)	41	41	41	41	41	41	41	41			40	40	41	41	41	41	41	41		41	41	41	41	41	41	41	41	41	41	41	41	41	41	41			41	41	40
	Homology (%)	57	57	57	57	57	57	57	57			56	56	57	57	57	57	57	57		57	57	56	57	57	57	57	57	57	57	57	57	57	57	57			57	57	56
	Code
	Name
	Identity (%)
	Homology (%)
	Code
	Name
	Identity (%)
	Homology (%)
	Code
	Name
	Identity (%)
	Homology (%)
	Code
	Name
	Identity (%)
	Homology (%)
	Code
	Name
	Identity (%)
	Homology (%)
	Code
	Name
	Identity (%)
	Homology (%)
	Code
	Name
	Identity (%)
	Homology (%)
Rv2985 mutT1; 8-oxo-dGTP diphosphatase; K03574 8-oxo-dGTP diphosphatase [EC:3.6.1.55] (A)	Code	Rv2985	RVBD_2985	MT3063	MRA_3014	TBFG_13000	TBMG_00984	TBSG_00991	TBXG_000975	MRGA327_24085	MRGA423_18555	CCDC5079_2741	CFBS_3148	CCDC5180_2706	MTCTRI2_3044	UDA_2985	ERDMAN_3271	J112_15980	MT7199_3021	J113_20805	J114_15945	M943_15375	I917_20960	TBHG_02915	HKBT1_3135	HKBT2_3140	HKBS1_3142	Mb3009	BCG_3006	JTY_3001	BCGMEX_3002	K60_030950	BCGT_2825	LH58_15865	MAF_29900	MCAN_30071	BN44_60468	BN43_40693	BN42_40989	BN45_51399	ML1682	MLBr01682	MAP_3023	MAP4_0777	RC58_03810	RE97_03815	MAV_3835	LA63_17660	NF84_17480
	Name	mutT1; 8-oxo-dGTP diphosphatase	hydrolase MutT1	MutT/Nudix family protein	mutT1; putative hydrolase MutT1	hydrolase mutT1	hydrolase mutT1	hydrolase mutT1	hydrolase mutT1	hypothetical protein	putative hydrolase MUTT1	hydrolase MutT1	mutT1; putative hydrolase MutT1	hydrolase MutT1	mutT1; hydrolase MutT1	mutT1; mutT1	mutT1; probable hydrolase	putative hydrolase	mutT1; putative HYDROLASE MUTT1 (EC:3.-.-.-)	putative hydrolase	putative hydrolase	8-oxo-dGTP diphosphatase	hydrolase MutT1	hydrolase MutT1	mutT1; putative hydrolase MutT1	mutT1; putative hydrolase MutT1	mutT1; putative hydrolase MutT1	mutT1; hydrolase MutT1 (EC:3.-.-.-)	mutT1; hydrolase mutT1 (EC:3.-.-.-)	mutT1; putative hydrolase	mutT1; Putative hydrolase	hydrolase MutT1	MutT1	NUDIX hydrolase	mutT1; putative hydrolase MUTT1 (EC:3.-.-.-)	mutT1; putative hydrolase MUTT1	mutT; Putative hydrolase MutT1 (EC:3.-.-.-)	mutT; Putative hydrolase MutT1 (EC:3.-.-.-)	mutT; Putative hydrolase MutT1 (EC:3.-.-.-)	mutT; Putative hydrolase MutT1 (EC:3.-.-.-)	hypothetical protein	conserved hypothetical protein	mutT1; MutT1	putative hydrolase mutT1	NUDIX hydrolase	NUDIX hydrolase	hydrolase, NUDIX family protein	NUDIX hydrolase	NUDIX hydrolase
	Identity (%)	100	100	100	100	100	100	100	100	40	100	100	100	100	100	100	100	99	100	99	99	99	98	100	100	100	100	100	100	100	100	100	100	100	100	100	100	99	99	99	72	72	76	76	76	76	76	76	76
	Homology (%)	100	100	100	100	100	100	100	100	60	100	100	100	100	100	100	100	99	100	99	99	99	98	100	100	100	100	100	100	100	100	100	100	100	100	100	100	100	100	100	82	82	86	86	86	86	86	86	86
	Code	Rv3908	RVBD_3908	MT4027	MRA_3947	TBFG_13943	TBMG_03956	TBSG_03980	TBXG_003926		MRGA423_24660	CCDC5079_3635	CFBS_4141	CCDC5180_3578	MTCTRI2_3987	UDA_3908	ERDMAN_4288	J112_21005	MT7199_3979	J113_27295	J114_20885	M943_20050	I917_27480	TBHG_03846	HKBT1_4123	HKBT2_4134	HKBS1_4136	Mb3938	BCG_3965	JTY_3967	BCGMEX_3964	K60_040550	BCGT_3775	LH58_21080	MAF_39230	MCAN_39281	BN44_120344	BN43_90444	BN42_90442	BN45_110286	ML2698	MLBr02698	MAP_4334	MAP4_4460	RC58_22165	RE97_22215	MAV_5296	LA63_24530	NF84_19925
	Name	mutT4; mutator protein MutT	mutator protein MutT4	MutT/nudix family protein	conserved hypothetical protein	conserved hypothetical protein	conserved hypothetical protein	conserved hypothetical protein	hypothetical protein		hypothetical protein	putative hydrolase, NUDIX family	mutT4; putative mutator protein MutT4	putative hydrolase, NUDIX family	hypothetical protein	unnamed protein product	hypothetical protein	hypothetical protein	mutT4; putative MUTATOR protein MUTT4	hypothetical protein	hypothetical protein	DNA mismatch repair protein MutT	hypothetical protein	mutator protein MutT4	mutT4; putative mutator protein MutT4	mutT4; putative mutator protein MutT4	mutT4; putative mutator protein MutT4	hypothetical protein	hypothetical protein	hypothetical protein	muT4; Putative mutator mutT4 protein	putative hydrolase, NUDIX family	MutT/nudix family protein	DNA mismatch repair protein MutT	conserved hypothetical protein	conserved hypothetical protein	Conserved protein of unknown function	Conserved protein of unknown function	Conserved protein of unknown function	Conserved protein of unknown function	hypothetical protein	conserved hypothetical protein	hypothetical protein	putative hydrolase, NUDIX domain protein	DNA mismatch repair protein MutT	DNA mismatch repair protein MutT	MutT/nudix family protein	DNA mismatch repair protein MutT	histidine phosphatase
	Identity (%)	40	40	40	40	40	40	40	40		40	40	40	40	40	40	40	41	40	35	41	40	40	40	40	40	40	40	40	40	40	40	40	40	40	40	40	40	40	40	37	37	40	40	40	40	40	40	40
	Homology (%)	60	60	60	60	60	60	60	60		60	60	60	60	60	60	60	61	60	58	61	60	60	60	60	60	60	60	60	60	60	60	60	60	60	60	60	60	60	60	55	55	58	58	58	58	58	58	51
	Code																																								ML1298	MLBr01298	MAP_3481	MAP4_0296	RC58_01400	RE97_01410	MAV_4339	LA63_20135
	Name																																								hypothetical protein	conserved hypothetical protein	lpqD; LpqD	lipoprotein LpqD	histidine phosphatase	histidine phosphatase	phosphoglycerate mutase family protein	histidine phosphatase
	Identity (%)																																								31	31	40	40	40	40	40	40
	Homology (%)																																								49	49	51	51	51	51	51	51
	Code																																										MAP_0346c	MAP4_3524	RC58_17505	RE97_17540
	Name																																										hypothetical protein	hypothetical protein	NTP pyrophosphohydrolase	NTP pyrophosphohydrolase
	Identity (%)																																										34	34	34	34
	Homology (%)																																										42	42	42	42
	Code
	Name
	Identity (%)
	Homology (%)
Rv3050c AsnC family transcriptional regulator (A)	Code	Rv3050c	RVBD_3050c	MT3136	MRA_3082	TBFG_13066	TBMG_00918	TBSG_00923	TBXG_000909	MRGA327_18740	MRGA423_18975	CCDC5079_2807	CFBS_3218	CCDC5180_2772	MTCTRI2_3113	UDA_3050c	ERDMAN_3339	J112_16340	MT7199_3084	J113_21250	J114_16310	M943_15740	I917_03390	TBHG_02979	HKBT1_3205	HKBT2_3210	HKBS1_3216	Mb3076c	BCG_3074c	JTY_3069	BCGMEX_3071c	K60_031630	BCGT_2898	LH58_16230	MAF_30570	MCAN_30751	BN44_60561	BN43_60033	BN42_41057	BN45_60034	ML1733	MLBr01733	MAP_3099c	MAP4_0699	RC58_03405	RE97_03410	MAV_3917	LA63_18065	NF84_17880
	Name	AsnC family transcriptional regulator	transcriptional regulator AsnC-family	transcriptional regulator, TetR family	AsnC-family transcriptional regulator	hypothetical transcriptional regulatory protein, asnC-family	transcriptional regulator, asnC-family	transcriptional regulator, asnC-family	AsnC family transcriptional regulator	putative transcriptional regulatory protein	putative transcriptional regulatory protein	hypothetical protein	AsnC family transcriptional regulator	hypothetical protein	AsnC family transcriptional regulator	unnamed protein product	AsnC family transcriptional regulator	transcriptional regulator, asnC-family protein	putative TRANSCRIPTIONAL REGULATORY protein (PROBABLY ASNC-FAMILY)	transcriptional regulator, asnC-family protein	transcriptional regulator, asnC-family protein	AsnC family transcriptional regulator	TetR family transcriptional regulator	transcriptional regulator AsnC-family	AsnC family transcriptional regulator	AsnC family transcriptional regulator	AsnC family transcriptional regulator	AsnC family transcriptional regulator	AsnC family transcriptional regulator	putative transcriptional regulatory protein	Putative transcriptional regulatory protein, probably AsnC-family	transcriptional regulator, asnC-family	Transcriptional regulator, TetR family	AsnC family transcriptional regulator	putative transcriptional regulatory protein (probably ASNC-family)	putative transcriptional regulatory protein (probably ASNC-family)	Putative transcriptional regulatory protein (probably AsnC-family)	Putative transcriptional regulatory protein (probably AsnC-family)	Putative transcriptional regulatory protein (probably AsnC-family)	Putative transcriptional regulatory protein (probably AsnC-family)	TetR family transcriptional regulator	putative TetR-family transcriptional regulator	hypothetical protein	Transcriptional regulator, TetR family	AsnC family transcriptional regulator	AsnC family transcriptional regulator	transcriptional regulator, TetR family protein	AsnC family transcriptional regulator	AsnC family transcriptional regulator
	Identity (%)	100	100	100	100	100	100	100	100	100	100	99	100	99	100	100	99	100	100	100	100	99	30	100	100	100	100	100	100	100	100	99	99	100	100	100	100	100	100	100	87	87	82	82	82	82	81	82	82
	Homology (%)	100	100	100	100	100	100	100	100	100	100	100	100	100	100	100	100	100	100	100	100	100	46	100	100	100	100	100	100	100	100	100	100	100	100	100	100	100	100	100	94	94	88	88	88	88	88	88	88
	Code	Rv0472c	RVBD_0472c	MT0489	MRA_0479	TBFG_10480	TBMG_00475	TBSG_00480	TBXG_000473	MRGA327_02985		CCDC5079_0443	CFBS_0491	CCDC5180_0436	MTCTRI2_0477	UDA_0472c	ERDMAN_0518	J112_02515	MT7199_0482	J113_03345	J114_02515	M943_02450		TBHG_00470	HKBT1_0491	HKBT2_0491	HKBS1_0491	Mb0482c	BCG_0513c	JTY_0483	BCGMEX_0484c	K60_004990	BCGT_0247	LH58_02535	MAF_04760	MCAN_04721	BN44_10525	BN43_10513	BN42_20197	BN45_10521	ML2457	MLBr02457	MAP_3965c	MAP4_4081	RC58_20275	RE97_20325	MAV_4678	LA63_21795	NF84_21580
	Name	HTH-type transcriptional regulator	transcriptional regulator TetR-family	transcriptional regulator, TetR family	TetR-family transcriptional regulator	hypothetical transcriptional regulatory protein, tetR-family	transcriptional regulator, tetR-family	transcriptional regulator, tetR-family	TetR family transcriptional regulator	TetR family transcriptional regulator		hypothetical protein	TetR family transcriptional regulator	hypothetical protein	TetR family transcriptional regulator	unnamed protein product	TetR family transcriptional regulator	TetR family transcriptional regulator	putative TRANSCRIPTIONAL REGULATORY protein (POSSIBLY TETR-FAMILY)	TetR family transcriptional regulator	TetR family transcriptional regulator	TetR family transcriptional regulator		transcriptional regulator TetR-family	TetR family transcriptional regulator	TetR family transcriptional regulator	TetR family transcriptional regulator	TetR family transcriptional regulator	TetR family transcriptional regulator	putative transcriptional regulatory protein	Putative transcriptional regulatory protein, TetR family	TetR family transcriptional regulator	putative transcriptional regulatory protein, tetR-family	TetR family transcriptional regulator	putative transcriptional regulatory protein (possibly TETR-family)	putative transcriptional regulatory protein (possibly TETR-family)	Conserved protein of unknown function	Conserved protein of unknown function	Conserved protein of unknown function	Conserved protein of unknown function	TetR family transcriptional regulator	possible TetR-family transcriptional regulator	hypothetical protein	Transcriptional regulator, TetR family	TetR family transcriptional regulator	TetR family transcriptional regulator	transcriptional regulator, TetR family protein	TetR family transcriptional regulator	TetR family transcriptional regulator
	Identity (%)	30	30	30	30	30	30	30	30	30		30	30	30	30	30	30	30	30	30	30	30		30	30	30	30	30	30	30	30	30	30	30	30	30	30	30	30	30	31	31	32	32	32	32	32	32	32
	Homology (%)	47	47	47	47	47	47	47	47	47		47	47	47	47	47	47	47	47	47	47	47		47	47	47	47	47	47	47	47	47	47	47	47	47	47	47	46	46	47	47	47	47	47	47	47	47	47
	Code
	Name
	Identity (%)
	Homology (%)
	Code
	Name
	Identity (%)
	Homology (%)
	Code
	Name
	Identity (%)
	Homology (%)
	Code
	Name
	Identity (%)
	Homology (%)
Rv3274c fadE25; acyl-CoA dehydrogenase FadE25 (A)	Code	Rv3274c	RVBD_3274c	MT3374	MRA_3315	TBFG_13303	TBMG_03322	TBSG_03345	TBXG_003302	MRGA327_20155	MRGA423_04680	CCDC5079_3022	CFBS_3465	CCDC5180_2984	MTCTRI2_3341	UDA_3274c	ERDMAN_3590	J112_17600	MT7199_3316	J113_22855	J114_17560	M943_16920	I917_17645	TBHG_03210	HKBT1_3452	HKBT2_3459	HKBS1_3462	Mb3302c	BCG_3303c	JTY_3299	BCGMEX_3301c	K60_034040	BCGT_3141	LH58_17450	MAF_32850	MCAN_32971	BN44_70065	BN43_60289	BN42_41331	BN45_60311	ML0737	MLBr00737	MAP_3392c	MAP4_0390	RC58_01860	RE97_01870	MAV_4243	LA63_19670	NF84_19465
	Name	fadE25; acyl-CoA dehydrogenase FadE25	acyl-CoA dehydrogenase FadE25	acyl-CoA dehydrogenase	fadE25; acyl-CoA dehydrogenase FadE25	acyl-CoA dehydrogenase fadE25	acyl-CoA dehydrogenase fadE25	acyl-CoA dehydrogenase fadE25	acyl-CoA dehydrogenase fadE25	acyl-CoA dehydrogenase FadE25	putative acyl-CoA dehydrogenase FADE9	acyl-CoA dehydrogenase FADE25	fadE25; acyl-CoA dehydrogenase FadE25	acyl-CoA dehydrogenase FADE25	fadE25; acyl-CoA dehydrogenase FADE25	fadE25; fadE25	fadE25; acyl-CoA dehydrogenase (EC:1.3.99.-)	acyl-CoA dehydrogenase	putative ACYL-CoA DEHYDROGENASE FADE25 (EC:1.3.99.-)	acyl-CoA dehydrogenase	acyl-CoA dehydrogenase	acyl-CoA dehydrogenase	acyl-CoA dehydrogenase	acyl-CoA dehydrogenase FadE25	fadE25; acyl-CoA dehydrogenase FadE25	fadE25; acyl-CoA dehydrogenase FadE25	fadE25; acyl-CoA dehydrogenase FadE25	fadE25; acyl-CoA dehydrogenase (EC:1.3.99.-)	fadE25; acyl-CoA dehydrogenase fadE25 (EC:1.3.99.-)	fadE25; putative acyl-CoA dehydrogenase	fadE25; Putative acyl-CoA dehydrogenase	acyl-CoA dehydrogenase	Acyl-CoA dehydrogenase FadE25	acyl-CoA dehydrogenase	fadE25; putative acyl-CoA dehydrogenase FADE25 (EC:1.3.99.-)	fadE25; putative acyl-CoA dehydrogenase FADE25	fadE; Putative acyl-CoA dehydrogenase FadE25 (EC:1.3.99.-)	fadE; Putative acyl-CoA dehydrogenase FadE25 (EC:1.3.99.-)	fadE; Putative acyl-CoA dehydrogenase FadE25 (EC:1.3.99.-)	fadE; Putative acyl-CoA dehydrogenase FadE25 (EC:1.3.99.-)	fadE25; acyl-CoA dehydrogenase	fadE25; putative acyl-CoA dehydrogenase	fadE25; FadE25_4	acyl-CoA dehydrogenase	acyl-CoA dehydrogenase	acyl-CoA dehydrogenase	acyl-CoA dehydrogenase (EC:1.3.99.-)	acyl-CoA dehydrogenase	acyl-CoA dehydrogenase
	Identity (%)	100	100	100	100	100	100	100	100	100	33	100	100	100	100	100	100	100	100	100	100	100	35	100	100	100	100	100	100	100	100	100	100	100	100	99	99	99	99	99	92	92	89	89	89	89	89	89	89
	Homology (%)	100	100	100	100	100	100	100	100	100	54	100	100	100	100	100	100	100	100	100	100	100	55	100	100	100	100	100	100	100	100	100	100	100	100	99	99	99	99	99	98	98	94	94	94	94	94	94	94
	Code	Rv2500c	RVBD_2500c	MT2575	MRA_2526	TBFG_12522	TBMG_01471	TBSG_01482	TBXG_001458				CFBS_2649		MTCTRI2_2546	UDA_2500c	ERDMAN_2750	J112_13410	MT7199_2531	J113_17390	J114_13370	M943_12910		TBHG_02437	HKBT1_2640	HKBT2_2643	HKBS1_2647	Mb2528c	BCG_2520c	JTY_2514	BCGMEX_2512c	K60_025980	BCGT_2338	LH58_13330	MAF_25150	MCAN_25391							MAP_2312c	MAP4_1511	RC58_07510	RE97_07510	MAV_2668	LA63_07575	NF84_07440
	Name	fadE19; acyl-CoA dehydrogenase FadE19	acyl-CoA dehydrogenase FadE19	acyl-CoA dehydrogenase	fadE19; acyl-CoA dehydrogenase FadE19	acyl-CoA dehydrogenase fadE19	acyl-CoA dehydrogenase fadE19	acyl-CoA dehydrogenase fadE19	acyl-CoA dehydrogenase fadE19				fadE19; acyl-CoA dehydrogenase FadE19		fadE19; acyl-CoA dehydrogenase	fadE19; fadE19	fadE19; acyl-CoA dehydrogenase (EC:1.3.99.-)	acyl-CoA dehydrogenase	putative ACYL-CoA DEHYDROGENASE FADE19 (MMGC) (EC:1.3.99.-)	acyl-CoA dehydrogenase	acyl-CoA dehydrogenase	acyl-CoA dehydrogenase		acyl-CoA dehydrogenase FadE19	fadE19; acyl-CoA dehydrogenase FadE19	fadE19; acyl-CoA dehydrogenase FadE19	fadE19; acyl-CoA dehydrogenase FadE19	fadE19; acyl-CoA dehydrogenase (EC:1.3.99.-)	fadE19; acyl-CoA dehydrogenase fadE19 (EC:1.3.99.-)	fadE19; putative acyl-CoA dehydrogenase	fadE19; Putative acyl-CoA dehydrogenase	acyl-CoA dehydrogenase	Isovaleryl-CoA dehydrogenase (EC:1.3.8.4)	acyl-CoA dehydrogenase	fadE19; putative acyl-CoA dehydrogenase FADE19 (MMGC) (EC:1.3.99.-)	fadE19; putative acyl-CoA dehydrogenase FADE19 (MMGC)							fadE19; FadE19	acyl-CoA dehydrogenase	acyl-CoA dehydrogenase	acyl-CoA dehydrogenase	acyl-CoA dehydrogenase (EC:1.3.99.-)	acyl-CoA dehydrogenase	acyl-CoA dehydrogenase
	Identity (%)	36	36	36	36	36	36	36	36				36		36	36	36	36	36	36	36	36		36	36	36	36	36	36	36	36	36	36	36	36	36							37	37	37	37	41	37	37
	Homology (%)	55	55	55	55	55	55	55	55				55		55	55	55	55	55	55	55	55		55	55	55	55	55	55	55	55	55	55	55	55	55							56	56	56	56	60	56	56
	Code																																														MAV_1672
	Name																																														putative acyl-CoA dehydrogenase
	Identity (%)																																														37
	Homology (%)																																														56
	Code
	Name
	Identity (%)
	Homology (%)
	Code
	Name
	Identity (%)
	Homology (%)
	Code
	Name
	Identity (%)
	Homology (%)
	Code
	Name
	Identity (%)
	Homology (%)
Rv3409c choD; cholesterol oxidase; K03333 cholesterol oxidase [EC:1.1.3.6] (A)	Code	Rv3409c	RVBD_3409c	MT3517	MRA_3449	TBFG_13443	TBMG_03460	TBSG_03482	TBXG_003435	MRGA327_21035	MRGA423_03085	CCDC5079_3155	CFBS_3613	CCDC5180_3107	MTCTRI2_3481	UDA_3409c	ERDMAN_3730	J112_18340	MT7199_3456	J113_23855	J114_18265	M943_17575	I917_04960	TBHG_03346	HKBT1_3600	HKBT2_3607	HKBS1_3610	Mb3443c	BCG_3479c	JTY_3479	BCGMEX_3477c	K60_035470	BCGT_3281	LH58_18535	MAF_34230	MCAN_34331	BN44_80068	BN43_70062	BN42_50067	BN45_70054	ML0389	MLBr00389	MAP_4280	MAP4_2460	RC58_21880	RE97_21930	MAV_4354	LA63_20210	NF84_19995
	Name	choD; cholesterol oxidase	cholesterol oxidase ChoD (cholesterol-O2 oxidoreductase)	conserved hypothetical protein	choD; putative cholesterol oxidase precursor ChoD	cholesterol oxidase precursor choD	cholesterol oxidase precursor choD	cholesterol oxidase precursor choD	cholesterol oxidase precursor choD	putative cholesterol oxidase	oxidoreductase	cholesterol oxidase precursor choD	choD; putative cholesterol oxidase precursor ChoD	cholesterol oxidase precursor choD	choD; cholesterol oxidase precursor	choD; choD	choD; cholesterol oxidase precursor (EC:1.1.3.6)	cholesterol oxidase precursor choD	putative CHOLESTEROL OXIDASE PRECURSOR CHOD (CHOLESTEROL-O2 OXIDOREDUCTASE) (EC:1.1.3.6)	cholesterol oxidase precursor choD	cholesterol oxidase precursor choD	cholesterol oxidase	dehydrogenase	cholesterol oxidase ChoD (cholesterol-O2 oxidoreductase)	choD; putative cholesterol oxidase precursor ChoD	choD; putative cholesterol oxidase precursor ChoD	choD; putative cholesterol oxidase precursor ChoD	choD; cholesterol oxidase (EC:1.1.3.6)	choD; cholesterol oxidase precursor choD (EC:1.1.3.6)	choD; putative cholesterol oxidase precursor (EC:1.1.3.6)	choD; Putative cholesterol oxidase (EC:1.1.3.6)	cholesterol oxidase precursor choD	Cholesterol oxidase (EC:1.1.3.6)	cholesterol oxidase	choD; putative cholesterol oxidase precursor CHOD (cholesterol-O2 oxidoreductase) (EC:1.1.3.6)	choD; putative cholesterol oxidase precursor CHOD (cholesterol-O2 oxidoreductase)	choD; Putative cholesterol oxidase ChoD (EC:1.1.3.6)	choD; Putative cholesterol oxidase ChoD (EC:1.1.3.6)	choD; Putative cholesterol oxidase ChoD (EC:1.1.3.6)	choD; Putative cholesterol oxidase ChoD (EC:1.1.3.6)	choD; cholesterol oxidase	choD; putative cholesterol oxidase	choD; ChoD	Glucose-methanol-choline (GMC) oxidoreductase	ChoD	ChoD	FAD dependent oxidoreductase	cholesterol oxidase	cholesterol oxidase
	Identity (%)	100	100	100	100	100	100	100	100	100	25	100	100	100	100	100	100	100	100	99	100	100	34	100	100	100	100	100	100	100	100	100	100	100	99	100	100	99	99	99	89	89	90	40	90	90	88	88	88
	Homology (%)	100	100	100	100	100	100	100	100	100	39	100	100	100	100	100	100	100	100	99	100	100	48	100	100	100	100	100	100	100	100	100	100	100	99	100	100	100	99	99	94	94	99	57	99	99	94	94	94
	Code	Rv0492c	RVBD_0492c	MT0511	MRA_0499	TBFG_10500	TBMG_00496	TBSG_00501	TBXG_000493			CCDC5079_0461	CFBS_0512	CCDC5180_0454	MTCTRI2_0497	UDA_0492c	ERDMAN_0538	J112_02620	MT7199_0502		J114_02620	M943_02555		TBHG_00490	HKBT1_0512	HKBT2_0512	HKBS1_0512	Mb0502c	BCG_0533c	JTY_0503	BCGMEX_0504c	K60_005190	BCGT_0269	LH58_02640	MAF_04960	MCAN_04921	BN44_10545	BN43_10534	BN42_20219	BN45_10543			MAP_1385c		RC58_12235	RE97_12250	MAV_3093	LA63_14035	NF84_13880
	Name	GMC-type oxidoreductase	oxidoreductase	oxidoreductase, GMC family	GMC-type oxidoreductase	hypothetical oxidoreductase GMC-type	oxidoreductase gmc-type	oxidoreductase gmc-type	oxidoreductase gmc-type			oxidoreductase gmc-type	oxidoreductase gmc-type	oxidoreductase gmc-type	oxidoreductase GMC-type	unnamed protein product	oxidoreductase	oxidoreductase gmc-type	putative OXIDOREDUCTASE GMC-TYPE (EC:1.-.-.-)		oxidoreductase	oxidoreductase		oxidoreductase	oxidoreductase gmc-type	oxidoreductase gmc-type	oxidoreductase gmc-type	oxidoreductase GMC-type (EC:1.-.-.-)	oxidoreductase GMC-type (EC:1.-.-.-)	putative oxidoreductase GMC-type	Putative oxidoreductase GMC-type	oxidoreductase GMC-type	GMC-type oxidoreductase	oxidoreductase	putative oxidoreductase GMC-type (EC:1.-.-.-)	putative oxidoreductase GMC-type	Putative oxidoreductase GMC-type (EC:1.1.-.-)	Putative oxidoreductase GMC-type (EC:1.1.-.-)	Putative oxidoreductase GMC-type (EC:1.1.-.-)	Putative oxidoreductase GMC-type (EC:1.1.-.-)			hypothetical protein		glucose-methanol-choline oxidoreductase	glucose-methanol-choline oxidoreductase	glucose-methanol-choline oxidoreductase	glucose-methanol-choline oxidoreductase	glucose-methanol-choline oxidoreductase
	Identity (%)	25	25	25	25	25	25	25	25			25	25	25	25	25	25	25	25		25	25		25	25	25	25	25	25	25	25	25	25	25	25	25	25	25	25	25			40		40	40	40	27	27
	Homology (%)	39	39	39	39	39	39	39	39			39	39	39	39	39	39	39	39		39	39		39	39	39	39	39	39	39	39	39	39	39	39	39	39	39	40	40			57		57	57	58	43	43
	Code
	Name
	Identity (%)
	Homology (%)
	Code
	Name
	Identity (%)
	Homology (%)
	Code
	Name
	Identity (%)
	Homology (%)
	Code
	Name
	Identity (%)
	Homology (%)
	Code
	Name
	Identity (%)
	Homology (%)
Rv3419c gcp; O-sialoglycoprotein endopeptidase; K01409 N6-L-threonylcarbamoyladenine synthase [EC:2.3.1.234] (A)	Code	Rv3419c	RVBD_3419c	MT3528	MRA_3459	TBFG_13453	TBMG_03470	TBSG_03492	TBXG_003445	MRGA327_21095	MRGA423_21525	CCDC5079_3165	CFBS_3623	CCDC5180_3118	MTCTRI2_3491	UDA_3419c	ERDMAN_3740	J112_18395	MT7199_3466	J113_23935	J114_18320	M943_17625	I917_24025	TBHG_03356	HKBT1_3610	HKBT2_3617	HKBS1_3620	Mb3453c	BCG_3489c	JTY_3489	BCGMEX_3487c	K60_035570	BCGT_3291	LH58_18585	MAF_34330	MCAN_34431	BN44_80079	BN43_70073	BN42_50078	BN45_70065	ML0379	MLBr00379	MAP_4263	MAP4_4388	RC58_21800	RE97_21850	MAV_4367	LA63_20275	NF84_20055
	Name	gcp; O-sialoglycoprotein endopeptidase	O-sialoglycoprotein endopeptidase Gcp	gcp; O-sialoglycoprotein endopeptidase (EC:3.4.24.57)	gcp; O-sialoglycoprotein endopeptidase	O-sialoglycoprotein endopeptidase gcp	O-sialoglycoprotein endopeptidase gcp	O-sialoglycoprotein endopeptidase gcp	O-sialoglycoprotein endopeptidase gcp	UGMP family protein	UGMP family protein	putative DNA-binding/iron metalloprotein/AP endonuclease	gcp; putative DNA-binding/iron metalloprotein/AP endonuclease	putative DNA-binding/iron metalloprotein/AP endonuclease	gcp; putative DNA-binding/iron metalloprotein/AP endonuclease	gcp; gcp	gcp; O-sialoglycoprotein endopeptidase (EC:3.4.24.57)	UGMP family protein	putative O-SIALOGLYCOprotein ENDOPEPTIDASE GCP (GLYCOPROTEASE) (EC:3.4.24.57)	UGMP family protein	UGMP family protein	O-sialoglycoprotein endopeptidase	UGMP family protein	O-sialoglycoprotein endopeptidase Gcp	gcp; putative DNA-binding/iron metalloprotein/AP endonuclease	gcp; putative DNA-binding/iron metalloprotein/AP endonuclease	gcp; putative DNA-binding/iron metalloprotein/AP endonuclease	gcp; DNA-binding/iron metalloprotein/AP endonuclease (EC:3.4.24.57)	gcp; DNA-binding/iron metalloprotein/AP endonuclease (EC:3.4.24.57)	gcp; putative O-sialoglycoprotein endopeptidase (EC:3.4.24.57)	gcp; putative O-sialoglycoprotein endopeptidase (EC:3.4.24.57)	O-sialoglycoprotein endopeptidase gcp	YgjD/Kae1/Qri7 family	O-sialoglycoprotein endopeptidase	gcp; putative O-sialoglycoprotein endopeptidase GCP (glycoprotease) (EC:3.4.24.57)	gcp; putative O-sialoglycoprotein endopeptidase GCP (glycoprotease)	gcp; Putative O-sialoglycoprotein endopeptidase Gcp (glycoprotease) (EC:3.4.24.57)	gcp; Putative O-sialoglycoprotein endopeptidase Gcp (glycoprotease) (EC:3.4.24.57)	gcp; Putative O-sialoglycoprotein endopeptidase Gcp (glycoprotease) (EC:3.4.24.57)	gcp; Putative O-sialoglycoprotein endopeptidase Gcp (glycoprotease) (EC:3.4.24.57)	gcp; DNA-binding/iron metalloprotein/AP endonuclease (EC:3.4.24.57)	gcp; putative O-sialoglycoprotein endopeptidase (EC:3.4.24.57)	gcp; Gcp	O-sialoglycoprotein endopeptidase Gcp	O-sialoglycoprotein endopeptidase	O-sialoglycoprotein endopeptidase	O-sialoglycoprotein endopeptidase	O-sialoglycoprotein endopeptidase	O-sialoglycoprotein endopeptidase
	Identity (%)	100	100	100	100	100	100	100	100	100	100	99	100	99	100	100	100	100	100	98	100	100	98	100	100	100	100	100	100	100	100	100	99	100	100	99	100	99	97	99	86	86	87	87	87	87	87	87	87
	Homology (%)	100	100	100	100	100	100	100	100	100	100	100	100	100	100	100	100	100	100	99	100	100	98	100	100	100	100	100	100	100	100	100	100	100	100	99	100	99	99	99	89	89	92	92	92	92	92	92	92
	Code	Rv3421c	RVBD_3421c	MT3530	MRA_3461	TBFG_13455	TBMG_03472	TBSG_03494	TBXG_003446	MRGA327_21105	MRGA423_21535	CCDC5079_3167	CFBS_3625	CCDC5180_3120	MTCTRI2_3493	UDA_3421c	ERDMAN_3742	J112_18405	MT7199_3468		J114_18330	M943_17635	I917_24035	TBHG_03358	HKBT1_3612	HKBT2_3619	HKBS1_3622	Mb3455c	BCG_3491c	JTY_3491	BCGMEX_3489c	K60_035590	BCGT_3293	LH58_18595	MAF_34350	MCAN_34451	BN44_80081	BN43_70075	BN42_50080	BN45_70067	ML0378	MLBr00378	MAP_4261	MAP4_4386	RC58_21790	RE97_21840	MAV_4369	LA63_20285	NF84_20065
	Name	hypothetical protein	universal bacterial protein YeaZ	conserved hypothetical protein	hypothetical protein	conserved hypothetical protein	conserved hypothetical protein	conserved hypothetical protein	ribosomal-protein-alanine acetyltransferase rimI	hypothetical protein	hypothetical protein	hypothetical protein	hypothetical protein	hypothetical protein	hypothetical protein	unnamed protein product	hypothetical protein	hypothetical protein	hypothetical protein		hypothetical protein	hypothetical protein	hypothetical protein	universal bacterial protein YeaZ	hypothetical protein	hypothetical protein	hypothetical protein	hypothetical protein	hypothetical protein	hypothetical protein	Hypothetical protein	hypothetical protein	Inactive-like protein of metal-dependent protease, putative molecular chaperone	hypothetical protein	conserved hypothetical protein	conserved hypothetical protein	Conserved protein of unknown function	Conserved protein of unknown function	Conserved protein of unknown function	Conserved protein of unknown function	acetyltransferase	putative acetyltransferase	hypothetical protein	hypothetical protein	hypothetical protein	hypothetical protein	peptidase M22, glycoprotease	hypothetical protein	hypothetical protein
	Identity (%)	34	34	34	34	34	34	34	34	34	34	34	34	34	34	34	34	34	34		34	34	34	34	34	34	34	34	34	34	34	34	34	34	34	34	34	34	40	34	35	35	33	33	33	33	33	33	33
	Homology (%)	46	46	46	46	46	46	46	46	46	46	46	46	46	46	46	46	46	46		46	46	47	46	46	46	46	46	46	46	46	46	46	46	46	46	46	46	51	46	46	46	47	47	47	47	45	45	45
	Code
	Name
	Identity (%)
	Homology (%)
Rv3421c hypothetical protein (A)	Code	Rv3421c	RVBD_3421c	MT3530	MRA_3461	TBFG_13455	TBMG_03472	TBSG_03494	TBXG_003446	MRGA327_21105	MRGA423_21535	CCDC5079_3167	CFBS_3625	CCDC5180_3120	MTCTRI2_3493	UDA_3421c	ERDMAN_3742	J112_18405	MT7199_3468	J113_23945	J114_18330	M943_17635	I917_24035	TBHG_03358	HKBT1_3612	HKBT2_3619	HKBS1_3622	Mb3455c	BCG_3491c	JTY_3491	BCGMEX_3489c	K60_035590	BCGT_3293	LH58_18595	MAF_34350	MCAN_34451	BN44_80081	BN43_70075	BN42_50080	BN45_70067	ML0378	MLBr00378	MAP_4261	MAP4_4386	RC58_21790	RE97_21840	MAV_4369	LA63_20285	NF84_20065
	Name	hypothetical protein	universal bacterial protein YeaZ	conserved hypothetical protein	hypothetical protein	conserved hypothetical protein	conserved hypothetical protein	conserved hypothetical protein	ribosomal-protein-alanine acetyltransferase rimI	hypothetical protein	hypothetical protein	hypothetical protein	hypothetical protein	hypothetical protein	hypothetical protein	unnamed protein product	hypothetical protein	hypothetical protein	hypothetical protein	hypothetical protein	hypothetical protein	hypothetical protein	hypothetical protein	universal bacterial protein YeaZ	hypothetical protein	hypothetical protein	hypothetical protein	hypothetical protein	hypothetical protein	hypothetical protein	Hypothetical protein	hypothetical protein	Inactive-like protein of metal-dependent protease, putative molecular chaperone	hypothetical protein	conserved hypothetical protein	conserved hypothetical protein	Conserved protein of unknown function	Conserved protein of unknown function	Conserved protein of unknown function	Conserved protein of unknown function	acetyltransferase	putative acetyltransferase	hypothetical protein	hypothetical protein	hypothetical protein	hypothetical protein	peptidase M22, glycoprotease	hypothetical protein	hypothetical protein
	Identity (%)	100	100	99	100	100	100	100	100	99	100	99	100	99	100	100	100	99	100	99	100	100	96	100	100	100	100	100	100	100	100	100	99	100	100	99	99	99	99	99	76	76	80	80	80	80	80	80	79
	Homology (%)	100	100	100	100	100	100	100	100	99	100	100	100	100	100	100	100	99	100	100	100	100	96	100	100	100	100	100	100	100	100	100	100	100	100	99	100	100	99	99	82	82	87	87	87	87	87	87	86
	Code	Rv3523	RVBD_3523	MT3623	MRA_3562	TBFG_13556	TBMG_03562	TBSG_03589	TBXG_003538	MRGA327_21095	MRGA423_22235	CCDC5079_3264	CFBS_3739	CCDC5180_3216	MTCTRI2_3587	UDA_3523	ERDMAN_3862	J112_18965	MT7199_3583	J113_23950	J114_18835	M943_18115	I917_24025	TBHG_03356	HKBT1_3724	HKBT2_3733	HKBS1_3736	Mb3553	BCG_3587	JTY_3588	BCGMEX_3585	K60_036580	BCGT_3386	LH58_19080	MAF_35350	MCAN_35341	BN44_110011	BN43_90016	BN42_90014	BN45_100014	ML0379	MLBr00379	MAP_0542c	MAP4_3325	RC58_16490	RE97_16525	MAV_0636	LA63_02945	NF84_02880
	Name	ltp3; lipid carrier protein	lipid carrier protein or keto acyl-CoA thiolase Ltp3	nonspecific lipid-transfer protein	ltp3; keto acyl-CoA thiolase Ltp3	lipid carrier protein or keto acyl-CoA thiolase ltp3	lipid carrier protein or keto acyl-CoA thiolase ltp3	lipid carrier protein or keto acyl-CoA thiolase ltp3	lipid carrier protein or keto acyl-CoA thiolase ltp3	UGMP family protein	acetyl-CoA acetyltransferase (EC:2.3.1.9)	acetyl-CoA acetyltransferase	ltp3; acetyl-CoA acetyltransferase	acetyl-CoA acetyltransferase	ltp3; acetyl-CoA acetyltransferase	ltp3; ltp3	3-ketoacyl-CoA thiolase (EC:2.3.1.9)	acetyl-CoA acetyltransferase (EC:2.3.1.9)	ltp3a; acetyl-CoA C-acetyltransferase (EC:2.3.1.9)	hypothetical protein	acetyl-CoA acetyltransferase (EC:2.3.1.9)	acetyl-CoA acetyltransferase (EC:2.3.1.9)	UGMP family protein	O-sialoglycoprotein endopeptidase Gcp	ltp3; acetyl-CoA acetyltransferase	ltp3; acetyl-CoA acetyltransferase	ltp3; acetyl-CoA acetyltransferase	acetyl-CoA acetyltransferase (EC:2.3.1.9)	acetyl-CoA acetyltransferase (EC:2.3.1.9)	acetyl-CoA acetyltransferase (EC:2.3.1.9)	Acetyl-CoA acetyltransferase	acetyl-CoA acetyltransferase	3-ketoacyl-CoA thiolase	acetyl-CoA acetyltransferase (EC:2.3.1.9)	ltp3; putative lipid carrier protein or keto acyl-CoA thiolase LTP3 (EC:2.3.1.16)	ltp3; putative lipid carrier protein or keto acyl-CoA thiolase LTP3	ltp; Putative lipid carrier protein or Keto acyl-CoA thiolase Ltp3 (EC:2.3.1.16)	ltp; Putative lipid carrier protein or Keto acyl-CoA thiolase Ltp3 (EC:2.3.1.16)	ltp; Putative lipid carrier protein or Keto acyl-CoA thiolase Ltp3 (EC:2.3.1.16)	ltp; Putative lipid carrier protein or Keto acyl-CoA thiolase Ltp3 (EC:2.3.1.16)	gcp; DNA-binding/iron metalloprotein/AP endonuclease (EC:3.4.24.57)	gcp; putative O-sialoglycoprotein endopeptidase (EC:3.4.24.57)	hypothetical protein	lipid carrier protein or keto acyl-CoA thiolase Ltp3	acetyl-CoA acetyltransferase (EC:2.3.1.9)	acetyl-CoA acetyltransferase (EC:2.3.1.9)	acetyl-CoA acetyltransferase	acetyl-CoA acetyltransferase (EC:2.3.1.9)	acetyl-CoA acetyltransferase (EC:2.3.1.9)
	Identity (%)	37	37	37	37	37	37	37	37	34	37	39	39	39	37	37	33	39	33	99	37	37	32	34	39	39	39	37	37	37	37	37	37	37	37	37	37	37	36	37	44	44	37	37	37	37	37	37	37
	Homology (%)	51	51	51	51	51	51	51	51	47	51	54	54	54	51	51	49	54	49	100	51	51	44	47	54	54	54	51	51	51	51	51	51	51	51	51	51	51	49	51	53	53	51	51	51	51	51	51	51
	Code	Rv3419c	RVBD_3419c	MT3528	MRA_3459	TBFG_13453	TBMG_03470	TBSG_03492	TBXG_003445		MRGA423_21525		CFBS_3623		MTCTRI2_3491	UDA_3419c	ERDMAN_3740	J112_18395	MT7199_3466	J113_23935	J114_18320	M943_17625			HKBT1_3610	HKBT2_3617	HKBS1_3620	Mb3453c	BCG_3489c	JTY_3489	BCGMEX_3487c	K60_035570		LH58_18585	MAF_34330	MCAN_34431	BN44_80079	BN43_70073	BN42_50078				MAP_4263	MAP4_4388	RC58_21800	RE97_21850	MAV_4367	LA63_20275	NF84_20055
	Name	gcp; O-sialoglycoprotein endopeptidase	O-sialoglycoprotein endopeptidase Gcp	gcp; O-sialoglycoprotein endopeptidase (EC:3.4.24.57)	gcp; O-sialoglycoprotein endopeptidase	O-sialoglycoprotein endopeptidase gcp	O-sialoglycoprotein endopeptidase gcp	O-sialoglycoprotein endopeptidase gcp	O-sialoglycoprotein endopeptidase gcp		UGMP family protein		gcp; putative DNA-binding/iron metalloprotein/AP endonuclease		gcp; putative DNA-binding/iron metalloprotein/AP endonuclease	gcp; gcp	gcp; O-sialoglycoprotein endopeptidase (EC:3.4.24.57)	UGMP family protein	putative O-SIALOGLYCOprotein ENDOPEPTIDASE GCP (GLYCOPROTEASE) (EC:3.4.24.57)	UGMP family protein	UGMP family protein	O-sialoglycoprotein endopeptidase			gcp; putative DNA-binding/iron metalloprotein/AP endonuclease	gcp; putative DNA-binding/iron metalloprotein/AP endonuclease	gcp; putative DNA-binding/iron metalloprotein/AP endonuclease	gcp; DNA-binding/iron metalloprotein/AP endonuclease (EC:3.4.24.57)	gcp; DNA-binding/iron metalloprotein/AP endonuclease (EC:3.4.24.57)	gcp; putative O-sialoglycoprotein endopeptidase (EC:3.4.24.57)	gcp; putative O-sialoglycoprotein endopeptidase (EC:3.4.24.57)	O-sialoglycoprotein endopeptidase gcp		O-sialoglycoprotein endopeptidase	gcp; putative O-sialoglycoprotein endopeptidase GCP (glycoprotease) (EC:3.4.24.57)	gcp; putative O-sialoglycoprotein endopeptidase GCP (glycoprotease)	gcp; Putative O-sialoglycoprotein endopeptidase Gcp (glycoprotease) (EC:3.4.24.57)	gcp; Putative O-sialoglycoprotein endopeptidase Gcp (glycoprotease) (EC:3.4.24.57)	gcp; Putative O-sialoglycoprotein endopeptidase Gcp (glycoprotease) (EC:3.4.24.57)				gcp; Gcp	O-sialoglycoprotein endopeptidase Gcp	O-sialoglycoprotein endopeptidase	O-sialoglycoprotein endopeptidase	O-sialoglycoprotein endopeptidase	O-sialoglycoprotein endopeptidase	O-sialoglycoprotein endopeptidase
	Identity (%)	34	34	34	34	34	34	34	34		34		34		34	34	34	34	34	34	34	34			34	34	34	34	34	34	34	34		34	34	34	34	34	35				33	33	33	33	33	33	33
	Homology (%)	47	47	47	47	47	47	47	47		47		47		47	47	47	47	47	47	47	47			47	47	47	47	47	47	47	47		47	47	47	47	47	48				47	47	47	47	47	47	47
	Code
	Name
	Identity (%)
	Homology (%)
Rv3492c Mce associated protein; K18481 Mce-associated membrane protein (A)	Code	Rv3492c	RVBD_3492c	MT3596	MRA_3532	TBFG_13526	TBMG_03537	TBSG_03559	TBXG_003508	MRGA327_21510	MRGA423_21985	CCDC5079_3229	CFBS_3708	CCDC5180_3183	MTCTRI2_3558	UDA_3492c	ERDMAN_3833	J112_18775	MT7199_3553	J113_24385	J114_18675	M943_17960	I917_24505	TBHG_03436	HKBT1_3694	HKBT2_3702	HKBS1_3705	Mb3522c	BCG_3556c	JTY_3556	BCGMEX_3554c	K60_036270	BCGT_3356	LH58_18920	MAF_35050	MCAN_35061	BN44_80167	BN43_70159	BN42_50169	BN45_70155	ML2615	MLBr02615	MAP_0571	MAP4_3296	RC58_16350	RE97_16385	MAV_0664	LA63_03085	NF84_03015
	Name	Mce associated protein	MCE-associated protein	hypothetical protein	conserved hypothetical Mce associated protein	MCE associated protein	MCE-associated protein	MCE-associated protein	MCE-associated protein	hypothetical protein	hypothetical protein	Mce associated protein	Mce associated protein	Mce associated protein	Mce associated protein	unnamed protein product	Mce associated protein	Mce associated protein	putative MCE ASSOCIATED protein	Mce associated protein	Mce associated protein	mammalian cell entry protein	Mce associated protein	MCE-associated protein	Mce associated protein	Mce associated protein	Mce associated protein	Mce associated protein	Mce-associated protein	hypothetical MCE associated protein	putative MCE associated protein	Mce associated protein	hypothetical protein	mammalian cell entry protein	conserved hypothetical MCE associated protein	conserved hypothetical MCE associated protein	Conserved exported protein of unknown function, possible Mce associated protein	Conserved exported protein of unknown function, possible Mce associated protein	Conserved exported protein of unknown function, possible Mce associated protein	Conserved exported protein of unknown function, possible Mce associated protein	hypothetical protein	probable membrane protein	hypothetical protein	Mce associated protein	mammalian cell entry protein	mammalian cell entry protein	conserved hypothetical protein	mammalian cell entry protein	mammalian cell entry protein
	Identity (%)	100	100	100	100	100	100	100	100	100	100	100	100	100	100	100	100	100	100	100	100	100	98	100	100	100	100	100	100	100	100	100	99	100	100	100	100	100	99	99	23	23	77	77	77	77	76	76	76
	Homology (%)	100	100	100	100	100	100	100	100	100	100	100	100	100	100	100	100	100	100	100	100	100	98	100	100	100	100	100	100	100	100	100	100	100	100	100	100	100	99	99	44	44	85	85	85	85	84	84	84
	Code	Rv1362c	RVBD_1362c	MT1407	MRA_1371	TBFG_11393	TBMG_02616	TBSG_02629	TBXG_002596	MRGA327_08545		CCDC5079_1261	CFBS_1449	CCDC5180_1252	MTCTRI2_1401	UDA_1362c	ERDMAN_1522	J112_07345	MT7199_1394	J113_09480	J114_07325	M943_10230	I917_09665	TBHG_01345	HKBT1_1448	HKBT2_1455	HKBS1_1452	Mb1397c	BCG_1424c	JTY_1398	BCGMEX_1396c	K60_014630	BCGT_1198	LH58_07470	MAF_13860	MCAN_13801	BN44_11531	BN43_30463	BN42_30260	BN45_30448			MAP_0750c	MAP4_3111	RC58_15420	RE97_15450	MAV_0937	LA63_04125	NF84_04025
	Name	membrane protein	membrane protein	hypothetical protein	putative membrane protein	hypothetical membrane protein	membrane protein	membrane protein	membrane protein	hypothetical protein		hypothetical protein	hypothetical protein	hypothetical protein	hypothetical protein	unnamed protein product	hypothetical protein	hypothetical protein	putative membrane protein	hypothetical protein	hypothetical protein	membrane protein	hypothetical protein	membrane protein	hypothetical protein	hypothetical protein	hypothetical protein	hypothetical protein	hypothetical protein	hypothetical protein	putative membrane protein	hypothetical protein	putative membrane protein	hypothetical protein	putative membrane protein	putative membrane protein	Conserved membrane protein of unknown function	Conserved membrane protein of unknown function	Conserved MCE-associated membrane protein of unknown function	Conserved membrane protein of unknown function			hypothetical protein	putative membrane protein	hypothetical protein	hypothetical protein	conserved hypothetical protein	hypothetical protein	hypothetical protein
	Identity (%)	25	25	25	25	25	25	25	25	25		25	25	25	25	25	25	25	25	25	25	26	25	25	25	25	25	25	25	25	25	25	25	25	25	25	25	25	26	25			23	23	23	23	23	23	23
	Homology (%)	46	46	46	46	46	46	46	46	46		46	46	46	46	46	46	46	46	46	46	49	46	46	46	46	46	46	46	46	46	46	46	46	46	46	46	46	49	46			44	44	44	44	44	44	44
	Code												CFBS_2071				ERDMAN_2172	J112_10515	MT7199_2001		J114_10525			TBHG_01929	HKBT1_2067	HKBT2_2069	HKBS1_2072													BN45_50238							MAV_2539	LA63_11705	NF84_11430
	Name												putative Mce associated membrane protein				MCE associated membrane protein	MCE associated membrane protein	putative CONSERVED MCE ASSOCIATED membrane protein		MCE associated membrane protein			MCE-associated membrane protein	putative Mce associated membrane protein	putative Mce associated membrane protein	putative Mce associated membrane protein													Conserved MCE-associated membrane protein of unknown function							conserved hypothetical protein	membrane protein	membrane protein
	Identity (%)												26				26	26	26		26			26	26	26	26													26							30	30	30
	Homology (%)												49				49	49	49		49			49	49	49	49													49							48	48	48
	Code																																														MAV_2071	LA63_09510	NF84_09320
	Name																																														conserved hypothetical protein	membrane protein	membrane protein
	Identity (%)																																														21	21	21
	Homology (%)																																														45	45	45
	Code																																														MAV_1970	LA63_09025	NF84_08885
	Name																																														conserved hypothetical protein	membrane protein	membrane protein
	Identity (%)																																														26	26	26
	Homology (%)																																														46	46	46
	Code
	Name
	Identity (%)
	Homology (%)
Rv3493c Mce associated protein; K18481 Mce-associated membrane protein (A)	Code	Rv3493c	RVBD_3493c	MT3597	MRA_3533	TBFG_13527	TBMG_03538	TBSG_03560	TBXG_003509	MRGA327_21515	MRGA423_21990	CCDC5079_3230	CFBS_3709	CCDC5180_3184	MTCTRI2_3559	UDA_3493c	ERDMAN_3834	J112_18780	MT7199_3554	J113_24390	J114_18680	M943_17965	I917_24510	TBHG_03437	HKBT1_3695	HKBT2_3703	HKBS1_3706	Mb3523c	BCG_3557c	JTY_3557	BCGMEX_3555c	K60_036280	BCGT_3357	LH58_18925	MAF_35060	MCAN_35071	BN44_80168	BN43_70160	BN42_50170	BN45_70156	ML0006	MLBr00006	MAP_0570	MAP4_3297	RC58_16355	RE97_16390	MAV_0663	LA63_03080	NF84_03010
	Name	Mce associated protein	MCE-associated alanine and valine rich protein	hypothetical protein	conserved hypothetical Mce associated alanine and valine rich protein	MCE associated alanine and valine rich protein	MCE-associated alanine and valine rich protein	MCE-associated alanine and valine rich protein	hypothetical protein	hypothetical protein	hypothetical protein	MCE associated alanine and valine rich protein	Mce associated alanine and valine rich protein	MCE associated alanine and valine rich protein	Mce associated alanine and valine rich protein	unnamed protein product	Mce associated alanine and valine rich protein	hypothetical protein	putative MCE ASSOCIATED ALANINE AND VALINE RICH protein	hypothetical protein	hypothetical protein	mammalian cell entry protein	hypothetical protein	MCE-associated alanine and valine rich protein	Mce associated alanine and valine rich protein	Mce associated alanine and valine rich protein	Mce associated alanine and valine rich protein	Mce associated alanine and valine rich protein	Mce-associated protein	hypothetical MCE associated alanine and valine rich protein	putative MCE associated alanine and valine rich protein	hypothetical protein	hypothetical protein	mammalian cell entry protein	conserved hypothetical MCE associated alanine and valine rich protein	conserved hypothetical MCE associated alanine and valine rich protein	Conserved protein of unknown function, Mce associated alanine and valine rich protein	Conserved protein of unknown function, Mce associated alanine and valine rich protein	Conserved protein of unknown function, Mce associated alanine and valine rich protein	Conserved protein of unknown function, Mce associated alanine and valine rich protein	gyrA; DNA gyrase subunit A (EC:5.99.1.3)	gyrA; putative DNA gyrase subunit A (EC:5.99.1.3)	hypothetical protein	Mce associated alanine and valine rich protein	mammalian cell entry protein	mammalian cell entry protein	conserved hypothetical protein	mammalian cell entry protein	mammalian cell entry protein
	Identity (%)	100	100	100	100	100	100	100	100	100	100	99	100	99	100	100	99	100	100	100	100	100	100	100	100	100	100	100	100	100	100	100	99	100	100	100	100	99	98	99	25	25	75	75	75	75	80	80	80
	Homology (%)	100	100	100	100	100	100	100	100	100	100	100	100	100	100	100	100	100	100	100	100	100	100	100	100	100	100	100	100	100	100	100	100	100	100	100	100	99	98	99	40	40	84	84	84	84	89	89	89
	Code																					M943_10225																					MAP_0768c	MAP4_3092	RC58_15330	RE97_15360	MAV_0956	LA63_04215	NF84_04115
	Name																					mammalian cell entry protein																					hypothetical protein	putative membrane protein	hypothetical protein	hypothetical protein	conserved hypothetical protein	hypothetical protein	hypothetical protein
	Identity (%)																					25																					30	30	27	27	26	26	26
	Homology (%)																					42																					50	50	47	47	46	46	46
	Code																																										MAP_2110c	MAP4_1713	RC58_08565	RE97_08565	MAV_2070	LA63_09505	NF84_09315
	Name																																										hypothetical protein	MCE associated membrane protein	Mce associated membrane protein	Mce associated membrane protein	conserved hypothetical protein	Mce associated membrane protein	Mce associated membrane protein
	Identity (%)																																										30	30	30	30	30	30	30
	Homology (%)																																										48	48	48	48	47	47	47
	Code																																										MAP_0750c	MAP4_3111	RC58_15420	RE97_15450	MAV_0937	LA63_04125	NF84_04025
	Name																																										hypothetical protein	putative membrane protein	hypothetical protein	hypothetical protein	conserved hypothetical protein	hypothetical protein	hypothetical protein
	Identity (%)																																										29	29	29	29	30	30	30
	Homology (%)																																										47	47	47	47	46	46	46
	Code
	Name
	Identity (%)
	Homology (%)
	Code
	Name
	Identity (%)
	Homology (%)
	Code
	Name
	Identity (%)
	Homology (%)
	Code
	Name
	Identity (%)
	Homology (%)
Rv3494c mce4F; Mce family protein Mce4; K02067 phospholipid/cholesterol/gamma-HCH transport system substrate-binding protein (A)	Code	Rv3494c	RVBD_3494c	MT3598	MRA_3534	TBFG_13528	TBMG_03539	TBSG_03561	TBXG_003510	MRGA327_01105	MRGA423_21995	CCDC5079_3231	CFBS_3710	CCDC5180_3185	MTCTRI2_3560	UDA_3494c	ERDMAN_3835	J112_18785	MT7199_3555	J113_24395	J114_18685	M943_17970	I917_24515	TBHG_03438	HKBT1_3696	HKBT2_3704	HKBS1_3707	Mb3524c	BCG_3558c	JTY_3558	BCGMEX_3556c	K60_036290	BCGT_3358	LH58_18930	MAF_35070	MCAN_35081	BN44_80170	BN43_70162	BN42_50172	BN45_70158	ML2594	MLBr02594	MAP_0569	MAP4_3298	RC58_15345	RE97_16395	MAV_0953	LA63_03075	NF84_03005
	Name	mce4F; Mce family protein Mce4	MCE-family protein Mce4F	virulence factor mce family protein	mce4F; MCE-family protein Mce4F	MCE-family protein mce4F	MCE-family protein mce4F	MCE-family protein mce4F	MCE-family protein mce4F	MCE-family protein MCE1F	MCE-family protein MCE4F	MCE-family protein MCE4F	mce4F; MCE-family protein Mce4F	MCE-family protein MCE4F	mce4F; MCE-family protein MCE4F	mce4F; mce4F	mce4F; MCE-family protein	MCE-family protein	MCE-FAMILY protein MCE4F	MCE-family protein	MCE-family protein	mammalian cell entry protein	hypothetical protein	MCE-family protein Mce4F	mce4F; MCE-family protein Mce4F	mce4F; MCE-family protein Mce4F	mce4F; MCE-family protein Mce4F	mce4F; MCE-family protein MCE4F	mce4F; Mce-family protein mce4F	mce4F; MCE-family protein	mce4F; MCE-family protein	MCE-family protein MCE4F	virulence factor mce family protein	mammalian cell entry protein	mce4F; MCE-family protein MCE4F	mce4F; MCE-family protein MCE4F	mce4F; Conserved protein of unknown function, MCE-family protein Mce4F	mce4F; Conserved protein of unknown function, MCE-family protein Mce4F	mce4F; Conserved protein of unknown function, MCE-family protein Mce4F	mce4F; Conserved protein of unknown function, MCE-family protein Mce4F	mce1F; hypothetical protein	mce1F; putative secreted protein	hypothetical protein	MCE-family protein MCE4F	mammalian cell entry protein	mammalian cell entry protein	mce-family protein mce1f	mammalian cell entry protein	mammalian cell entry protein
	Identity (%)	100	100	100	100	100	100	100	100	38	99	100	100	100	100	100	100	100	100	100	100	100	89	100	100	100	100	99	99	99	99	99	99	99	100	100	100	99	99	99	38	38	86	86	38	86	38	82	86
	Homology (%)	100	100	100	100	100	100	100	100	51	99	100	100	100	100	100	100	100	100	100	100	100	90	100	100	100	100	99	99	99	99	99	99	99	100	100	100	99	99	99	54	54	94	94	55	93	55	89	94
	Code	Rv1971	RVBD_1971	MT2023	MRA_1982	TBFG_12002	TBMG_02019	TBSG_02030	TBXG_002002		MRGA423_12245		CFBS_2069	CCDC5180_1792	MTCTRI2_2004		ERDMAN_2170	J112_10505	MT7199_1999	J113_13595	J114_10515	M943_10220		TBHG_01927	HKBT1_2065	HKBT2_2067	HKBS1_2070									MCAN_19871	BN44_40244	BN43_31125	BN42_30258	BN45_50236			MAP_0765	MAP4_3095	RC58_08560	RE97_15375	MAV_2069	LA63_04200	NF84_04100
	Name	mce3F; Mce family protein Mce3F	MCE-family protein Mce3F	virulence factor mce family protein	mce3F; MCE-family protein Mce3F	MCE-family protein mce3F	MCE-family protein mce3F	MCE-family protein mce3F	MCE-family protein mce3F		MCE-family protein MCE3F		mce3F; MCE-family protein Mce3F	MCE-family protein mce3F	mce3F; MCE-family protein MCE3F		mce3F; MCE-family protein	MCE-family protein	MCE-FAMILY protein MCE3F	MCE-family protein	MCE-family protein MCE3F	mammalian cell entry protein		MCE-family protein Mce3F	mce3F; MCE-family protein Mce3F	mce3F; MCE-family protein Mce3F	mce3F; MCE-family protein Mce3F									mce3F; MCE-family protein MCE3F	mce3F; Conserved protein of unknown function, MCE family Mce3F, thought to be involved in host cell invasion	mce3F; Conserved protein of unknown function, MCE family Mce3F, thought to be involved in host cell invasion	mce3F; Conserved protein of unknown function, MCE family Mce3F, thought to be involved in host cell invasion	mce3F; Conserved protein of unknown function, MCE family Mce3F, thought to be involved in host cell invasion			hypothetical protein	mce family protein	mammalian cell entry protein	mammalian cell entry protein	virulence factor mce family protein	mammalian cell entry protein	mammalian cell entry protein
	Identity (%)	40	40	40	40	40	40	40	40		40		40	40	40		40	40	40	40	40	40		40	40	40	40									40	40	40	40	40			38	38	39	38	39	38	38
	Homology (%)	56	56	56	56	56	56	56	56		56		56	56	56		56	56	56	56	56	56		56	56	56	56									56	56	56	56	56			55	55	55	55	55	55	55
	Code																																										MAP_2111c	MAP4_1712	RC58_08135	RE97_08560		LA63_09500	NF84_09310
	Name																																										hypothetical protein	MCE-family protein	virulence factor Mce	mammalian cell entry protein		mammalian cell entry protein	mammalian cell entry protein
	Identity (%)																																										39	39	39	39		39	39
	Homology (%)																																										55	55	58	55		55	55
	Code																																										MAP_2194	MAP4_1628	RC58_00770	RE97_08135		LA63_23470	NF84_23190
	Name																																										hypothetical protein	MCE-family protein	mammalian cell entry protein	virulence factor Mce		mammalian cell entry protein	mammalian cell entry protein
	Identity (%)																																										39	39	38	39		38	38
	Homology (%)																																										58	58	55	58		55	55
	Code																																										MAP_3609	MAP4_0164		RE97_00775
	Name																																										hypothetical protein	mce family protein		mammalian cell entry protein
	Identity (%)																																										38	38		38
	Homology (%)																																										55	55		55
	Code
	Name
	Identity (%)
	Homology (%)
	Code
	Name
	Identity (%)
	Homology (%)
	Code
	Name
	Identity (%)
	Homology (%)
	Code
	Name
	Identity (%)
	Homology (%)
	Code
	Name
	Identity (%)
	Homology (%)
Rv3495c lprN; Mce family lipoprotein LprN; K02067 phospholipid/cholesterol/gamma-HCH transport system substrate-binding protein (A)	Code	Rv3495c	RVBD_3495c	MT3599	MRA_3535	TBFG_13529	TBMG_03540	TBSG_03562	TBXG_003511	MRGA327_21530	MRGA423_12240	CCDC5079_3232	CFBS_3711	CCDC5180_3186	MTCTRI2_3561	UDA_3495c	ERDMAN_3836	J112_18790	MT7199_3556	J113_24400	J114_18690	M943_17975	I917_24520	TBHG_03439	HKBT1_3697	HKBT2_3705	HKBS1_3708	Mb3525c	BCG_3559c	JTY_3559	BCGMEX_3557c	K60_036300	BCGT_3359	LH58_18935	MAF_35080	MCAN_35091	BN44_80171	BN43_70163	BN42_50173	BN45_70159	ML2593	MLBr02593	MAP_0568	MAP4_3299	RC58_16365	RE97_16400	MAV_0661	LA63_03070	NF84_03000
	Name	lprN; Mce family lipoprotein LprN	MCE-family lipoprotein LprN	virulence factor mce family protein	lprN; MCE-family lipoprotein LprN	MCE-family lipoprotein lprN (MCE-family lipoprotein mce4e)	MCE-family lipoprotein mce4E	MCE-family lipoprotein mce4E	MCE-family lipoprotein mce4E	hypothetical protein	MCE-family lipoprotein mce3E	MCE-family lipoprotein LprN	lprN; MCE family lipoprotein LprN	MCE-family lipoprotein LprN	lprN; MCE-family lipoprotein LprN	lprN; lprN	lprN; MCE-family lipoprotein	MCE-family lipoprotein	putative MCE-FAMILY LIPOprotein LPRN (MCE-FAMILY LIPOprotein MCE4E)	MCE-family lipoprotein	MCE-family lipoprotein	mammalian cell entry protein	MCE-family lipoprotein LprN	MCE-family lipoprotein LprN	lprN; MCE family lipoprotein LprN	lprN; MCE family lipoprotein LprN	lprN; MCE family lipoprotein LprN	lprN; MCE-family lipoprotein LprN	lprN; mce family lipoprotein LprN	lprN; putative MCE-family lipoprotein	lprN; Putative MCE-family lipoprotein	MCE-family lipoprotein LprN	putative mce-family lipoprotein lprl (mce-family lipoprotein mce2e)	mammalian cell entry protein	lprN; putative MCE-family lipoprotein LPRN (MCE-family lipoprotein MCE4E)	lprN; putative MCE-family lipoprotein LPRN (MCE-family lipoprotein MCE4E)	lprN; Putative MCE-family lipoprotein LprN (MCE-family lipoprotein Mce4E)	lprN; Putative MCE-family lipoprotein LprN (MCE-family lipoprotein Mce4E)	lprN; Putative MCE-family lipoprotein LprN (MCE-family lipoprotein Mce4E)	lprN; Putative MCE-family lipoprotein LprN (MCE-family lipoprotein Mce4E)	lprK; lipoprotein	lprK; putative lipoprotein	lprN; LprN	MCE-family lipoprotein LprN	mammalian cell entry protein	mammalian cell entry protein	virulence factor Mce family protein	mammalian cell entry protein	mammalian cell entry protein
	Identity (%)	100	100	100	100	100	100	100	100	100	38	100	100	100	100	100	100	100	100	100	100	100	96	100	100	100	100	100	100	100	100	100	100	100	100	99	100	100	99	100	32	32	82	82	82	82	82	82	82
	Homology (%)	100	100	100	100	100	100	100	100	100	57	100	100	100	100	100	100	100	100	100	100	100	97	100	100	100	100	100	100	100	100	100	100	100	100	100	100	100	100	100	53	53	91	91	91	91	91	91	91
	Code	Rv1970	RVBD_1970	MT2022	MRA_1981	TBFG_12001	TBMG_02020	TBSG_02031	TBXG_002003	MRGA327_12130		CCDC5079_1816	CFBS_2068	CCDC5180_1791	MTCTRI2_2003	UDA_1970	ERDMAN_2169	J112_10500	MT7199_1998	J113_13590	J114_10510	M943_10215	I917_13905	TBHG_01926	HKBT1_2064	HKBT2_2066	HKBS1_2069									MCAN_19861	BN44_40243	BN43_31124	BN42_30257	BN45_50235			MAP_2112c	MAP4_1629	RC58_08140	RE97_08140	MAV_2536	LA63_04195	NF84_04095
	Name	lprM; Mce family lipoprotein LprM	MCE-family lipoprotein LprM	virulence factor mce family protein	lprM; MCE-family lipoprotein LprM	MCE-family lipoprotein lprM (MCE-family lipoprotein mce3e)	MCE-family lipoprotein mce3E	MCE-family lipoprotein mce3E	MCE-family lipoprotein mce3E	MCE-family lipoprotein mce3E		MCE-family lipoprotein LprM	lprM; MCE family lipoprotein LprM	MCE-family lipoprotein LprM	lprM; MCE-family lipoprotein LprM	lprM; lprM	lprM; MCE-family lipoprotein	MCE-family lipoprotein	putative MCE-FAMILY LIPOprotein LPRM (MCE-FAMILY LIPOprotein MCE3E)	MCE-family lipoprotein	MCE-family lipoprotein	mammalian cell entry protein	virulence factor Mce family protein	MCE-family lipoprotein LprM	lprM; MCE family lipoprotein LprM	lprM; MCE family lipoprotein LprM	lprM; MCE family lipoprotein LprM									lprM; putative MCE-family lipoprotein LPRM (MCE-family lipoprotein MCE3E)	Conserved lipoprotein of unknown function, MCE family Mce3E, thought to be involved in host cell invasion	Conserved lipoprotein of unknown function, MCE family Mce3E, thought to be involved in host cell invasion	Conserved lipoprotein of unknown function, MCE family Mce3E, thought to be involved in host cell invasion	Conserved lipoprotein of unknown function, MCE family Mce3E, thought to be involved in host cell invasion			lprM; LprM	MCE-family lipoprotein	mammalian cell entry protein	mammalian cell entry protein	virulence factor Mce family protein	mammalian cell entry protein	mammalian cell entry protein
	Identity (%)	38	38	38	38	38	38	38	38	38		38	38	38	38	38	38	38	38	38	38	38	38	38	38	38	38									39	39	39	39	39			37	38	38	38	39	35	35
	Homology (%)	57	57	57	57	57	57	57	57	57		57	57	57	57	57	57	57	57	57	57	57	56	57	57	57	57									57	57	57	57	57			59	58	58	58	58	57	57
	Code																																										MAP_0764	MAP4_1711	RC58_08555	RE97_08555		LA63_11690	NF84_11415
	Name																																										hypothetical protein	MCE-family lipoprotein	mammalian cell entry protein	mammalian cell entry protein		mammalian cell entry protein	mammalian cell entry protein
	Identity (%)																																										37	37	37	37		39	39
	Homology (%)																																										58	59	59	59		58	58
	Code																																											MAP4_3096	RC58_15350	RE97_15380
	Name																																											mce family lipoprotein	mammalian cell entry protein	mammalian cell entry protein
	Identity (%)																																											37	37	37
	Homology (%)																																											58	58	58
	Code
	Name
	Identity (%)
	Homology (%)
	Code
	Name
	Identity (%)
	Homology (%)
	Code
	Name
	Identity (%)
	Homology (%)
	Code
	Name
	Identity (%)
	Homology (%)
	Code
	Name
	Identity (%)
	Homology (%)
	Code
	Name
	Identity (%)
	Homology (%)
	Code
	Name
	Identity (%)
	Homology (%)
	Code
	Name
	Identity (%)
	Homology (%)
	Code
	Name
	Identity (%)
	Homology (%)
Rv3496c mce4D; Mce family protein Mce4D; K02067 phospholipid/cholesterol/gamma-HCH transport system substrate-binding protein (A)	Code	Rv3496c	RVBD_3496c	MT3600	MRA_3536	TBFG_13530	TBMG_03541	TBSG_03563	TBXG_003512	MRGA327_01095	MRGA423_01120	CCDC5079_3233	CFBS_3712	CCDC5180_3187	MTCTRI2_3562	UDA_3496c	ERDMAN_3837	J112_18795	MT7199_3557	J113_24405	J114_18695	M943_17980	I917_24525	TBHG_03440	HKBT1_3698	HKBT2_3706	HKBS1_3709	Mb3526c	BCG_3560c	JTY_3560	BCGMEX_3558c	K60_036310	BCGT_3360	LH58_18940	MAF_35090	MCAN_35101	BN44_80172	BN43_70164	BN42_50174	BN45_70160	ML2592	MLBr02592	MAP_0567	MAP4_3300	RC58_08550	RE97_16405	MAV_0660	LA63_03065	NF84_02995
	Name	mce4D; Mce family protein Mce4D	MCE-family protein Mce4D	virulence factor mce family protein	mce4D; MCE-family protein Mce4D	MCE-family protein mce4D	MCE-family protein mce4D	MCE-family protein mce4D	MCE-family protein mce4D	MCE-family protein mce1D	MCE-family protein MCE1D	MCE-family protein MCE4D	mce4D; MCE-family protein Mce4D	MCE-family protein MCE4D	mce4D; MCE-family protein MCE4D	mce4D; mce4D	mce4D; MCE-family protein	MCE-family protein	MCE-FAMILY protein MCE4D	MCE-family protein	MCE-family protein mce4D	mammalian cell entry protein	MCE-family protein MCE4D	MCE-family protein Mce4D	mce4D; MCE-family protein Mce4D	mce4D; MCE-family protein Mce4D	mce4D; MCE-family protein Mce4D	mce4D; MCE-family protein MCE4D	mce4D; Mce-family protein mce4D	mce4D; MCE-family protein	mce4D; MCE-family protein	MCE-family protein MCE4D	virulence factor mce family protein	mammalian cell entry protein	mce4D; MCE-family protein MCE4D	mce4D; MCE-family protein MCE4D	mce4D; Conserved protein of unknown function, MCE-family protein Mce4D, thought to be involved in host cell invasion. Predicted to be involved in lipid catabolism	mce4D; Conserved protein of unknown function, MCE-family protein Mce4D, thought to be involved in host cell invasion. Predicted to be involved in lipid catabolism	mce4D; Conserved protein of unknown function, MCE-family protein Mce4D, thought to be involved in host cell invasion. Predicted to be involved in lipid catabolism	mce4D; Conserved protein of unknown function, MCE-family protein Mce4D, thought to be involved in host cell invasion. Predicted to be involved in lipid catabolism	mce1D; hypothetical protein	mce1D; putative secreted protein	hypothetical protein	MCE-family protein MCE4D	mammalian cell entry protein	mammalian cell entry protein	virulence factor mce family protein	mammalian cell entry protein	mammalian cell entry protein
	Identity (%)	100	100	100	100	100	100	100	100	36	36	100	100	100	100	100	100	99	100	99	99	100	98	100	100	100	100	100	100	100	100	100	100	100	100	99	99	99	98	98	37	37	79	79	38	79	80	80	80
	Homology (%)	100	100	100	100	100	100	100	100	52	52	100	100	100	100	100	100	99	100	99	99	100	98	100	100	100	100	100	100	100	100	100	100	100	100	99	100	99	99	99	53	53	87	87	56	87	88	88	88
	Code	Rv0172	RVBD_0172	MT0181	MRA_0180	TBFG_10173	TBMG_00173	TBSG_00175	TBXG_000174						MTCTRI2_0176	UDA_0172	ERDMAN_0197		MT7199_0175	J113_01235	J114_00955	M943_00940		TBHG_00172				Mb0178	BCG_0209	JTY_0178	BCGMEX_0178	K60_001910		LH58_00965	MAF_01730	MCAN_01781	BN44_10205	BN43_10197	BN42_10215	BN45_10193			MAP_2113c	MAP4_1710	RC58_08145	RE97_08550	MAV_2535	LA63_11685	NF84_11410
	Name	mce1D; Mce family protein Mce1D	MCE-family protein Mce1D	virulence factor mce family protein	mce1D; MCE-family protein Mce1D	MCE-family protein mce1D	MCE-family protein mce1D	MCE-family protein mce1D	MCE-family protein mce1D						mce1D; MCE-family protein MCE1D	mce1D; mce1D	mce1D; MCE-family protein		MCE-FAMILY protein MCE1D	MCE-family protein	MCE-family protein	mammalian cell entry protein		MCE-family protein Mce1D				mce1D; MCE-family protein MCE1D	mce1D; MCE-family protein mce1D	mce1D; MCE-family protein	mce1D; MCE-family protein	MCE-family protein MCE1D		mammalian cell entry protein	mce1D; MCE-family protein MCE1D	mce1D; MCE-family protein MCE1D	mce1D; Conserved protein of unknown function, MCE family Mce1D, involved in entry and survival inside cells	mce1D; Conserved protein of unknown function, MCE family Mce1D, involved in entry and survival inside cells	mce1D; Conserved protein of unknown function, MCE family Mce1D, involved in entry and survival inside cells	mce1D; Conserved protein of unknown function, MCE family Mce1D, involved in entry and survival inside cells			hypothetical protein	MCE-family protein	mammalian cell entry protein	mammalian cell entry protein	virulence factor mce family protein	mammalian cell entry protein	mammalian cell entry protein
	Identity (%)	36	36	36	36	36	36	36	36						36	36	36		36	36	36	36		36				36	36	36	36	36		36	36	36	36	36	36	36			38	38	39	38	43	43	43
	Homology (%)	52	52	52	52	52	52	52	52						52	52	52		52	52	52	52		52				52	52	52	52	52		52	52	52	52	52	52	52			56	56	56	56	61	61	61
	Code																																										MAP_2192	MAP4_1630	RC58_00780	RE97_08145	MAV_0951	LA63_04190	NF84_09285
	Name																																										hypothetical protein	MCE-family protein	mammalian cell entry protein	mammalian cell entry protein	virulence factor mce family protein	mammalian cell entry protein	mammalian cell entry protein
	Identity (%)																																										39	39	36	39	40	40	38
	Homology (%)																																										56	56	51	56	57	57	55
	Code																																										MAP_3607	MAP4_0166	RC58_20910	RE97_00785	MAV_5012	LA63_23480	NF84_04090
	Name																																										hypothetical protein	mce family protein	mammalian cell entry protein	mammalian cell entry protein	mce-family protein mce1d	mammalian cell entry protein	mammalian cell entry protein
	Identity (%)																																										36	36	36	36	36	36	40
	Homology (%)																																										51	51	52	51	52	52	57
	Code																																																NF84_23200
	Name																																																mammalian cell entry protein
	Identity (%)																																																36
	Homology (%)																																																52
	Code
	Name
	Identity (%)
	Homology (%)
	Code
	Name
	Identity (%)
	Homology (%)
	Code
	Name
	Identity (%)
	Homology (%)
	Code
	Name
	Identity (%)
	Homology (%)
	Code
	Name
	Identity (%)
	Homology (%)
Rv3497c mce4C; Mce family protein Mce4C; K02067 phospholipid/cholesterol/gamma-HCH transport system substrate-binding protein (A)	Code	Rv3497c	RVBD_3497c	MT3601	MRA_3537	TBFG_13531	TBMG_03542	TBSG_03564	TBXG_003513	MRGA327_21535	MRGA423_22020	CCDC5079_3234	CFBS_3713	CCDC5180_3188	MTCTRI2_3563	UDA_3497c	ERDMAN_3838	J112_18800	MT7199_3558	J113_24410	J114_18700	M943_17985	I917_24530	TBHG_03441	HKBT1_3699	HKBT2_3707	HKBS1_3710	Mb3527c	BCG_3561c	JTY_3561	BCGMEX_3559c	K60_036320	BCGT_3361	LH58_18945	MAF_35100	MCAN_35111	BN44_80173	BN43_70165	BN42_50175	BN45_70161	ML2591	MLBr02591	MAP_0566	MAP4_3301	RC58_16375	RE97_16410	MAV_0659	LA63_03060	NF84_02990
	Name	mce4C; Mce family protein Mce4C	MCE-family protein Mce4C	virulence factor mce family protein	mce4C; MCE-family protein Mce4C	MCE-family protein mce4C	MCE-family protein mce4C	MCE-family protein mce4C	MCE-family protein mce4C	MCE-family protein MCE4C	MCE-family protein MCE4C	MCE-family protein mce4C	mce4C; MCE-family protein Mce4C	MCE-family protein mce4C	mce4C; MCE-family protein MCE4C	mce4C; mce4C	mce4C; MCE-family protein	MCE-family protein mce4C	MCE-FAMILY protein MCE4C	MCE-family protein	MCE-family protein	mammalian cell entry protein	hypothetical protein	MCE-family protein Mce4C	mce4C; MCE-family protein Mce4C	mce4C; MCE-family protein Mce4C	mce4C; MCE-family protein Mce4C	mce4C; MCE-family protein MCE4C	mce4C; Mce-family protein mce4C	mce4C; MCE-family protein	mce4C; MCE-family protein	MCE-family protein	MCE-family protein Mce1C	mammalian cell entry protein	mce4C; MCE-family protein MCE4C	mce4C; MCE-family protein MCE4C	mce4C; Conserved protein of unknown function, MCE-family protein Mce4C, thought to be involved in host cell invasion. Predicted to be involved in lipid catabolism	mce4C; Conserved protein of unknown function, MCE-family protein Mce4C, thought to be involved in host cell invasion. Predicted to be involved in lipid catabolism	mce4C; Conserved protein of unknown function, MCE-family protein Mce4C, thought to be involved in host cell invasion. Predicted to be involved in lipid catabolism	mce4C; Conserved protein of unknown function, MCE-family protein Mce4C, thought to be involved in host cell invasion. Predicted to be involved in lipid catabolism	mce1C; hypothetical protein	mce1C; putative secreted protein	hypothetical protein	MCE-family protein MCE4C	mammalian cell entry protein	mammalian cell entry protein	virulence factor Mce family protein	mammalian cell entry protein	mammalian cell entry protein
	Identity (%)	100	100	100	100	100	100	100	100	100	100	99	99	99	100	100	100	99	100	100	100	100	99	100	99	99	99	100	99	99	99	99	99	100	100	100	100	100	99	99	29	29	81	81	81	81	81	81	81
	Homology (%)	100	100	100	100	100	100	100	100	100	100	99	99	99	100	100	100	99	100	100	100	100	99	100	99	99	99	100	99	99	99	99	99	100	100	100	100	100	99	99	53	53	91	91	91	91	91	91	91
	Code	Rv1968	RVBD_1968	MT2020	MRA_1979	TBFG_11999	TBMG_02022	TBSG_02033	TBXG_002005	MRGA327_12115		CCDC5079_1814	CFBS_2066	CCDC5180_1789	MTCTRI2_2001	UDA_1968	ERDMAN_2167	J112_10490	MT7199_1996		J114_10500	M943_10205		TBHG_01924	HKBT1_2063	HKBT2_2064	HKBS1_2067									MCAN_19841	BN44_40241	BN43_31122	BN42_30255	BN45_50233			MAP_2114c	MAP4_1709	RC58_08545	RE97_08545	MAV_2063	LA63_09470	NF84_09280
	Name	mce3C; Mce family protein Mce3C	MCE-family protein Mce3C	virulence factor mce family protein	mce3C; MCE-family protein Mce3C	MCE-family protein mce3C	MCE-family protein mce3C	MCE-family protein mce3C	MCE-family protein mce3C	virulence factor mce family protein		virulence factor mce family protein	mce3C; MCE-family protein Mce3C	MCE-family protein mce3C	mce3C; MCE-family protein MCE3C	mce3C; mce3C	mce3C; MCE-family protein	virulence factor mce family protein	MCE-FAMILY protein MCE3C		virulence factor mce family protein	mammalian cell entry protein		MCE-family protein Mce3C	mce3CD; MCE-family protein Mce3D	mce3C; MCE-family protein Mce3C	mce3C; MCE-family protein Mce3C									mce3C; MCE-family protein MCE3C	mce3C; Conserved protein of unknown function, MCE family Mce3C, thought to be involved in host cell invasion	mce3C; Conserved protein of unknown function, MCE family Mce3C, thought to be involved in host cell invasion	mce3C; Conserved protein of unknown function, MCE family Mce3C, thought to be involved in host cell invasion	mce3C; Conserved protein of unknown function, MCE family Mce3C, thought to be involved in host cell invasion			hypothetical protein	MCE-family protein	mammalian cell entry protein	mammalian cell entry protein	virulence factor Mce family protein	mammalian cell entry protein	mammalian cell entry protein
	Identity (%)	39	39	39	39	39	39	39	39	39		39	39	39	39	39	39	39	39		39	39		39	39	39	39									39	39	39	39	39			39	39	40	40	40	40	40
	Homology (%)	57	57	57	57	57	57	57	57	57		57	57	57	57	57	57	57	57		57	57		57	57	57	57									57	57	57	57	57			58	58	59	59	59	59	59
	Code																																										MAP_2191	MAP4_1631	RC58_08150	RE97_08150	MAV_2534	LA63_11680	NF84_11405
	Name																																										hypothetical protein	MCE-family protein	mammalian cell entry protein	mammalian cell entry protein	virulence factor Mce family protein	mammalian cell entry protein	mammalian cell entry protein
	Identity (%)																																										39	39	39	39	40	40	40
	Homology (%)																																										57	56	57	57	59	59	59
	Code																																										MAP_0761	MAP4_3099	RC58_15360	RE97_15390	MAV_0950	LA63_04185	NF84_04085
	Name																																										hypothetical protein	mce family protein	mammalian cell entry protein	mammalian cell entry protein	virulence factor Mce family protein	mammalian cell entry protein	mammalian cell entry protein
	Identity (%)																																										38	38	38	38	38	38	38
	Homology (%)																																										54	54	54	54	54	54	54
	Code
	Name
	Identity (%)
	Homology (%)
	Code
	Name
	Identity (%)
	Homology (%)
	Code
	Name
	Identity (%)
	Homology (%)
	Code
	Name
	Identity (%)
	Homology (%)
	Code
	Name
	Identity (%)
	Homology (%)
	Code
	Name
	Identity (%)
	Homology (%)
	Code
	Name
	Identity (%)
	Homology (%)
	Code
	Name
	Identity (%)
	Homology (%)
	Code
	Name
	Identity (%)
	Homology (%)
Rv3498c mce4B; Mce family protein Mce4B; K02067 phospholipid/cholesterol/gamma-HCH transport system substrate-binding protein (A)	Code	Rv3498c	RVBD_3498c	MT3602	MRA_3538	TBFG_13532	TBMG_03543	TBSG_03565	TBXG_003514	MRGA327_21540	MRGA423_12220	CCDC5079_3235	CFBS_3714	CCDC5180_3189	MTCTRI2_3564	UDA_3498c	ERDMAN_3839	J112_18805	MT7199_3559	J113_13565	J114_18705	M943_17990	I917_24535	TBHG_03442	HKBT1_3700	HKBT2_3708	HKBS1_3711	Mb3528c	BCG_3562c	JTY_3562	BCGMEX_3560c	K60_036330	BCGT_3362	LH58_18950	MAF_35110	MCAN_35121	BN44_80174	BN43_70166	BN42_50176	BN45_70162	ML2590	MLBr02590	MAP_0565	MAP4_3302	RC58_16380	RE97_16415	MAV_0658	LA63_03055	NF84_02985
	Name	mce4B; Mce family protein Mce4B	MCE-family protein Mce4B	virulence factor mce family protein	mce4B; MCE-family protein Mce4B	MCE-family protein mce4B	MCE-family protein mce4B	MCE-family protein mce4B	MCE-family protein mce4B	MCE-family protein MCE4B	MCE-family protein mce3B	MCE-family protein MCE4B	mce4B; MCE-family protein Mce4B	MCE-family protein MCE4B	mce4B; MCE-family protein MCE4B	mce4B; mce4B	mce4B; MCE-family protein	MCE-family protein	MCE-FAMILY protein MCE4B	MCE-family protein	MCE-family protein	mammalian cell entry protein	MCE-family protein MCE4B	MCE-family protein Mce4B	mce4B; MCE-family protein Mce4B	mce4B; MCE-family protein Mce4B	mce4B; MCE-family protein Mce4B	mce4B; MCE-family protein MCE4B	mce4B; Mce-family protein mce4B	mce4B; MCE-family protein	mce4B; MCE-family protein	MCE-family protein MCE4B	virulence factor mce family protein	mammalian cell entry protein	mce4B; MCE-family protein MCE4B	mce4B; MCE-family protein MCE4B	mce4B; Conserved protein of unknown function, MCE-family protein Mce4B, thought to be involved in host cell invasion. Predicted to be involved in lipid catabolism	mce4B; Conserved protein of unknown function, MCE-family protein Mce4B, thought to be involved in host cell invasion. Predicted to be involved in lipid catabolism	mce4B; Conserved protein of unknown function, MCE-family protein Mce4B, thought to be involved in host cell invasion. Predicted to be involved in lipid catabolism	mce4B; Conserved protein of unknown function, MCE-family protein Mce4B, thought to be involved in host cell invasion. Predicted to be involved in lipid catabolism	mce1B; hypothetical protein	mce1B; putative secreted protein	hypothetical protein	MCE-family protein MCE4B	mammalian cell entry protein	mammalian cell entry protein	virulence factor Mce family protein	mammalian cell entry protein	mammalian cell entry protein
	Identity (%)	100	100	100	100	100	100	100	100	100	39	100	100	100	100	100	100	100	100	39	100	100	99	100	100	100	100	100	100	100	100	100	100	100	100	100	100	100	99	100	41	41	83	83	84	83	84	84	84
	Homology (%)	100	100	100	100	100	100	100	100	100	58	100	100	100	100	100	100	100	100	58	100	100	99	100	100	100	100	100	100	100	100	100	100	100	100	100	100	100	99	100	58	58	92	92	93	92	93	93	93
	Code	Rv1967	RVBD_1967	MT2019	MRA_1978	TBFG_11998	TBMG_02023	TBSG_02034	TBXG_002006			CCDC5079_1813	CFBS_2065	CCDC5180_1788	MTCTRI2_2000	UDA_1967	ERDMAN_2166	J112_10485	MT7199_1995		J114_10495	M943_10200		TBHG_01923	HKBT1_2062	HKBT2_2063	HKBS1_2066									MCAN_19831	BN44_40240	BN43_31121	BN42_30254	BN45_50232			MAP_2115c	MAP4_1708	RC58_08540	RE97_08540	MAV_2062	LA63_04180	NF84_09275
	Name	mce3B; Mce family protein Mce3B	MCE-family protein Mce3B	virulence factor mce family protein	mce3B; MCE-family protein Mce3B	MCE-family protein mce3B	MCE-family protein mce3B	MCE-family protein mce3B	MCE-family protein mce3B			MCE-family protein MCE3B	mce3B; MCE-family protein Mce3B	MCE-family protein MCE3B	mce3B; MCE-family protein MCE3B	mce3B; mce3B	mce3B; MCE-family protein	MCE-family protein	MCE-FAMILY protein MCE3B		MCE-family protein	mammalian cell entry protein		MCE-family protein Mce3B	mce3B; MCE-family protein Mce3B	mce3B; MCE-family protein Mce3B	mce3B; MCE-family protein Mce3B									mce3B; MCE-family protein MCE3B	mce3B; Conserved protein of unknown function, MCE family Mce3B, thought to be involved in host cell invasion	mce3B; Conserved protein of unknown function, MCE family Mce3B, thought to be involved in host cell invasion	mce3B; Conserved protein of unknown function, MCE family Mce3B, thought to be involved in host cell invasion	mce3B; Conserved protein of unknown function, MCE family Mce3B, thought to be involved in host cell invasion			hypothetical protein	MCE-family protein	mammalian cell entry protein	mammalian cell entry protein	virulence factor Mce family protein	mammalian cell entry protein	mammalian cell entry protein
	Identity (%)	39	39	39	39	39	38	38	38			39	39	39	39	39	39	39	39		39	39		39	39	39	39									39	39	38	38	39			43	43	43	43	43	43	43
	Homology (%)	58	58	58	58	58	57	57	57			58	58	58	58	58	58	58	58		58	58		58	58	58	58									58	58	57	58	58			64	64	64	64	64	61	64
	Code																																										MAP_0760	MAP4_3100	RC58_15365	RE97_15395	MAV_0949	LA63_11675	NF84_04080
	Name																																										hypothetical protein	mce family protein	mammalian cell entry protein	mammalian cell entry protein	virulence factor Mce family protein	mammalian cell entry protein	mammalian cell entry protein
	Identity (%)																																										43	43	43	43	43	37	43
	Homology (%)																																										61	61	61	61	61	57	61
	Code																																										MAP_2190	MAP4_1632	RC58_08155	RE97_08155	MAV_2533		NF84_11400
	Name																																										hypothetical protein	MCE-family protein	mammalian cell entry protein	mammalian cell entry protein	virulence factor Mce family protein		mammalian cell entry protein
	Identity (%)																																										41	41	41	41	37		37
	Homology (%)																																										63	63	63	63	57		57
	Code																																										MAP_4085	MAP4_4210	RC58_20900	RE97_20950
	Name																																										hypothetical protein	MCE-family protein Mce2B	mammalian cell entry protein	mammalian cell entry protein
	Identity (%)																																										44	44	44	44
	Homology (%)																																										59	59	59	59
	Code
	Name
	Identity (%)
	Homology (%)
	Code
	Name
	Identity (%)
	Homology (%)
	Code
	Name
	Identity (%)
	Homology (%)
	Code
	Name
	Identity (%)
	Homology (%)
	Code
	Name
	Identity (%)
	Homology (%)
	Code
	Name
	Identity (%)
	Homology (%)
Rv3499c mce4A; Mce family protein Mce4A; K02067 phospholipid/cholesterol/gamma-HCH transport system substrate-binding protein (A)	Code	Rv3499c	RVBD_3499c	MT3603	MRA_3539	TBFG_13533	TBMG_03544	TBSG_03566	TBXG_003515	MRGA327_21545	MRGA423_22035	CCDC5079_3236	CFBS_3715	CCDC5180_3190	MTCTRI2_3565	UDA_3499c	ERDMAN_3840	J112_18810	MT7199_3560	J113_24425	J114_18710	M943_17995	I917_13880	TBHG_03443	HKBT1_3701	HKBT2_3709	HKBS1_3712	Mb3529c	BCG_3563c	JTY_3563	BCGMEX_3561c	K60_036340	BCGT_3363	LH58_18955	MAF_35120	MCAN_35131	BN44_80175	BN43_70167	BN42_50177	BN45_70163	ML2589	MLBr02589	MAP_0564	MAP4_3303	RC58_16385	RE97_16420	MAV_0657	LA63_03050	NF84_02980
	Name	mce4A; Mce family protein Mce4A	MCE-family protein Mce4A	virulence factor mce family protein	mce4A; MCE-family protein Mce4A	MCE-family protein mce4A	MCE-family protein mce4A	MCE-family protein mce4A	MCE-family protein mce4A	MCE-family protein MCE4A	MCE-family protein MCE4A	virulence factor mce family protein	mce4A; MCE-family protein Mce4A	virulence factor mce family protein	mce4A; MCE-family protein MCE4A	mce4A; mce4A	mce4A; MCE-family protein	MCE-family protein	MCE-FAMILY protein MCE4A	MCE-family protein	MCE-family protein	MCE-family protein MCE4A	virulence factor Mce family protein	MCE-family protein Mce4A	mce4A; MCE-family protein Mce4A	mce4A; MCE-family protein Mce4A	mce4A; MCE-family protein Mce4A	mce4A; MCE-family protein MCE4A	mce4A; Mce-family protein mce4A	mce4A; MCE-family protein	mce4A; MCE-family protein	virulence factor mce family protein	Mce	MCE-family protein	mce4A; MCE-family protein MCE4A	mce4A; MCE-family protein MCE4A	mce4A; Conserved protein of unknown function, MCE-family protein Mce4A, thought to be involved in host cell invasion. Predicted to be involved in lipid catabolism	mce4A; Conserved protein of unknown function, MCE-family protein Mce4A, thought to be involved in host cell invasion. Predicted to be involved in lipid catabolism	mce4A; Conserved protein of unknown function, MCE-family protein Mce4A, thought to be involved in host cell invasion. Predicted to be involved in lipid catabolism	mce4A; Conserved protein of unknown function, MCE-family protein Mce4A, thought to be involved in host cell invasion. Predicted to be involved in lipid catabolism	mce1A; cell invasion protein	mce1A; putative cell invasion protein	mce4; Mce4	MCE-family protein MCE4A	MCE-family protein	MCE-family protein	virulence factor Mce family protein	MCE-family protein	MCE-family protein
	Identity (%)	100	100	100	100	100	100	100	100	100	100	99	99	99	100	100	100	100	100	100	100	100	33	100	100	100	100	100	100	100	100	100	100	100	100	100	100	99	99	99	30	30	85	84	84	84	85	84	84
	Homology (%)	100	100	100	100	100	100	100	100	100	100	100	100	100	100	100	100	100	100	100	100	100	55	100	100	100	100	100	100	100	100	100	100	100	100	100	100	99	99	99	51	51	92	92	92	92	92	92	92
	Code		RVBD_1966								MRGA423_12215	CCDC5079_1812	CFBS_2064	CCDC5180_1787			ERDMAN_2165	J112_10480	MT7199_1994		J114_10490	M943_10195		TBHG_01922	HKBT1_2061	HKBT2_2062	HKBS1_2065											BN43_31120	BN42_30253	BN45_50231			MAP_0759	MAP4_3101	RC58_15370	RE97_15400	MAV_0948	LA63_04175	NF84_04075
	Name		MCE-family protein Mce3A								MCE-family protein mce3A	MCE-family protein mce3A	mce3A; MCE-family protein Mce3A	MCE-family protein mce3A			mce3A; MCE-family protein	MCE-family protein mce3A	MCE-FAMILY protein MCE3A		MCE-family protein mce3A	MCE-family protein MCE3A		MCE-family protein Mce3A	mce3A; MCE-family protein Mce3A	mce3A; MCE-family protein Mce3A	mce3A; MCE-family protein Mce3A											mce3A; Conserved protein of unknown function, MCE family Mce3A, thought to be involved in host cell invasion	mce3A; Conserved protein of unknown function, MCE family Mce3A, thought to be involved in host cell invasion	mce3A; Conserved protein of unknown function, MCE family Mce3A, thought to be involved in host cell invasion			hypothetical protein	Mce family protein	MCE-family protein	MCE-family protein	virulence factor Mce family protein, putative	MCE-family protein	MCE-family protein
	Identity (%)		34								34	34	34	34			34	34	34		34	34		34	34	34	34											34	33	34			40	40	40	40	40	40	40
	Homology (%)		55								55	55	55	55			55	55	55		55	55		55	55	55	55											55	53	55			55	55	55	55	55	55	55
	Code																																										MAP_2116c	MAP4_1707	RC58_08160	RE97_08160	MAV_2061	LA63_21155	NF84_20960
	Name																																										mce3; Mce3	MCE-family protein	MCE-family protein	MCE-family protein	virulence factor Mce family protein	MCE-family protein MCE1A	MCE-family protein MCE1A
	Identity (%)																																										35	35	37	37	35	33	33
	Homology (%)																																										54	54	55	55	54	48	48
	Code																																										MAP_2189	MAP4_1633	RC58_20895	RE97_20945	MAV_4551	LA63_11670	NF84_11395
	Name																																										hypothetical protein	MCE-family protein	MCE-family protein MCE1A	MCE-family protein MCE1A	virulence factor Mce family protein	MCE-family protein MCE3A	MCE-family protein MCE3A
	Identity (%)																																										37	37	33	33	33	35	35
	Homology (%)																																										55	55	48	48	48	56	56
	Code																																										MAP_4084	MAP4_4209
	Name																																										mce2; Mce2	MCE-family protein Mce2A
	Identity (%)																																										33	33
	Homology (%)																																										49	48
	Code
	Name
	Identity (%)
	Homology (%)
	Code
	Name
	Identity (%)
	Homology (%)
	Code
	Name
	Identity (%)
	Homology (%)
	Code
	Name
	Identity (%)
	Homology (%)
	Code
	Name
	Identity (%)
	Homology (%)
	Code
	Name
	Identity (%)
	Homology (%)
	Code
	Name
	Identity (%)
	Homology (%)
Rv3500c yrbE4B; integral membrane protein; K02066 phospholipid/cholesterol/gamma-HCH transport system permease protein (A)	Code	Rv3500c	RVBD_3500c	MT3604	MRA_3540	TBFG_13534	TBMG_03545	TBSG_03567	TBXG_003516	MRGA327_21550	MRGA423_22040	CCDC5079_3237	CFBS_3716	CCDC5180_3191	MTCTRI2_3566	UDA_3500c	ERDMAN_3841	J112_18815	MT7199_3561	J113_24430	J114_18715	M943_18000	I917_24550	TBHG_03444	HKBT1_3702	HKBT2_3710	HKBS1_3713	Mb3530c	BCG_3564c	JTY_3564	BCGMEX_3562c	K60_036350	BCGT_3364	LH58_18960	MAF_35130	MCAN_35141	BN44_80176	BN43_70168	BN42_50178	BN45_70164	ML2588	MLBr02588	MAP_0563	MAP4_3304	RC58_16390	RE97_16425	MAV_0656	LA63_03045	NF84_02975
	Name	yrbE4B; integral membrane protein	ABC transporter permease YrbE4B	conserved hypothetical protein	yrbE4B; conserved hypothetical integral membrane protein YrbE4b	hypothetical integral membrane protein yrbE4B	hypothetical membrane protein yrbE4B	hypothetical membrane protein yrbE4B	membrane protein yrbE4B	hypothetical protein	hypothetical protein	integral membrane protein YrbE4b	yrbE4B; integral membrane protein YrbE4b	integral membrane protein YrbE4b	yrbE4B; integral membrane protein YrbE4b	yrbE4B; yrbE4B	yrbE4B; integral membrane protein	integral membrane protein	putative INTEGRAL MEMBRANE protein YRBE4B	integral membrane protein	integral membrane protein	ABC transporter permease	hypothetical protein	ABC transporter permease YrbE4B	yrbE4B; integral membrane protein YrbE4b	yrbE4B; integral membrane protein YrbE4b	yrbE4B; integral membrane protein YrbE4b	yrbE4B; hypothetical protein	yrbE4B; integral membrane protein YrbE4b	yrbE4B; hypothetical integral membrane protein	yrbE4B; putative integral membrane protein	integral membrane protein YrbE4b	Toluene tolerance protein ttg2b	ABC transporter permease	yrbE4B; conserved hypothetical integral membrane protein YRBE4B	yrbE4B; conserved hypothetical integral membrane protein YRBE4B	yrbE4B; Putative ABC transporter integral membrane subunit, YrbE4b	yrbE4B; Putative ABC transporter integral membrane subunit, YrbE4b	yrbE4B; Putative ABC transporter integral membrane subunit, YrbE4b	yrbE4A; Putative ABC transporter integral membrane subunit, YrbE4b	yrbE1B; hypothetical protein	yrbE1B; conserved membrane protein	hypothetical protein	putative membrane protein YrbE4B	ABC transporter permease	ABC transporter permease	ABC-transporter integral membrane protein	ABC transporter permease	ABC transporter permease
	Identity (%)	100	100	100	100	100	100	100	100	100	99	100	100	100	100	100	100	100	100	100	100	100	96	100	100	100	99	100	100	100	100	100	100	100	100	100	100	100	99	100	50	50	92	92	92	92	93	93	93
	Homology (%)	100	100	100	100	100	100	100	100	100	99	100	100	100	100	100	100	100	100	100	100	100	96	100	100	100	99	100	100	100	100	100	100	100	100	100	100	100	100	100	74	74	98	98	98	98	98	98	98
	Code	Rv1965	RVBD_1965	MT2017	MRA_1976	TBFG_11996	TBMG_02025	TBSG_02036			MRGA423_12210	CCDC5079_1811	CFBS_2063	CCDC5180_1786	MTCTRI2_1998	UDA_1965	ERDMAN_2164	J112_10475	MT7199_1993	J113_13555	J114_10485	M943_10190		TBHG_01921	HKBT1_2060	HKBT2_2061	HKBS1_2064									MCAN_19811	BN44_40238	BN43_31119		BN45_50230			MAP_0758	MAP4_3102	RC58_15375	RE97_15405	MAV_0947	LA63_04170	NF84_04070
	Name	yrbE3B; integral membrane protein	ABC transporter permease YrbE3B	conserved hypothetical protein	yrbE3B; conserved hypothetical integral membrane protein YrbE3b	hypothetical integral membrane protein yrbE3B	hypothetical membrane protein yrbE3B	hypothetical membrane protein yrbE3B			hypothetical protein	integral membrane protein YrbE3b	yrbE3B; integral membrane protein YrbE3b	integral membrane protein YrbE3b	yrbE3B; integral membrane protein YrbE3b	yrbE3B; yrbE3B	yrbE3B; integral membrane protein	hypothetical protein	putative INTEGRAL MEMBRANE protein YRBE3B	hypothetical protein	hypothetical protein	ABC transporter permease		ABC transporter permease YrbE3B	yrbE3B; integral membrane protein YrbE3b	yrbE3B; integral membrane protein YrbE3b	yrbE3B; integral membrane protein YrbE3b									yrbE3B; conserved hypothetical integral membrane protein YRBE3B	yrbE3B; Conserved membrane protein of unknown function, YrbE3B	yrbE3B; Conserved membrane protein of unknown function, YrbE3B		yrbE3B; Conserved membrane protein of unknown function, YrbE3B			hypothetical protein	putative membrane protein	ABC transporter permease	ABC transporter permease	TrnB2 protein	ABC transporter permease	ABC transporter permease
	Identity (%)	49	49	49	49	49	49	49			49	50	49	50	49	49	50	49	49	49	49	50		49	49	49	49									49	49	49		49			64	64	64	64	64	64	64
	Homology (%)	72	72	72	72	72	72	72			72	72	72	72	72	72	72	72	72	72	72	72		72	72	72	72									72	72	72		72			82	82	82	82	81	81	81
	Code																																														MAV_2060	LA63_09455	NF84_09265
	Name																																														TrnB2 protein	ABC transporter permease	ABC transporter permease
	Identity (%)																																														60	60	60
	Homology (%)																																														79	79	79
	Code																																														MAV_2531	LA63_11665	NF84_11390
	Name																																														TrnB2 protein	ABC transporter permease	ABC transporter permease
	Identity (%)																																														53	53	53
	Homology (%)																																														72	72	72
	Code
	Name
	Identity (%)
	Homology (%)
	Code
	Name
	Identity (%)
	Homology (%)
	Code
	Name
	Identity (%)
	Homology (%)
	Code
	Name
	Identity (%)
	Homology (%)
	Code
	Name
	Identity (%)
	Homology (%)
	Code
	Name
	Identity (%)
	Homology (%)
Rv3501c yrbE4A; integral membrane protein; K02066 phospholipid/cholesterol/gamma-HCH transport system permease protein (A)	Code	Rv3501c	RVBD_3501c	MT3605	MRA_3541	TBFG_13535	TBMG_03546	TBSG_03568	TBXG_003517	MRGA327_01070	MRGA423_22045	CCDC5079_3238	CFBS_3717	CCDC5180_3192	MTCTRI2_3567	UDA_3501c	ERDMAN_3842	J112_18820	MT7199_3562	J113_24435	J114_18720	M943_18005	I917_24555	TBHG_03445	HKBT1_3703	HKBT2_3711	HKBS1_3714	Mb3531c	BCG_3565c	JTY_3565	BCGMEX_3563c	K60_036360	BCGT_3365	LH58_18965	MAF_35140	MCAN_35151	BN44_80177	BN43_70169	BN42_50179	BN45_70165	ML2587	MLBr02587	MAP_0562	MAP4_3305	RC58_16395	RE97_16430	MAV_0655	LA63_03040	NF84_02970
	Name	yrbE4A; integral membrane protein	ABC transporter permease YrbE4A	conserved hypothetical protein	yrbE4A; conserved hypothetical integral membrane protein YrbE4a	hypothetical integral membrane protein yrbE4A	hypothetical membrane protein yrbE4A	integral membrane protein YrbE4a	integral membrane protein YrbE4a	hypothetical protein	hypothetical protein	membrane protein YrbE4A	yrbE4A; integral membrane protein YrbE4a	membrane protein YrbE4A	yrbE4A; integral membrane protein YrbE4a	yrbE4A; yrbE4A	yrbE4A; integral membrane protein	integral membrane protein	putative INTEGRAL MEMBRANE protein YRBE4A	integral membrane protein	integral membrane protein	ABC transporter permease	integral membrane protein YrbE4a	ABC transporter permease YrbE4A	yrbE4A; integral membrane protein YrbE4a	yrbE4A; integral membrane protein YrbE4a	yrbE4A; integral membrane protein YrbE4a	yrbE4A; hypothetical protein	yrbE4A; integral membrane protein YrbE4a	yrbE4A; hypothetical integral membrane protein	yrbE4A; putative integral membrane protein	integral membrane protein YrbE4a	hypothetical protein	ABC transporter permease	yrbE4A; conserved hypothetical integral membrane protein YRBE4A	yrbE4A; conserved hypothetical integral membrane protein YRBE4A	yrbE4A; Conserved integral membrane protein of unknown function, protein YrbE4a. Putative ABC transporter	yrbE4A; Conserved integral membrane protein of unknown function, protein YrbE4a. Putative ABC transporter	yrbE4A; Conserved integral membrane protein of unknown function, protein YrbE4a. Putative ABC transporter	yrbE4A; Conserved integral membrane protein of unknown function, protein YrbE4a. Putative ABC transporter	yrbE1A; hypothetical protein	yrbE1A; conserved membrane protein	hypothetical protein	putative membrane protein YrbE4A	ABC transporter permease	ABC transporter permease	conserved hypothetical protein	ABC transporter permease	ABC transporter permease
	Identity (%)	100	100	100	100	100	100	100	100	66	100	100	100	100	100	100	100	100	100	100	99	100	98	100	100	100	100	100	100	100	100	100	100	100	100	100	100	100	100	100	65	65	95	95	95	95	95	95	95
	Homology (%)	100	100	100	100	100	100	100	100	79	100	100	100	100	100	100	100	100	100	100	99	100	98	100	100	100	100	100	100	100	100	100	100	100	100	100	100	100	100	100	79	79	98	98	98	98	98	98	98
	Code	Rv0167	RVBD_0167	MT0176	MRA_0175	TBFG_10168	TBMG_00168	TBSG_00170	TBXG_000169	MRGA327_03695	MRGA423_01090	CCDC5079_0153	CFBS_0182	CCDC5180_0151	MTCTRI2_0171	UDA_0167	ERDMAN_0192	J112_00930	MT7199_0170	J113_01200	J114_00930	M943_00915		TBHG_00167	HKBT1_0182	HKBT2_0182	HKBS1_0182	Mb0173	BCG_0204	JTY_0173	BCGMEX_0603	K60_001860	BCGT_3969	LH58_00940	MAF_01680	MCAN_01731	BN44_10200	BN43_10192	BN42_10210	BN45_10188			MAP_0757	MAP4_3103	RC58_15380	RE97_15410	MAV_0946	LA63_04165	NF84_04065
	Name	yrbE1A; membrane protein	ABC transporter permease YrbE1A	conserved hypothetical protein	yrbE1A; conserved hypothetical integral membrane protein YrbE1a	hypothetical integral membrane protein yrbE1A	hypothetical membrane protein yrbE1A	hypothetical membrane protein yrbE1A	membrane protein yrbE1A	hypothetical protein	hypothetical protein	hypothetical protein	hypothetical protein	hypothetical protein	yrbE1A; integral membrane protein YRBE1A	yrbE1A; yrbE1A	yrbE1A; integral membrane protein	integral membrane protein	putative INTEGRAL MEMBRANE protein YRBE1A	integral membrane protein	hypothetical protein	ABC transporter permease		ABC transporter permease YrbE1A	hypothetical protein	hypothetical protein	hypothetical protein	yrbE1A; hypothetical protein	yrbE1A; integral membrane protein YrbE1a	yrbE1A; hypothetical integral membrane protein	yrbE2A; putative integral membrane protein	integral membrane protein YrbE1a	hypothetical protein	ABC transporter permease	yrbE1A; conserved hypothetical integral membrane protein YrbE1A	yrbE1A; conserved hypothetical integral membrane protein YRBE1A	yrbE1A; Conserved membrane protein of unknown function YrbE1A	yrbE1A; Conserved membrane protein of unknown function YrbE1A	yrbE1A; Conserved membrane protein of unknown function YrbE1A	yrbE1A; Conserved membrane protein of unknown function YrbE1A			hypothetical protein	putative membrane protein	ABC transporter permease	ABC transporter permease	TrnB1 protein	ABC transporter permease	ABC transporter permease
	Identity (%)	66	66	66	66	66	66	66	66	67	66	66	66	66	66	66	66	66	66	66	66	66		66	66	66	66	66	66	66	67	66	66	66	66	66	66	66	66	66			72	72	72	72	72	72	72
	Homology (%)	79	79	79	79	79	79	79	79	80	79	79	79	79	79	79	79	79	79	79	79	79		79	79	79	79	79	79	79	80	79	79	79	79	79	79	79	79	79			87	87	87	87	87	87	87
	Code		RVBD_0587		MRA_0594	TBFG_10598	TBMG_00594	TBSG_00598	TBXG_000590			CCDC5079_0551	CFBS_0613	CCDC5180_0544	MTCTRI2_0596	UDA_0587	ERDMAN_0645	J112_03145	MT7199_0600		J114_03135			TBHG_00584	HKBT1_0613	HKBT2_0613	HKBS1_0613		BCG_0632	JTY_0602		K60_006240	BCGT_0374	LH58_03155	MAF_05940	MCAN_05931	BN44_10649	BN43_20012	BN42_20334	BN45_10660			MAP_3602	MAP4_0171	RC58_00805	RE97_00810	MAV_5017	LA63_23505	NF84_23225
	Name		ABC transporter permease YrbE2A		yrbE2A; conserved hypothetical integral membrane protein YrbE2a	hypothetical integral membrane protein yrbE2A	hypothetical membrane protein yrbE2A	integral membrane protein YrbE2a	integral membrane protein YrbE2a			integral membrane protein YrbE2a	hypothetical protein	integral membrane protein YrbE2a	yrbE2A; integral membrane protein YrbE2a	yrbE2A; yrbE2A	yrbE2A; integral membrane protein	integral membrane protein	putative INTEGRAL MEMBRANE protein YRBE2A		integral membrane protein			ABC transporter permease YrbE2A	hypothetical protein	hypothetical protein	hypothetical protein		yrbE2A; integral membrane protein YrbE2a	yrbE2A; hypothetical integral membrane protein		integral membrane protein YrbE2a	hypothetical protein	ABC transporter permease	yrbE2A; conserved hypothetical integral membrane protein YRBE2A	yrbE2A; conserved hypothetical integral membrane protein YRBE2A	yrbE2A; Conserved membrane protein of unknown function, YrbE2A	yrbE2A; Conserved membrane protein of unknown function, YrbE2A	yrbE2A; Conserved membrane protein of unknown function, YrbE2A	yrbE2A; Conserved membrane protein of unknown function, YrbE2A			hypothetical protein	putative membrane protein	ABC transporter permease	ABC transporter permease	conserved hypothetical protein	ABC transporter permease	ABC transporter permease
	Identity (%)		67		67	67	67	67	67			67	67	67	67	67	67	67	67		67			67	67	67	67		67	67		67	67	67	67	67	67	67	67	67			65	65	65	65	65	65	65
	Homology (%)		80		80	80	80	80	80			80	80	80	80	80	80	80	80		80			80	80	80	80		80	80		80	80	80	80	80	80	80	80	80			80	80	80	80	80	80	80
	Code
	Name
	Identity (%)
	Homology (%)
	Code
	Name
	Identity (%)
	Homology (%)
Rv3502c hsd4A; short-chain type dehydrogenase/reductase; K00059 3-oxoacyl-[acyl-carrier protein] reductase [EC:1.1.1.100] (A)	Code	Rv3502c	RVBD_3502c	MT3606	MRA_3542	TBFG_13536	TBMG_03547	TBSG_03569	TBXG_003518	MRGA327_21560	MRGA423_22050	CCDC5079_3239	CFBS_3718	CCDC5180_3193	MTCTRI2_3568	UDA_3502c	ERDMAN_3843	J112_18825	MT7199_3563	J113_24815	J114_18725	M943_18010	I917_01115	TBHG_03446	HKBT1_3704	HKBT2_3712	HKBS1_3715	Mb3532c	BCG_3566c	JTY_3566	BCGMEX_3564c	K60_036370	BCGT_3366	LH58_18970	MAF_35150	MCAN_35161	BN44_80179	BN43_70171	BN42_50181	BN45_70167	ML2565	MLBr02565	MAP_0561	MAP4_3306	RC58_16400	RE97_16435	MAV_0654	LA63_03035	NF84_02965
	Name	hsd4A; short-chain type dehydrogenase/reductase	3-oxoacyl-[acyl-carrier protein] reductase	fabG-3; 3-oxoacyl-(acyl-carrier-protein) reductase (EC:1.1.1.100)	fabG-4; 3-ketoacyl-(acyl-carrier-protein) reductase	hypothetical short-chain type dehydrogenase/reductase	short-chain type dehydrogenase/reductase	short-chain type dehydrogenase/reductase	short-chain type dehydrogenase/reductase	fabG; 3-ketoacyl-(acyl-carrier-protein) reductase (EC:1.1.1.100)	fabG; 3-ketoacyl-(acyl-carrier-protein) reductase (EC:1.1.1.100)	3-ketoacyl-(acyl-carrier-protein) reductase	fabG6; 3-ketoacyl-(acyl-carrier-protein) reductase	3-ketoacyl-(acyl-carrier-protein) reductase	fabG; 3-ketoacyl-(acyl-carrier-protein) reductase	unnamed protein product	fabG; 3-ketoacyl-(acyl-carrier-protein) reductase (EC:1.1.1.100)	fabG; 3-ketoacyl-(acyl-carrier-protein) reductase (EC:1.1.1.100)	putative SHORT-CHAIN TYPE DEHYDROGENASE/REDUCTASE (EC:1.-.-.-)	short chain dehydrogenase	fabG; 3-ketoacyl-(acyl-carrier-protein) reductase (EC:1.1.1.100)	fabG; 3-ketoacyl-ACP reductase (EC:1.1.1.100)	short chain dehydrogenase/reductase oxidoreductase	3-oxoacyl-[acyl-carrier protein] reductase	fabG6; 3-ketoacyl-(acyl-carrier-protein) reductase	fabG6; 3-ketoacyl-(acyl-carrier-protein) reductase	fabG6; 3-ketoacyl-(acyl-carrier-protein) reductase	fabG; 3-ketoacyl-ACP reductase (EC:1.1.1.100)	fabG; 3-ketoacyl-ACP reductase (EC:1.1.1.100)	fabG; 3-ketoacyl-(acyl-carrier-protein) reductase (EC:1.1.1.100)	putative short-chain type dehydrogenase/reductase	3-ketoacyl-ACP reductase	putative short-chain type dehydrogenase/reductase (EC:1.-.-.-)	fabG; 3-ketoacyl-ACP reductase (EC:1.1.1.100)	putative short-chain type dehydrogenase/reductase (EC:1.-.-.-)	putative short-chain type dehydrogenase/reductase	Putative short-chain type dehydrogenase/reductase. Putative 17-beta-hydroxysteroid dehydrogenase (EC:1.-.-.-)	Putative short-chain type dehydrogenase/reductase. Putative 17-beta-hydroxysteroid dehydrogenase (EC:1.-.-.-)	Putative short-chain type dehydrogenase/reductase. Putative 17-beta-hydroxysteroid dehydrogenase (EC:1.-.-.-)	Putative short-chain type dehydrogenase/reductase. Putative 17-beta-hydroxysteroid dehydrogenase (EC:1.-.-.-)	fabG; 3-ketoacyl-ACP reductase (EC:1.1.1.100)	fabG4; possible oxidoreductase	hypothetical protein	short-chain type dehydrogenasereductase	fabG; 3-ketoacyl-ACP reductase (EC:1.1.1.100)	fabG; 3-ketoacyl-ACP reductase (EC:1.1.1.100)	oxidoreductase, short chain dehydrogenase/reductase family protein	fabG; 3-ketoacyl-ACP reductase (EC:1.1.1.100)	fabG; 3-ketoacyl-ACP reductase (EC:1.1.1.100)
	Identity (%)	100	100	100	100	100	100	100	100	100	100	100	100	100	100	100	100	100	100	55	99	99	37	100	100	100	100	100	100	100	100	100	100	100	100	95	99	99	95	98	37	37	82	82	82	82	82	82	82
	Homology (%)	100	100	100	100	100	100	100	100	100	100	100	100	100	100	100	100	100	100	68	99	99	54	100	100	100	100	100	100	100	100	100	100	100	100	98	100	100	98	99	49	49	91	91	91	91	90	91	91
	Code	Rv3548c	RVBD_3548c	MT3652	MRA_3587	TBFG_13581	TBMG_03587	TBSG_03614	TBXG_003563	MRGA327_21915	MRGA423_22425	CCDC5079_3289	CFBS_3764	CCDC5180_3241	MTCTRI2_3612	UDA_3548c	ERDMAN_3893	J112_19100	MT7199_3610		J114_18975	M943_18240		TBHG_03488	HKBT1_3749	HKBT2_3758	HKBS1_3761	Mb3578c	BCG_3612c	JTY_3613	BCGMEX_3610c	K60_036860	BCGT_3414	LH58_19215	MAF_35600	MCAN_35591	BN44_110040	BN43_90046	BN42_90043	BN45_100043			MAP_0518	MAP4_3349	RC58_16610	RE97_16645	MAV_0612	LA63_02825	NF84_02760
	Name	short-chain type dehydrogenase/reductase	oxidoreductase	oxidoreductase, short-chain dehydrogenase/reductase family	putative short-chain type dehydrogenase/reductase	hypothetical short-chain type dehydrogenase/reductase	short-chain type dehydrogenase/reductase	short-chain type dehydrogenase/reductase	short-chain type dehydrogenase/reductase	short chain dehydrogenase	short chain dehydrogenase	short chain dehydrogenase	short chain dehydrogenase	short chain dehydrogenase	short chain dehydrogenase	unnamed protein product	short chain dehydrogenase	short chain dehydrogenase	putative SHORT-CHAIN TYPE DEHYDROGENASE/REDUCTASE (EC:1.-.-.-)		short chain dehydrogenase	short-chain dehydrogenase		oxidoreductase	short chain dehydrogenase	short chain dehydrogenase	short chain dehydrogenase	short chain dehydrogenase (EC:1.-.-.-)	short chain dehydrogenase (EC:1.-.-.-)	short chain dehydrogenase	Putative short-chain type dehydrogenase	short chain dehydrogenase	Putative uncharacterized protein (Hypothetical short-chain type dehydrogenase/reductase)	short-chain dehydrogenase	putative short-chain type dehydrogenase/reductase (EC:1.-.-.-)	putative short-chain type dehydrogenase/reductase	Putative short-chain type Dehydrogenase/Reductase (EC:1.-.-.-)	Putative short-chain type Dehydrogenase/Reductase (EC:1.-.-.-)	Putative short-chain type Dehydrogenase/Reductase (EC:1.-.-.-)	Putative short-chain type Dehydrogenase/Reductase (EC:1.-.-.-)			hypothetical protein	short-chain type dehydrogenasereductase	short-chain dehydrogenase	short-chain dehydrogenase	short chain dehydrogenase	short-chain dehydrogenase	short-chain dehydrogenase
	Identity (%)	46	46	44	46	46	46	46	46	46	45	46	46	46	46	46	46	46	46		46	46		46	46	46	46	46	46	46	46	46	46	46	46	46	46	46	45	46			46	46	46	46	46	46	46
	Homology (%)	58	58	57	58	58	58	58	58	58	58	58	58	58	58	58	58	58	58		58	58		58	58	58	58	58	58	58	58	58	58	58	58	58	58	58	58	58			59	59	59	59	59	59	59
	Code																															K60_001640							BN42_10187								MAV_2639	LA63_08860	NF84_08720
	Name																															short chain dehydrogenase/reductase oxidoreductase							Putative short-chain type dehydrogenase/reductase (EC:1.-.-.-)								short chain dehydrogenase	short-chain dehydrogenase	short-chain dehydrogenase
	Identity (%)																															37							38								41	40	40
	Homology (%)																															54							55								56	56	56
	Code																																														MAV_1937	LA63_11850	NF84_11575
	Name																																														short chain dehydrogenase	short-chain dehydrogenase	short-chain dehydrogenase
	Identity (%)																																														40	43	43
	Homology (%)																																														56	57	57
	Code																																														MAV_1833	LA63_08345	NF84_08205
	Name																																														peroxisomal hydratase-dehydrogenase-epimerase (HDE) (Multifunctionalbeta-oxidation protein) (MFP) (EC:4.2.1.- 1.1.1.-)	short-chain dehydrogenase	short-chain dehydrogenase
	Identity (%)																																														42	42	42
	Homology (%)																																														55	55	55
	Code																																														MAV_5146
	Name																																														peroxisomal multifunctional enzyme type 2 (EC:4.2.1.107 1.1.1.35)
	Identity (%)																																														38
	Homology (%)																																														56
Rv3504 fadE26; acyl-CoA dehydrogenase FadE26 (A)	Code	Rv3504	RVBD_3504	MT3608	MRA_3544	TBFG_13538	TBMG_03549	TBSG_03571	TBXG_003520	MRGA327_21570	MRGA423_12035	CCDC5079_3240	CFBS_3720	CCDC5180_3194	MTCTRI2_3570	UDA_3504	ERDMAN_3845	J112_18835	MT7199_3565	J113_24455	J114_18735	M943_18020	I917_24860	TBHG_03448	HKBT1_3706	HKBT2_3714	HKBS1_3717	Mb3534	BCG_3568	JTY_3568	BCGMEX_3566	K60_036390	BCGT_3368	LH58_18980	MAF_35170	MCAN_35181	BN44_80181	BN43_70173	BN42_50184	BN45_70169	ML0737	MLBr00737	MAP_0559c	MAP4_3308	RC58_16410	RE97_16445	MAV_0652	LA63_03025	NF84_02955
	Name	fadE26; acyl-CoA dehydrogenase FadE26	acyl-CoA dehydrogenase FadE26	acyl-CoA dehydrogenase, putative	fadE26; acyl-CoA dehydrogenase FadE26	acyl-CoA dehydrogenase fadE26	acyl-CoA dehydrogenase fadE26	acyl-CoA dehydrogenase fadE26	acyl-CoA dehydrogenase fadE26	acyl-CoA dehydrogenase	acyl-CoA dehydrogenase FadE17	acyl-CoA dehydrogenase FADE26	fadE26; acyl-CoA dehydrogenase FadE26	acyl-CoA dehydrogenase FADE26	fadE26; acyl-CoA dehydrogenase FADE26	fadE26; fadE26	fadE26; acyl-CoA dehydrogenase (EC:1.3.99.-)	acyl-CoA dehydrogenase	putative ACYL-CoA DEHYDROGENASE FADE26 (EC:1.3.99.-)	acyl-CoA dehydrogenase	acyl-CoA dehydrogenase	acyl-CoA dehydrogenase	acyl-CoA dehydrogenase	acyl-CoA dehydrogenase FadE26	fadE26; acyl-CoA dehydrogenase FadE26	fadE26; acyl-CoA dehydrogenase FadE26	fadE26; acyl-CoA dehydrogenase FadE26	fadE26; acyl-CoA dehydrogenase (EC:1.3.99.-)	fadE26; acyl-CoA dehydrogenase fadE26 (EC:1.3.99.-)	fadE26; putative acyl-CoA dehydrogenase	fadE26; Putative acyl-CoA dehydrogenase	acyl-CoA dehydrogenase FADE26	Acyl-CoA dehydrogenase, long-chain specific (EC:1.3.8.8)	acyl-CoA dehydrogenase	fadE26; putative acyl-CoA dehydrogenase FADE26 (EC:1.3.99.-)	fadE26; putative acyl-CoA dehydrogenase FADE26	fadE; Putative acyl-CoA dehydrogenase FadE26 (EC:1.3.99.-)	fadE; Putative acyl-CoA dehydrogenase FadE26 (EC:1.3.99.-)	fadE; Putative acyl-CoA dehydrogenase FadE26 (EC:1.3.99.-)	fadE; Putative acyl-CoA dehydrogenase FadE26 (EC:1.3.99.-)	fadE25; acyl-CoA dehydrogenase	fadE25; putative acyl-CoA dehydrogenase	fadE26; FadE26_1	acyl-CoA dehydrogenase FadE26	acyl-CoA dehydrogenase	acyl-CoA dehydrogenase	putative acyl-CoA dehydrogenase	acyl-CoA dehydrogenase	acyl-CoA dehydrogenase
	Identity (%)	100	100	100	100	100	100	100	100	100	32	100	100	100	100	100	100	100	100	100	100	100	44	100	100	100	100	100	100	100	100	100	100	100	100	99	100	100	99	99	29	29	88	88	88	88	88	88	88
	Homology (%)	100	100	100	100	100	100	100	100	100	50	100	100	100	100	100	100	100	100	100	100	100	62	100	100	100	100	100	100	100	100	100	100	100	100	100	100	100	100	100	47	47	93	93	93	93	92	92	92
	Code	Rv3543c	RVBD_3543c	MT3647	MRA_3582	TBFG_13576	TBMG_03583	TBSG_03609	TBXG_003558	MRGA327_21880		CCDC5079_3284	CFBS_3759	CCDC5180_3236	MTCTRI2_3607	UDA_3543c	ERDMAN_3887	J112_19075	MT7199_3605	J113_24780	J114_18950	M943_18215		TBHG_03483	HKBT1_3744	HKBT2_3753	HKBS1_3756	Mb3573c	BCG_3607c	JTY_3608	BCGMEX_3605c	K60_036810	BCGT_3409	LH58_19190	MAF_35550	MCAN_35541	BN44_110035	BN43_90041	BN42_90038	BN45_100038			MAP_2585	MAP4_1234	RC58_06105	RE97_06100	MAV_1338	LA63_06085	NF84_05955
	Name	fadE29; acyl-CoA dehydrogenase FadE29	acyl-CoA dehydrogenase FadE29	acyl-CoA dehydrogenase, putative	fadE29; acyl-CoA dehydrogenase FadE29	acyl-CoA dehydrogenase fadE29	acyl-CoA dehydrogenase fadE29	acyl-CoA dehydrogenase fadE29	acyl-CoA dehydrogenase fadE29	putative acyl-CoA dehydrogenase FADE29		acyl-CoA dehydrogenase FADE29	fadE29; acyl-CoA dehydrogenase FadE29	acyl-CoA dehydrogenase FADE29	fadE29; acyl-CoA dehydrogenase FADE29	fadE29; fadE29	fadE29; acyl-CoA dehydrogenase (EC:1.3.99.-)	acyl-CoA dehydrogenase	putative ACYL-CoA DEHYDROGENASE FADE29 (EC:1.3.99.-)	acyl-CoA dehydrogenase	acyl-CoA dehydrogenase	acyl-CoA dehydrogenase		acyl-CoA dehydrogenase FadE29	fadE29; acyl-CoA dehydrogenase FadE29	fadE29; acyl-CoA dehydrogenase FadE29	fadE29; acyl-CoA dehydrogenase FadE29	fadE29; acyl-CoA dehydrogenase (EC:1.3.99.-)	fadE29; acyl-CoA dehydrogenase fadE29 (EC:1.3.99.-)	fadE29; putative acyl-CoA dehydrogenase	fadE29; Putative acyl-CoA dehydrogenase	acyl-CoA dehydrogenase FADE29	putative acyl-CoA dehydrogenase FadE29 (EC:1.3.99.-)	acyl-CoA dehydrogenase	fadE29; putative acyl-CoA dehydrogenase FADE29 (EC:1.3.99.-)	fadE29; putative acyl-CoA dehydrogenase FADE29	fadE; Putative FadE29-like Acyl-CoA dehydrogenase (EC:1.3.99.-)	fadE; Putative FadE29-like Acyl-CoA dehydrogenase (EC:1.3.99.-)	Putative FadE29-like Acyl-CoA dehydrogenase (EC:1.3.99.-)	fadE; Putative FadE29-like Acyl-CoA dehydrogenase (EC:1.3.99.-)			fadE26; FadE26_2	acyl-CoA dehydrogenase	acyl-CoA dehydrogenase	acyl-CoA dehydrogenase	putative acyl-CoA dehydrogenase	acyl-CoA dehydrogenase	acyl-CoA dehydrogenase
	Identity (%)	46	46	45	46	46	46	46	46	46		46	46	46	46	46	46	46	46	46	46	46		46	46	46	46	46	46	46	46	46	46	46	46	46	46	46	46	46			52	52	52	52	52	52	52
	Homology (%)	63	63	63	63	63	63	63	63	63		63	63	63	63	63	63	63	63	63	64	63		63	63	63	63	63	63	63	63	63	63	63	63	63	63	63	63	63			67	67	67	67	68	68	68
	Code																																										MAP_0524	MAP4_3343	RC58_16580	RE97_16615	MAV_0618	LA63_02855	NF84_02790
	Name																																										fadE29; FadE29	acyl-CoA dehydrogenase FadE29	acyl-CoA dehydrogenase	acyl-CoA dehydrogenase	putative acyl-CoA dehydrogenase	acyl-CoA dehydrogenase	acyl-CoA dehydrogenase
	Identity (%)																																										46	46	46	46	46	46	46
	Homology (%)																																										62	62	62	62	62	62	62
	Code																																										MAP_1458	MAP4_2385	RC58_05775	RE97_11865	MAV_3008	LA63_13620	NF84_13465
	Name																																										hypothetical protein	acyl-CoA dehydrogenase	acyl-CoA dehydrogenase	acyl-CoA dehydrogenase	putative acyl-CoA dehydrogenase	acyl-CoA dehydrogenase	acyl-CoA dehydrogenase
	Identity (%)																																										40	40	36	40	40	40	40
	Homology (%)																																										56	56	52	56	56	56	56
	Code																																										MAP_2655	MAP4_1163		RE97_05770	MAV_1268	LA63_05740	NF84_05620
	Name																																										hypothetical protein	acyl-CoA dehydrogenase		acyl-CoA dehydrogenase	acyl-CoA dehydrogenase domain protein	acyl-CoA dehydrogenase	acyl-CoA dehydrogenase
	Identity (%)																																										36	36		36	35	35	35
	Homology (%)																																										52	52		52	52	52	52
	Code
	Name
	Identity (%)
	Homology (%)
	Code
	Name
	Identity (%)
	Homology (%)
	Code
	Name
	Identity (%)
	Homology (%)
Rv3505 fadE27; acyl-CoA dehydrogenase FadE27 (A)	Code	Rv3505	RVBD_3505	MT3609	MRA_3545	TBFG_13539	TBMG_03550	TBSG_03572	TBXG_003521	MRGA327_11910	MRGA423_22070	CCDC5079_3241	CFBS_3721	CCDC5180_3195	MTCTRI2_3571	UDA_3505	ERDMAN_3846	J112_18840	MT7199_3566	J113_24785	J114_18740	M943_18025	I917_24595	TBHG_03449	HKBT1_3707	HKBT2_3715	HKBS1_3718	Mb3535	BCG_3569	JTY_3569	BCGMEX_3567	K60_036400	BCGT_3369	LH58_18985	MAF_35180	MCAN_35191	BN44_80182	BN43_70174	BN42_50185	BN45_70170	ML0661	MLBr00661	MAP_0558c	MAP4_1231	RC58_06090	RE97_06085	MAV_0651	LA63_03020	NF84_02950
	Name	fadE27; acyl-CoA dehydrogenase FadE27	acyl-CoA dehydrogenase FadE27	acyl-CoA dehydrogenase, putative	fadE27; acyl-CoA dehydrogenase FadE27	acyl-CoA dehydrogenase fadE27	acyl-CoA dehydrogenase fadE27	acyl-CoA dehydrogenase fadE27	acyl-CoA dehydrogenase fadE27	acyl-CoA dehydrogenase	acyl-CoA dehydrogenase	acyl-CoA dehydrogenase FADE27	fadE27; acyl-CoA dehydrogenase FadE27	acyl-CoA dehydrogenase FADE27	fadE27; acyl-CoA dehydrogenase FADE27	fadE27; fadE27	fadE27; acyl-CoA dehydrogenase (EC:1.3.99.-)	acyl-CoA dehydrogenase	putative ACYL-CoA DEHYDROGENASE FADE27 (EC:1.3.99.-)	acyl-CoA dehydrogenase	acyl-CoA dehydrogenase	acyl-CoA dehydrogenase	Putative acyl-CoA dehydrogenase FadE27	acyl-CoA dehydrogenase FadE27	fadE27; acyl-CoA dehydrogenase FadE27	fadE27; acyl-CoA dehydrogenase FadE27	fadE27; acyl-CoA dehydrogenase FadE27	fadE27; acyl-CoA dehydrogenase (EC:1.3.99.-)	fadE27; acyl-CoA dehydrogenase fadE27 (EC:1.3.99.-)	fadE27; putative acyl-CoA dehydrogenase	fadE27; Putative acyl-CoA dehydrogenase	acyl-CoA dehydrogenase FADE27	Acyl-CoA dehydrogenase FadE27	acyl-CoA dehydrogenase	fadE27; putative acyl-CoA dehydrogenase FADE27 (EC:1.3.99.-)	fadE27; putative acyl-CoA dehydrogenase FADE27	fadE; Putative acyl-CoA dehydrogenase FadE27	fadE; Putative acyl-CoA dehydrogenase FadE27	fadE; Putative acyl-CoA dehydrogenase FadE27	fadE; Putative acyl-CoA dehydrogenase FadE27	fadE24; acyl-CoA dehydrogenase	fadE24; putative acyl-CoA dehydrogenase	hypothetical protein	acyl-CoA dehydrogenase	acyl-CoA dehydrogenase	acyl-CoA dehydrogenase	putative acyl-CoA dehydrogenase	acyl-CoA dehydrogenase	acyl-CoA dehydrogenase
	Identity (%)	100	100	100	100	100	100	100	100	32	100	100	100	100	100	100	100	100	100	30	100	100	96	100	100	100	100	99	99	99	99	99	99	99	100	98	100	99	98	99	28	28	85	41	41	41	84	84	84
	Homology (%)	100	100	100	100	100	100	100	100	45	100	100	100	100	100	100	100	100	100	46	100	100	98	100	100	100	100	99	99	99	99	99	99	99	100	98	100	100	98	99	44	44	90	56	56	56	89	89	89
	Code	Rv3544c	RVBD_3544c	MT3648	MRA_3583	TBFG_13577	TBMG_04117	TBSG_03610	TBXG_003559			CCDC5079_3285	CFBS_3760	CCDC5180_3237	MTCTRI2_3608	UDA_3544c	ERDMAN_3888	J112_19080	MT7199_3606		J114_18955	M943_18220	I917_24865	TBHG_03484	HKBT1_3745	HKBT2_3754	HKBS1_3757	Mb3574c	BCG_3608c	JTY_3609	BCGMEX_3606c	K60_036820	BCGT_3410	LH58_19195	MAF_35560	MCAN_35551	BN44_110036	BN43_90042	BN42_90039	BN45_100039			MAP_2588	MAP4_3344	RC58_16585	RE97_16620	MAV_1336	LA63_06070	NF84_05940
	Name	fadE28; acyl-CoA dehydrogenase FadE28	acyl-CoA dehydrogenase FadE28	acyl-CoA dehydrogenase, putative	fadE28; acyl-CoA dehydrogenase FadE28	acyl-CoA dehydrogenase fadE28	acyl-CoA dehydrogenase fadE28	acyl-CoA dehydrogenase fadE28	acyl-CoA dehydrogenase fadE28			acyl-CoA dehydrogenase, putative	fadE28; acyl-CoA dehydrogenase FadE28	acyl-CoA dehydrogenase, putative	fadE28; acyl-CoA dehydrogenase FADE28	fadE28; fadE28	fadE28; acyl-CoA dehydrogenase (EC:1.3.99.-)	acyl-CoA dehydrogenase	putative ACYL-CoA DEHYDROGENASE FADE28 (EC:1.3.99.-)		acyl-CoA dehydrogenase	acyl-CoA dehydrogenase	acyl-CoA dehydrogenase FADE28	acyl-CoA dehydrogenase FadE28	fadE28; acyl-CoA dehydrogenase FadE28	fadE28; acyl-CoA dehydrogenase FadE28	fadE28; acyl-CoA dehydrogenase FadE28	fadE28; acyl-CoA dehydrogenase (EC:1.3.99.-)	fadE28; acyl-CoA dehydrogenase fadE28 (EC:1.3.99.-)	fadE28; putative acyl-CoA dehydrogenase	fadE28; Putative acyl-CoA dehydrogenase	acyl-CoA dehydrogenase FADE28	putative acyl-CoA dehydrogenase FadE28 (EC:1.3.99.-)	acyl-CoA dehydrogenase	fadE28; putative acyl-CoA dehydrogenase FADE28 (EC:1.3.99.-)	fadE28; putative acyl-CoA dehydrogenase FADE28	fadE; Putative FadE28-like Acyl-CoA dehydrogenase (EC:1.3.99.-)	fadE; Putative FadE28-like Acyl-CoA dehydrogenase (EC:1.3.99.-)	Putative FadE28-like Acyl-CoA dehydrogenase (EC:1.3.99.-)	fadE; Putative FadE28-like Acyl-CoA dehydrogenase (EC:1.3.99.-)			hypothetical protein	putative acyl-CoA dehydrogenase FadE28	acyl-CoA dehydrogenase	acyl-CoA dehydrogenase	acyl-CoA dehydrogenase, C-domain protein	acyl-CoA dehydrogenase	acyl-CoA dehydrogenase
	Identity (%)	30	30	30	30	30	30	30	30			30	30	30	30	30	30	30	30		30	30	30	30	30	30	30	30	30	30	30	30	30	30	30	30	30	30	30	30			41	30	30	30	42	42	42
	Homology (%)	46	46	46	46	46	46	46	46			46	46	46	46	46	46	46	46		46	46	46	46	46	46	46	46	46	46	46	46	46	46	46	46	46	46	46	46			56	47	47	47	56	56	56
	Code																					M943_10035		TBHG_01890	HKBT1_2027	HKBT2_2028	HKBS1_2031						BCGT_1764	LH58_10360		MCAN_19501		BN43_31083	BN42_30226	BN45_50205			MAP_0523				MAV_0617	LA63_02850	NF84_02785
	Name																					acyl-CoA dehydrogenase		acyl-CoA dehydrogenase FadE18	fadE18; acyl-CoA dehydrogenase FadE18	fadE18; acyl-CoA dehydrogenase FadE18	fadE18; acyl-CoA dehydrogenase FadE18						Butyryl-CoA dehydrogenase (EC:1.3.8.1)	acyl-CoA dehydrogenase		fadE18; putative acyl-CoA dehydrogenase FADE18		fadE; Putative acyl-CoA dehydrogenase FadE18 (EC:1.3.99.-)	fadE; Putative acyl-CoA dehydrogenase FadE18 (EC:1.3.99.-)	fadE; Putative acyl-CoA dehydrogenase FadE18 (EC:1.3.99.-)			fadE28; FadE28				putative acyl-CoA dehydrogenase	acyl-CoA dehydrogenase	acyl-CoA dehydrogenase
	Identity (%)																					32		32	32	32	32						32	32		32		32	32	32			30				31	31	31
	Homology (%)																					45		45	45	45	45						45	45		46		46	46	46			47				48	48	48
	Code																																										MAP_0557c				MAV_1838	LA63_08370	NF84_08230
	Name																																										hypothetical protein				acyl-CoA dehydrogenase protein	acyl-CoA dehydrogenase	acyl-CoA dehydrogenase
	Identity (%)																																										96				33	33	33
	Homology (%)																																										98				46	46	46
	Code
	Name
	Identity (%)
	Homology (%)
	Code
	Name
	Identity (%)
	Homology (%)
	Code
	Name
	Identity (%)
	Homology (%)
	Code
	Name
	Identity (%)
	Homology (%)
Rv3506 fadD17; long-chain-fatty-acid--CoA ligase FadD17; K00666 fatty-acyl-CoA synthase [EC:6.2.1.-] (A)	Code	Rv3506	RVBD_3506	MT3610	MRA_3546	TBFG_13540	TBMG_03551	TBSG_03573	TBXG_003522	MRGA327_21590	MRGA423_22075	CCDC5079_3242	CFBS_3722	CCDC5180_3196	MTCTRI2_3572	UDA_3506	ERDMAN_3847	J112_18845	MT7199_3567	J113_24470	J114_18745	M943_18030	I917_24600	TBHG_03450	HKBT1_3708	HKBT2_3716	HKBS1_3719	Mb3536	BCG_3570	JTY_3570	BCGMEX_3568	K60_036410	BCGT_3370	LH58_18990	MAF_35190	MCAN_17641	BN44_80183	BN43_70175	BN42_50186	BN45_70171	ML1051	MLBr01051	MAP_0556c	MAP4_3311	RC58_16420	RE97_16455	MAV_0650	LA63_03015	NF84_02945
	Name	fadD17; long-chain-fatty-acid--CoA ligase FadD17	fatty-acid-CoA synthetase FadD17	4-coumarate-CoA ligase, putative	fadD17; fatty-acid-CoA ligase FadD17	fatty-acid-CoA synthetase fadD17	fatty-acid-CoA synthetase fadD17	fatty-acid-CoA synthetase fadD17	fatty-acid-CoA synthetase fadD17	acyl-CoA synthetase	acyl-CoA synthetase	acyl-CoA synthetase	fadD17; acyl-CoA synthetase	acyl-CoA synthetase	fadD17; acyl-CoA synthetase	fadD17; fadD17	fadD17; acyl-CoA synthetase (EC:2.3.1.86)	acyl-CoA synthetase	fadD17; putative FATTY-ACID-CoA SYNTHETASE FADD17 (FATTY-ACID-CoA SYNTHASE) (FATTY-ACID-CoA LIGASE)	acyl-CoA synthetase	acyl-CoA synthetase	acyl-CoA synthetase	acyl-CoA synthetase	fatty-acid-CoA synthetase FadD17	fadD17; acyl-CoA synthetase	fadD17; acyl-CoA synthetase	fadD17; acyl-CoA synthetase	fadD17; acyl-CoA synthetase (EC:2.3.1.86)	fadD17; acyl-CoA synthetase (EC:2.3.1.86)	fadD17; acyl-CoA synthetase (EC:2.3.1.86)	fadD17; Putative fatty-acid-CoA synthetase	acyl-CoA synthetase	Long-chain-fatty-acid--CoA ligase (EC:6.2.1.3)	acyl-CoA synthetase	fadD17; putative fatty-acid-CoA synthetase FADD17 (fatty-acid-CoA synthase) (EC:6.2.1.-)	fadD1; putative fatty-acid-CoA ligase FADD1 (fatty-acid-CoA synthetase) (fatty-acid-CoA synthase)	fadD; Putative fatty-acid-CoA synthetase FadD17 (fatty-acid-CoA synthase) (fatty-acid-CoA ligase) (EC:6.2.1.-)	fadD; Putative fatty-acid-CoA synthetase FadD17 (fatty-acid-CoA synthase) (fatty-acid-CoA ligase) (EC:6.2.1.-)	fadD; Putative fatty-acid-CoA synthetase FadD17 (fatty-acid-CoA synthase) (fatty-acid-CoA ligase) (EC:6.2.1.-)	fadD; Putative fatty-acid-CoA synthetase FadD17 (fatty-acid-CoA synthase) (fatty-acid-CoA ligase) (EC:6.2.1.-)	xclC; acyl-CoA synthetase (EC:2.3.1.86)	xclC; acyl-CoA synthase	fadD17; FadD17	fatty-acid-CoA synthetase FadD17	acyl-CoA synthetase	acyl-CoA synthetase	acyl-CoA synthase	acyl-CoA synthetase	acyl-CoA synthetase
	Identity (%)	100	100	99	100	100	100	100	100	99	100	98	100	100	99	100	99	100	99	100	100	100	99	99	100	100	100	100	100	100	100	100	100	100	100	52	99	100	96	96	32	32	84	84	84	84	84	83	84
	Homology (%)	100	100	99	100	100	100	100	100	100	100	99	100	100	99	100	99	100	99	100	100	100	99	99	100	100	100	100	100	100	100	100	100	100	100	61	99	100	97	97	47	47	89	89	89	89	89	89	89
	Code	Rv1750c	RVBD_1750c	MT1793	MRA_1761	TBFG_11768	TBMG_02245	TBSG_02257	TBXG_002226	MRGA327_10845	MRGA423_10965	CCDC5079_1621	CFBS_1846	CCDC5180_1605	MTCTRI2_1781	UDA_1750c	ERDMAN_1927	J112_09340	MT7199_1773	J113_12165	J114_09355	M943_09135		TBHG_01707	HKBT1_1845	HKBT2_1853	HKBS1_1849	Mb1779c	BCG_1789c	JTY_1764	BCGMEX_1761c	K60_018390	BCGT_1564	LH58_09415	MAF_17690		BN44_20329	BN43_30878	BN42_21689	BN45_40243			MAP_4294	MAP4_4419	RC58_21950	RE97_22000	MAV_5257	LA63_24330	NF84_13430
	Name	fadD1; fatty-acid--CoA ligase FadD1	fatty-acid-CoA ligase FadD1	very-long-chain acyl-CoA synthetase, putative	fadD1; fatty-acid-CoA ligase FadD1	fatty-acid-CoA ligase fadD1	fatty-acid-CoA ligase fadD1	fatty-acid-CoA ligase fadD1	fatty-acid-CoA ligase FadD1	acyl-CoA synthetase	acyl-CoA synthetase	acyl-CoA synthetase	fadD1; acyl-CoA synthetase	acyl-CoA synthetase	fadD1; acyl-CoA synthetase	fadD1; fadD1	fadD1; acyl-CoA synthetase (EC:2.3.1.86)	acyl-CoA synthetase	putative FATTY-ACID-CoA LIGASE FADD1 (FATTY-ACID-CoA SYNTHETASE) (FATTY-ACID-CoA SYNTHASE) (EC:6.2.1.-)	acyl-CoA synthetase	acyl-CoA synthetase	acyl-CoA synthetase		fatty-acid-CoA ligase FadD1	fadD1; acyl-CoA synthetase	fadD1; acyl-CoA synthetase	fadD1; acyl-CoA synthetase	fadD1; acyl-CoA synthetase (EC:2.3.1.86)	fadD1; acyl-CoA synthetase (EC:2.3.1.86)	fadD1; acyl-CoA synthetase (EC:2.3.1.86)	fadD1; Acyl-CoA synthetase (EC:2.3.1.86)	acyl-CoA synthetase	Long-chain-fatty-acid--CoA ligase (EC:6.2.1.3)	acyl-CoA synthetase	fadD1; putative fatty-acid-CoA ligase FADD1 (fatty-acid-CoA synthetase) (fatty-acid-CoA synthase) (EC:6.2.1.-)		fadD; Putative fatty-acid-CoA ligase FadD1 (fatty-acid-CoA synthetase) (fatty-acid-CoA synthase) (EC:6.2.1.-)	fadD; Putative fatty-acid-CoA ligase FadD1 (fatty-acid-CoA synthetase) (fatty-acid-CoA synthase) (EC:6.2.1.-)	fadD; Putative fatty-acid-CoA ligase FadD1 (fatty-acid-CoA synthetase) (fatty-acid-CoA synthase) (EC:6.2.1.-)	fadD; Putative fatty-acid-CoA ligase FadD1 (fatty-acid-CoA synthetase) (fatty-acid-CoA synthase) (EC:6.2.1.-)			fadD1; FadD1_2	fatty-acid-CoA ligase FadD1	acyl-CoA synthetase	acyl-CoA synthetase	acyl-CoA synthase	acyl-CoA synthetase	acyl-CoA synthetase
	Identity (%)	52	52	52	52	52	52	52	52	52	52	52	52	52	52	52	52	52	52	52	52	52		52	52	52	52	52	52	52	52	52	52	52	52		52	52	52	51			51	51	51	51	52	52	48
	Homology (%)	61	61	61	61	61	61	61	61	61	61	61	61	61	61	61	61	61	61	61	61	61		61	61	61	61	61	61	61	61	61	61	61	61		61	61	61	61			59	59	59	59	61	61	60
	Code											CCDC5079_3244					ERDMAN_1350		MT7199_1235		J114_06505	M943_06310		TBHG_01189									BCGT_1037	LH58_06625				BN43_30274					MAP_1464	MAP4_2378	RC58_11820	RE97_11830	MAV_3000	LA63_13580	NF84_06020
	Name											acyl-CoA synthetase					fadD6; acyl-CoA synthetase (EC:2.3.1.86)		putative FATTY-ACID-CoA LIGASE FADD6 (FATTY-ACID-CoA SYNTHETASE) (FATTY-ACID-CoA SYNTHASE) (EC:6.2.1.-)		long-chain-acyl-CoA synthetase	long-chain acyl-CoA synthetase		fatty-acid-CoA ligase FadD6									Acetoacetyl-CoA synthetase / Long-chain-fatty-acid--CoA ligase (EC:6.2.1.3)	long-chain-acyl-CoA synthetase				fadD; Putative fatty-acid-CoA ligase FadD6 (fatty-acid-CoA synthetase) (fatty-acid-CoA synthase) (EC:6.2.1.-)					fadD1; FadD1_1	fatty-acid-CoA ligase fadD1	acyl-CoA synthetase	acyl-CoA synthetase	acyl-CoA synthase	acyl-CoA synthetase	long-chain-acyl-CoA synthetase
	Identity (%)											100					29		29		29	29		29									29	29				29					48	48	48	48	48	48	30
	Homology (%)											100					42		42		42	42		42									42	42				42					60	60	60	60	60	60	45
	Code											CCDC5079_3243																															MAP_2571c	MAP4_1248	RC58_06175	RE97_06170	MAV_1351	LA63_06150
	Name											acyl-CoA synthetase																															fadD6; FadD6	fatty-acid-CoA ligase	long-chain-acyl-CoA synthetase	long-chain-acyl-CoA synthetase	acyl-CoA synthase	long-chain-acyl-CoA synthetase
	Identity (%)											99																															30	30	30	30	30	30
	Homology (%)											100																															45	45	45	45	45	45
	Code
	Name
	Identity (%)
	Homology (%)
Rv3515c fadD19; long-chain-fatty-acid--CoA ligase FadD19; K18688 3-oxocholest-4-en-26-oate---CoA ligase [EC:6.2.1.42] (A)	Code	Rv3515c	RVBD_3515c	MT3616	MRA_3554	TBFG_13548	TBMG_03554	TBSG_03581	TBXG_003530	MRGA327_21690	MRGA423_22160	CCDC5079_3255	CFBS_3731	CCDC5180_3208	MTCTRI2_3579	UDA_0270	ERDMAN_3854	J112_18925	MT7199_3575	J113_24580	J114_18795	M943_18075	I917_24660	TBHG_03455	HKBT1_3716	HKBT2_3725	HKBS1_3728	Mb3544c	BCG_3578c	JTY_3579	BCGMEX_3576c	K60_036490	BCGT_4017	LH58_19035	MAF_35270	MCAN_35261	BN44_110003	BN43_90008	BN42_90006	BN45_100005	ML2546	MLBr02546	MAP_0550	MAP4_3317	RC58_16450	RE97_16485	MAV_0644	LA63_02985	NF84_02920
	Name	fadD19; long-chain-fatty-acid--CoA ligase FadD19	fatty-acid-CoA ligase FadD19	substrate--CoA ligase, putative	fadD19; fatty-acid-CoA ligase FadD19	fatty-acid-CoA ligase fadD19	fatty-acid-CoA ligase fadD19	fatty-acid-CoA ligase fadD19	fatty-acid-CoA ligase FadD19	fatty-acid-CoA ligase	fatty-acid-CoA ligase	acyl-CoA synthetase	fadD19; acyl-CoA synthetase	acyl-CoA synthetase	fadD19; acyl-CoA synthetase	fadD2; fadD2	fadD19; acyl-CoA synthetase	acyl-CoA synthetase	putative FATTY-ACID-CoA LIGASE FADD19 (FATTY-ACID-CoA SYNTHETASE) (FATTY-ACID-CoA SYNTHASE) (EC:6.2.1.-)	acyl-CoA synthetase	acyl-CoA synthetase	acyl-CoA synthetase	acyl-CoA synthetase	fatty-acid-CoA ligase FadD19	fadD19; acyl-CoA synthetase	fadD19; acyl-CoA synthetase	fadD19; acyl-CoA synthetase	fadD19; acyl-CoA synthetase (EC:2.3.1.86)	fadD19; acyl-CoA synthetase (EC:2.3.1.86)	fadD19; acyl-CoA synthetase (EC:2.3.1.86)	fadD19; Putative fatty-acid-CoA ligase	acyl-CoA synthetase	Long-chain-fatty-acid--CoA ligase (EC:6.2.1.3)	acyl-CoA synthetase	fadD19; putative fatty-acid-CoA ligase FADD19 (fatty-acid-CoA synthetase) (EC:6.2.1.-)	fadD19; putative fatty-acid-CoA ligase FADD19 (fatty-acid-CoA synthetase) (fatty-acid-CoA synthase)	fadD; Putative fatty-acid-CoA ligase fadD19 (Fatty-acid-CoA Synthetase) (Fatty-Acid-CoA Synthase) (EC:6.2.1.-)	fadD; Putative fatty-acid-CoA ligase fadD19 (Fatty-acid-CoA Synthetase) (Fatty-Acid-CoA Synthase) (EC:6.2.1.-)	fadD; Putative fatty-acid-CoA ligase fadD19 (Fatty-acid-CoA Synthetase) (Fatty-Acid-CoA Synthase) (EC:6.2.1.-)	fadD; Putative fatty-acid-CoA ligase fadD19 (Fatty-acid-CoA Synthetase) (Fatty-Acid-CoA Synthase) (EC:6.2.1.-)	fadD2; acyl-CoA synthetase (EC:2.3.1.86)	fadD2; acyl-CoA synthase	fadD19; FadD19_1	fatty-acid-CoA ligase FadD19	acyl-CoA synthetase	acyl-CoA synthetase	acyl-CoA synthase	acyl-CoA synthetase	acyl-CoA synthetase
	Identity (%)	100	100	100	100	100	100	100	100	99	99	99	99	99	100	29	99	99	99	100	100	100	98	99	99	99	99	100	100	100	100	100	29	100	100	99	99	99	98	99	27	27	90	90	90	90	90	90	90
	Homology (%)	100	100	100	100	100	100	100	100	99	99	100	99	99	100	45	99	99	99	100	100	100	98	99	99	99	99	100	100	100	100	100	44	100	100	100	99	99	99	100	43	43	96	96	96	96	96	96	96
	Code	Rv3513c	RVBD_3513c	MT3615.2	MRA_3552	TBFG_13546	TBMG_04115	TBSG_03579	TBXG_003527			CCDC5079_3253	CFBS_3728	CCDC5180_3206	MTCTRI2_3578			J112_18910	MT7199_3573	J113_24565	J114_18785	M943_18065	I917_24650	TBHG_04159	HKBT1_3714	HKBT2_3722	HKBS1_3725	Mb3542c	BCG_3576c	JTY_3576	BCGMEX_3574c	K60_036470		LH58_19025	MAF_35250								MAP_2380	MAP4_1443	RC58_07155	RE97_07155	MAV_1600	LA63_07235	NF84_07100
	Name	fadD18; fatty-acid--CoA ligase FadD18	fatty-acid-CoA ligase FadD18	fatty-acid-CoA ligase-related protein	fadD18; fatty-acid-CoA ligase FadD18	fatty-acid-CoA ligase fadD18	fatty-acid-CoA ligase fadD18	fatty-acid-CoA ligase fadD18	fatty-acid-CoA ligase FadD18			acyl-CoA synthetase	fadD18; fatty-acid-CoA ligase FadD18	acyl-CoA synthetase	fadD18; fatty-acid-CoA ligase			fatty-acid-CoA ligase fadD18	putative FATTY-ACID-CoA LIGASE FADD18 (FRAGMENT) (FATTY-ACID-CoA SYNTHETASE) (FATTY-ACID-CoA SYNTHASE) (EC:6.2.1.-)	fatty-acid-CoA ligase fadD18	fatty-acid-CoA ligase fadD18	hypothetical protein	fatty-acid-CoA ligase fadD18	fatty-acid-CoA ligase FadD18	fadD18; fatty-acid-CoA ligase FadD18	fadD18; fatty-acid-CoA ligase FadD18	fadD18; fatty-acid-CoA ligase FadD18	fadD18; fatty-acid--CoA ligase (EC:6.2.1.-)	fadD18; fatty-acid-CoA ligase fadD18 (EC:6.2.1.-)	fadD18; putative fatty-acid-CoA ligase	fadD18; Putative fatty-acid-CoA ligase	fatty-acid-CoA ligase fadD18		fatty-acid--CoA ligase	fadD18; putative fatty-acid-CoA ligase FADD18 (fragment) (fatty-acid-CoA synthetase) (EC:6.2.1.-)								fadD19; FadD19_2	fatty-acid-CoA ligase fadD19	acyl-CoA synthetase	acyl-CoA synthetase	medium chain acyl-CoA synthetase	acyl-CoA synthetase	acyl-CoA synthetase
	Identity (%)	99	99	99	99	99	99	99	99			99	99	99	99			99	98	99	99	99	99	98	99	99	99	99	99	99	99	99		99	99								41	41	41	41	41	41	41
	Homology (%)	99	99	99	99	99	99	99	99			99	99	99	99			99	99	99	99	99	99	99	99	99	99	99	99	99	99	99		99	99								59	59	59	59	59	59	59
	Code											CCDC5079_3256																															MAP_2388c	MAP4_1435	RC58_07115	RE97_07115	MAV_1592	LA63_07195	NF84_07060
	Name											acyl-CoA synthetase																															fadD19; FadD19_3	fatty-acid-CoA ligase	acyl-CoA synthetase	acyl-CoA synthetase	putative acyl-CoA dehydrogenase	acyl-CoA synthetase	acyl-CoA synthetase
	Identity (%)											98																															36	36	36	36	36	36	36
	Homology (%)											99																															53	53	53	53	53	53	53
	Code																																														MAV_2610
	Name																																														acyl-CoA synthase
	Identity (%)																																														31
	Homology (%)																																														47
	Code
	Name
	Identity (%)
	Homology (%)
	Code
	Name
	Identity (%)
	Homology (%)
Rv3516 echA19; enoyl-CoA hydratase EchA19; K01692 enoyl-CoA hydratase [EC:4.2.1.17] (A)	Code	Rv3516	RVBD_3516	MT3617	MRA_3555	TBFG_13549	TBMG_03555	TBSG_03582	TBXG_003531	MRGA327_21730	MRGA423_22190	CCDC5079_3257	CFBS_3732	CCDC5180_3209	MTCTRI2_3580	UDA_3516	ERDMAN_3855	J112_18930	MT7199_3576	J113_24585	J114_18800	M943_18080	I917_24670	TBHG_03456	HKBT1_3717	HKBT2_3726	HKBS1_3729	Mb3545	BCG_3579	JTY_3580	BCGMEX_3577	K60_036500	BCGT_3379	LH58_19040	MAF_35280	MCAN_35271	BN44_110004	BN43_90009	BN42_90007	BN45_100006	ML2402	MLBr02402	MAP_0549c	MAP4_3318	RC58_16455	RE97_16490	MAV_0643	LA63_02980	NF84_02915
	Name	echA19; enoyl-CoA hydratase EchA19	enoyl-CoA hydratase EchA19	enoyl-CoA hydratase/isomerase family protein	echA19; enoyl-CoA hydratase EchA19	enoyl-CoA hydratase echA19	enoyl-CoA hydratase echA19	enoyl-CoA hydratase echA19	enoyl-CoA hydratase echA19	enoyl-CoA hydratase (EC:4.2.1.17)	enoyl-CoA hydratase (EC:4.2.1.17)	enoyl-CoA hydratase echA19	echA19; enoyl-CoA hydratase	enoyl-CoA hydratase echA19	echA19; enoyl-CoA hydratase	echA19; echA19	echA19; enoyl-CoA hydratase (EC:4.2.1.17)	enoyl-CoA hydratase (EC:4.2.1.17)	echA19; putative ENOYL-CoA HYDRATASE ECHA19 (ENOYL HYDRASE) (UNSATURATED ACYL-CoA HYDRATASE) (CROTONASE)	enoyl-CoA hydratase (EC:4.2.1.17)	enoyl-CoA hydratase (EC:4.2.1.17)	enoyl-CoA hydratase (EC:4.2.1.17)	enoyl-CoA hydratase (EC:4.2.1.17)	enoyl-CoA hydratase EchA19	echA19; enoyl-CoA hydratase	echA19; enoyl-CoA hydratase	echA19; enoyl-CoA hydratase	echA19; enoyl-CoA hydratase (EC:4.2.1.17)	echA19; enoyl-CoA hydratase (EC:4.2.1.17)	echA19; enoyl-CoA hydratase (EC:4.2.1.17)	echA19; Enoyl-CoA hydratase (EC:4.2.1.17)	enoyl-CoA hydratase echA19	Enoyl-CoA hydratase (EC:4.2.1.17)	enoyl-CoA hydratase (EC:4.2.1.17)	echA19; putative enoyl-CoA hydratase ECHA19 (enoyl hydrase) (EC:4.2.1.17)	echA19; putative enoyl-CoA hydratase ECHA19 (enoyl hydrase) (unsaturated acyl-CoA hydratase) (crotonase)	echA; Putative Enoyl-CoA hydratase EchA19 (Enoyl Hydrase) (Unsaturated acyl-CoA Hydratase) (Crotonase) (EC:4.2.1.17)	echA; Putative Enoyl-CoA hydratase EchA19 (Enoyl Hydrase) (Unsaturated acyl-CoA Hydratase) (Crotonase) (EC:4.2.1.17)	echA; Putative Enoyl-CoA hydratase EchA19 (Enoyl Hydrase) (Unsaturated acyl-CoA Hydratase) (Crotonase) (EC:4.2.1.17)	echA; Putative Enoyl-CoA hydratase EchA19 (Enoyl Hydrase) (Unsaturated acyl-CoA Hydratase) (Crotonase) (EC:4.2.1.17)	enoyl-CoA hydratase (EC:4.2.1.17)	putative enoyl-CoA hydratase/isomerase	echA19; EchA19	Enoyl-CoA hydratase EchA19	enoyl-CoA hydratase (EC:4.2.1.17)	enoyl-CoA hydratase (EC:4.2.1.17)	enoyl-CoA hydratase	enoyl-CoA hydratase (EC:4.2.1.17)	enoyl-CoA hydratase (EC:4.2.1.17)
	Identity (%)	100	100	99	100	99	99	99	99	99	99	99	99	99	99	99	99	99	99	95	98	99	98	99	99	99	99	99	99	99	99	99	99	99	99	99	99	99	97	99	37	37	92	92	92	92	92	92	92
	Homology (%)	100	100	99	100	99	99	99	99	99	99	99	99	99	99	99	99	99	99	96	98	99	98	99	99	99	99	99	99	99	99	99	99	99	99	99	99	99	99	99	53	53	96	96	96	96	96	96	96
	Code	Rv0222	RVBD_0222	MT0232	MRA_0230	TBFG_10224	TBMG_00223	TBSG_00225	TBXG_000224	MRGA327_01405	MRGA423_01425	CCDC5079_0207	CFBS_0238	CCDC5180_0205	MTCTRI2_0226	UDA_0222	ERDMAN_0249	J112_01210	MT7199_0226		J114_01220	M943_01180		TBHG_00222	HKBT1_0238	HKBT2_0238	HKBS1_0238									MCAN_02281	BN44_10256	BN43_10250	BN42_10266	BN45_10244			MAP_3658	MAP4_0116	RC58_00540	RE97_00545	MAV_4951	LA63_12000	NF84_22905
	Name	echA1; enoyl-CoA hydratase EchA1	enoyl-CoA hydratase EchA1	enoyl-CoA hydratase/isomerase family protein	echA1; enoyl-CoA hydratase EchA1	enoyl-CoA hydratase echA1	enoyl-CoA hydratase echA1	enoyl-CoA hydratase echA1	enoyl-CoA hydratase echA1	enoyl-CoA hydratase (EC:4.2.1.17)	enoyl-CoA hydratase (EC:4.2.1.17)	enoyl-CoA hydratase	echA1; enoyl-CoA hydratase	enoyl-CoA hydratase	echA1; enoyl-CoA hydratase	echA1; echA1	echA1; enoyl-CoA hydratase (EC:4.2.1.17)	enoyl-CoA hydratase (EC:4.2.1.17)	putative ENOYL-CoA HYDRATASE ECHA1 (ENOYL HYDRASE) (UNSATURATED ACYL-CoA HYDRATASE) (CROTONASE) (EC:4.2.1.17)		enoyl-CoA hydratase (EC:4.2.1.17)	enoyl-CoA hydratase (EC:4.2.1.17)		enoyl-CoA hydratase EchA1	echA1; enoyl-CoA hydratase	echA1; enoyl-CoA hydratase	echA1; enoyl-CoA hydratase									echA1; putative enoyl-CoA hydratase ECHA1 (enoyl hydrase) (unsaturated acyl-CoA hydratase) (crotonase)	echA; Putative enoyl-CoA hydratase EchA1 (enoyl hydrase) (unsaturated acyl-CoA hydratase) (crotonase) (EC:4.2.1.17)	echA; Putative enoyl-CoA hydratase EchA1 (enoyl hydrase) (unsaturated acyl-CoA hydratase) (crotonase) (EC:4.2.1.17)	echA; Putative enoyl-CoA hydratase EchA1 (enoyl hydrase) (unsaturated acyl-CoA hydratase) (crotonase) (EC:4.2.1.17)	echA; Putative enoyl-CoA hydratase EchA1 (enoyl hydrase) (unsaturated acyl-CoA hydratase) (crotonase) (EC:4.2.1.17)			echA1; EchA1_2	enoyl-CoA hydratase	enoyl-CoA hydratase (EC:4.2.1.17)	enoyl-CoA hydratase (EC:4.2.1.17)	enoyl-CoA hydratase	enoyl-CoA hydratase	enoyl-CoA hydratase (EC:4.2.1.17)
	Identity (%)	44	44	44	44	44	44	44	44	44	44	44	44	44	44	44	44	44	44		44	44		44	44	44	44									44	44	44	44	44			43	43	43	43	43	39	43
	Homology (%)	59	59	59	59	59	59	59	59	59	59	59	59	59	59	59	59	59	59		59	59		59	59	59	59									59	59	59	59	59			59	59	59	59	59	58	59
	Code																																										MAP_2645c	MAP4_1173	RC58_05820	RE97_05815	MAV_2597	LA63_23185	NF84_05665
	Name																																										echA1; EchA1_1	Enoyl-CoA hydratase	enoyl-CoA hydratase	enoyl-CoA hydratase	carnitinyl-CoA dehydratase (EC:4.2.1.-)	enoyl-CoA hydratase (EC:4.2.1.17)	enoyl-CoA hydratase
	Identity (%)																																										41	41	41	41	39	43	41
	Homology (%)																																										56	56	56	56	57	59	56
	Code																																														MAV_1277	LA63_05790	NF84_11720
	Name																																														carnitinyl-CoA dehydratase (EC:4.2.1.-)	enoyl-CoA hydratase	enoyl-CoA hydratase
	Identity (%)																																														41	41	39
	Homology (%)																																														56	56	57
	Code
	Name
	Identity (%)
	Homology (%)
	Code
	Name
	Identity (%)
	Homology (%)
Rv3522 ltp4; lipid transfer protein (A)	Code	Rv3522	RVBD_3522	MT3622.1	MRA_3561	TBFG_13555	TBMG_03561	TBSG_03588	TBXG_003537	MRGA327_21760	MRGA423_22235	CCDC5079_3263	CFBS_3738	CCDC5180_3215	MTCTRI2_3586	UDA_3522	ERDMAN_3861	J112_18960	MT7199_3582	J113_24635	J114_18830	M943_18110	I917_24700	TBHG_03462	HKBT1_3723	HKBT2_3732	HKBS1_3735	Mb3552	BCG_3586	JTY_3587	BCGMEX_3584	K60_036570	BCGT_3385	LH58_19075	MAF_35340	MCAN_35331	BN44_110010	BN43_90015	BN42_90013	BN45_100013	ML2162	MLBr02162	MAP_0543c	MAP4_3324	RC58_16485	RE97_16520	MAV_0637	LA63_02950	NF84_02885
	Name	ltp4; lipid transfer protein	keto acyl-CoA thiolase Ltp4	nonspecific lipid transfer protein	ltp4; lipid transfer protein or keto acyl-CoA thiolase Ltp4	lipid transfer protein or keto acyl-CoA thiolase ltp4	lipid transfer protein or keto acyl-CoA thiolase ltp4	lipid transfer protein or keto acyl-CoA thiolase ltp4	lipid transfer protein or keto acyl-CoA thiolase ltp4	lipid-transfer protein	acetyl-CoA acetyltransferase (EC:2.3.1.9)	lipid-transfer protein	ltp4; lipid-transfer protein	lipid-transfer protein	ltp4; lipid-transfer protein	ltp4; ltp4	ltp4; lipid-transfer protein (EC:2.3.1.16)	lipid-transfer protein	putative LIPID TRANSFER protein OR KETO ACYL-COA THIOLASE LTP4 (EC:2.3.1.16)	lipid-transfer protein	lipid-transfer protein	lipid-transfer protein	lipid-transfer protein	keto acyl-CoA thiolase Ltp4	ltp4; lipid-transfer protein	ltp4; lipid-transfer protein	ltp4; lipid-transfer protein	lipid-transfer protein	lipid-transfer protein	hypothetical protein	Hypothetical protein	lipid-transfer protein	nonspecific lipid transfer protein	lipid-transfer protein	ltp4; putative lipid transfer protein or keto acyl-CoA thiolase LTP4 (EC:2.3.1.16)	ltp4; putative lipid transfer protein or keto acyl-CoA thiolase LTP4	ltp; Putative lipid transfer protein or keto acyl-coA thiolase Ltp4 (EC:2.3.1.16)	ltp; Putative lipid transfer protein or keto acyl-coA thiolase Ltp4 (EC:2.3.1.16)	Putative lipid transfer protein or keto acyl-coA thiolase Ltp4 (EC:2.3.1.16)	ltp; Putative lipid transfer protein or keto acyl-coA thiolase Ltp4 (EC:2.3.1.16)	fadA; acetyl-CoA acetyltransferase (EC:2.3.1.9)	fadA; putative beta-ketoadipyl CoA thiolase	hypothetical protein	lipid transfer protein or keto acyl-CoA thiolase Ltp4	lipid-transfer protein	lipid-transfer protein	lipid-transfer protein	lipid-transfer protein	lipid-transfer protein
	Identity (%)	100	100	99	100	99	99	99	99	99	33	99	99	99	99	99	99	99	99	95	99	99	98	99	99	99	99	99	99	99	99	99	99	99	99	97	97	97	97	97	29	29	89	89	89	89	89	89	89
	Homology (%)	100	100	99	100	99	99	99	99	99	45	99	99	99	99	99	99	99	99	95	99	99	98	99	99	99	99	99	99	99	99	99	99	99	99	98	98	98	98	98	47	47	94	94	94	94	94	94	94
[truncated: 2,112 more rows]
[truncated: 46 more columns]
