# Supplementary material for: Comprehensive Comparative Analysis of Cholesterol Catabolic Genes/Proteins in Mycobacterial Species
Source: Int J Mol Sci. 2019 Feb 27;20(5):1032. doi: 10.3390/ijms20051032 (PMC6429209; doi:10.3390/ijms20051032)
Supplement: Supplementary file 1 [file ijms-20-01032-s001.zip › Supplementary information/Supplementary Dataset 3.xlsx]

## Sheet: Rv0009
#Batch CD-search tool	NIH/NLM/NCBI
#cdsid	QM3-qcdsearch-3C3CFE54D2CA1000-2F74408B8636328C
#datatype	hitsConcise Results(Superfamily only)
#status	0
#Start time	2017-02-28T06:36:56	Run time	0:00:01:00
#status	success
Query	Hit type	PSSM-ID	From	To	E-Value	Bitscore	Accession	Short name	Incomplete	Superfamily	Comments
Q#1 - >mtu:Rv0009	superfamily	294131	18	178	3.07743e-61	185.545	cl00197	cyclophilin superfamily	-	-
Q#2 - >mtv:RVBD_0009	superfamily	294131	18	178	3.07743e-61	185.545	cl00197	cyclophilin superfamily	-	-
Q#3 - >mtc:MT0011	superfamily	294131	18	178	3.07743e-61	185.545	cl00197	cyclophilin superfamily	-	-
Q#4 - >mra:MRA_0009	superfamily	294131	18	178	3.07743e-61	185.545	cl00197	cyclophilin superfamily	-	-
Q#5 - >mtf:TBFG_10009	superfamily	294131	18	178	3.07743e-61	185.545	cl00197	cyclophilin superfamily	-	-
Q#6 - >mtb:TBMG_00009	superfamily	294131	18	178	3.07743e-61	185.545	cl00197	cyclophilin superfamily	-	-
Q#7 - >mtk:TBSG_00009	superfamily	294131	18	178	3.07743e-61	185.545	cl00197	cyclophilin superfamily	-	-
Q#8 - >mtz:TBXG_000009	superfamily	294131	18	178	3.07743e-61	185.545	cl00197	cyclophilin superfamily	-	-
Q#9 - >mtg:MRGA327_00065	superfamily	294131	18	178	3.07743e-61	185.545	cl00197	cyclophilin superfamily	-	-
Q#10 - >mti:MRGA423_00070	superfamily	294131	18	178	3.07743e-61	185.545	cl00197	cyclophilin superfamily	-	-
Q#11 - >mte:CCDC5079_0010	superfamily	294131	12	172	5.17372e-61	184.775	cl00197	cyclophilin superfamily	-	-
Q#12 - >mtur:CFBS_0013	superfamily	294131	18	178	3.07743e-61	185.545	cl00197	cyclophilin superfamily	-	-
Q#13 - >mtl:CCDC5180_0011	superfamily	294131	12	172	5.17372e-61	184.775	cl00197	cyclophilin superfamily	-	-
Q#14 - >mto:MTCTRI2_0011	superfamily	294131	18	178	3.07743e-61	185.545	cl00197	cyclophilin superfamily	-	-
Q#15 - >mtd:UDA_0009	superfamily	294131	18	178	3.07743e-61	185.545	cl00197	cyclophilin superfamily	-	-
Q#16 - >mtn:ERDMAN_0013	superfamily	294131	12	172	5.17372e-61	184.775	cl00197	cyclophilin superfamily	-	-
Q#17 - >mtj:J112_00055	superfamily	294131	18	178	3.07743e-61	185.545	cl00197	cyclophilin superfamily	-	-
Q#18 - >mtub:MT7199_0009	superfamily	294131	18	178	3.07743e-61	185.545	cl00197	cyclophilin superfamily	-	-
Q#19 - >mtuc:J113_00070	superfamily	294131	18	178	3.07743e-61	185.545	cl00197	cyclophilin superfamily	-	-
Q#20 - >mtue:J114_00060	superfamily	294131	18	178	3.07743e-61	185.545	cl00197	cyclophilin superfamily	-	-
Q#21 - >mtx:M943_00075	superfamily	294131	18	178	3.07743e-61	185.545	cl00197	cyclophilin superfamily	-	-
Q#22 - >mtuh:I917_00060	superfamily	294131	18	178	3.07743e-61	185.545	cl00197	cyclophilin superfamily	-	-
Q#23 - >mtul:TBHG_00009	superfamily	294131	18	178	3.07743e-61	185.545	cl00197	cyclophilin superfamily	-	-
Q#24 - >mtut:HKBT1_0013	superfamily	294131	18	178	3.07743e-61	185.545	cl00197	cyclophilin superfamily	-	-
Q#25 - >mtuu:HKBT2_0013	superfamily	294131	18	178	3.07743e-61	185.545	cl00197	cyclophilin superfamily	-	-
Q#26 - >mtq:HKBS1_0013	superfamily	294131	18	178	3.07743e-61	185.545	cl00197	cyclophilin superfamily	-	-
Q#27 - >mbo:Mb0009	superfamily	294131	18	178	3.07743e-61	185.545	cl00197	cyclophilin superfamily	-	-
Q#28 - >mbb:BCG_0039	superfamily	294131	18	178	3.07743e-61	185.545	cl00197	cyclophilin superfamily	-	-
Q#29 - >mbt:JTY_0009	superfamily	294131	18	178	3.07743e-61	185.545	cl00197	cyclophilin superfamily	-	-
Q#30 - >mbm:BCGMEX_0009	superfamily	294131	18	178	3.07743e-61	185.545	cl00197	cyclophilin superfamily	-	-
Q#31 - >mbk:K60_000110	superfamily	294131	12	172	5.17372e-61	184.775	cl00197	cyclophilin superfamily	-	-
Q#32 - >mbx:BCGT_3799	superfamily	294131	12	172	5.17372e-61	184.775	cl00197	cyclophilin superfamily	-	-
Q#33 - >mbz:LH58_00070	superfamily	294131	18	178	3.07743e-61	185.545	cl00197	cyclophilin superfamily	-	-
Q#34 - >maf:MAF_00090	superfamily	294131	18	178	3.07743e-61	185.545	cl00197	cyclophilin superfamily	-	-
Q#35 - >mce:MCAN_00081	superfamily	294131	18	178	3.07743e-61	185.545	cl00197	cyclophilin superfamily	-	-
Q#36 - >mcq:BN44_10015	superfamily	294131	18	178	3.07743e-61	185.545	cl00197	cyclophilin superfamily	-	-
Q#37 - >mcv:BN43_10013	superfamily	294131	18	178	3.07743e-61	185.545	cl00197	cyclophilin superfamily	-	-
Q#38 - >mcx:BN42_10030	superfamily	294131	18	178	2.81966e-61	185.545	cl00197	cyclophilin superfamily	-	-
Q#39 - >mcz:BN45_10012	superfamily	294131	18	178	3.07743e-61	185.545	cl00197	cyclophilin superfamily	-	-
Q#40 - >mle:ML0011	superfamily	294131	16	181	2.91389e-58	178.182	cl00197	cyclophilin superfamily	-	-
Q#41 - >mlb:MLBr00011	superfamily	294131	16	181	2.91389e-58	178.182	cl00197	cyclophilin superfamily	-	-
Q#42 - >mpa:MAP_0011	superfamily	294131	18	178	2.54971e-59	180.538	cl00197	cyclophilin superfamily	-	-
Q#43 - >mao:MAP4_3864	superfamily	294131	18	178	2.54971e-59	180.538	cl00197	cyclophilin superfamily	-	-
Q#44 - >mavi:RC58_19180	superfamily	294131	18	178	2.54971e-59	180.538	cl00197	cyclophilin superfamily	-	-
Q#45 - >mavu:RE97_19230	superfamily	294131	18	178	2.54971e-59	180.538	cl00197	cyclophilin superfamily	-	-
Q#46 - >mav:MAV_0013	superfamily	294131	12	172	5.67513e-60	182.078	cl00197	cyclophilin superfamily	-	-
Q#47 - >mavr:LA63_00065	superfamily	294131	18	178	3.72275e-60	182.849	cl00197	cyclophilin superfamily	-	-
Q#48 - >mavd:NF84_00065	superfamily	294131	18	178	3.72275e-60	182.849	cl00197	cyclophilin superfamily	-	-
Q#49 - >mava:LA64_00065	superfamily	294131	18	178	3.72275e-60	182.849	cl00197	cyclophilin superfamily	-	-
Q#50 - >mit:OCO_00110	superfamily	294131	10	175	1.1676e-59	181.649	cl00197	cyclophilin superfamily	-	-
Q#51 - >mir:OCQ_00110	superfamily	294131	10	175	1.1676e-59	181.649	cl00197	cyclophilin superfamily	-	-
Q#52 - >mia:OCU_00110	superfamily	294131	10	175	1.1676e-59	181.649	cl00197	cyclophilin superfamily	-	-
Q#53 - >mie:LG41_00065	superfamily	294131	16	181	1.17319e-59	182.034	cl00197	cyclophilin superfamily	-	-
Q#54 - >mid:MIP_00014	superfamily	294131	10	175	1.1676e-59	181.649	cl00197	cyclophilin superfamily	-	-
Q#55 - >myo:OEM_00110	superfamily	294131	10	175	1.1676e-59	181.649	cl00197	cyclophilin superfamily	-	-
Q#56 - >msm:MSMEG_0024	superfamily	294131	9	175	8.48539e-62	187.041	cl00197	cyclophilin superfamily	-	-
Q#57 - >msg:MSMEI_0026	superfamily	294131	9	175	8.48539e-62	187.041	cl00197	cyclophilin superfamily	-	-
Q#58 - >msb:LJ00_00120	superfamily	294131	9	175	8.48539e-62	187.041	cl00197	cyclophilin superfamily	-	-
Q#59 - >msn:LI99_00120	superfamily	294131	9	175	8.48539e-62	187.041	cl00197	cyclophilin superfamily	-	-
Q#60 - >msh:LI98_00120	superfamily	294131	9	175	8.48539e-62	187.041	cl00197	cyclophilin superfamily	-	-
Q#61 - >msa:Mycsm_00015	superfamily	294131	15	180	1.06666e-60	184.345	cl00197	cyclophilin superfamily	-	-
Q#62 - >mul:MUL_0013	superfamily	294131	16	181	1.32304e-59	181.649	cl00197	cyclophilin superfamily	-	-
Q#63 - >mva:Mvan_0017	superfamily	294131	21	186	5.33298e-68	203.22	cl00197	cyclophilin superfamily	-	-
Q#64 - >mgi:Mflv_0817	superfamily	294131	15	180	1.1759e-67	202.064	cl00197	cyclophilin superfamily	-	-
Q#65 - >msp:Mspyr1_00150	superfamily	294131	15	180	1.1759e-67	202.064	cl00197	cyclophilin superfamily	-	-
Q#66 - >mab:MAB_0025	superfamily	294131	12	177	1.12784e-59	181.649	cl00197	cyclophilin superfamily	-	-
Q#67 - >mabb:MASS_0025	superfamily	294131	31	196	3.50621e-60	183.96	cl00197	cyclophilin superfamily	-	-
Q#68 - >mmv:MYCMA_0015	superfamily	294131	31	196	3.50621e-60	183.96	cl00197	cyclophilin superfamily	-	-
Q#69 - >may:LA62_00130	superfamily	294131	12	177	1.12784e-59	181.649	cl00197	cyclophilin superfamily	-	-
Q#70 - >mabo:NF82_00125	superfamily	294131	12	177	1.12784e-59	181.649	cl00197	cyclophilin superfamily	-	-
Q#71 - >mabl:MMASJCM_0026	superfamily	294131	31	196	3.50621e-60	183.96	cl00197	cyclophilin superfamily	-	-
Q#72 - >maz:LA61_00130	superfamily	294131	12	177	1.12784e-59	181.649	cl00197	cyclophilin superfamily	-	-
Q#73 - >mak:LH56_22225	superfamily	294131	12	177	6.25062e-60	182.419	cl00197	cyclophilin superfamily	-	-
Q#74 - >mys:NF92_22910	superfamily	294131	12	177	6.25062e-60	182.419	cl00197	cyclophilin superfamily	-	-
Q#75 - >myc:NF90_22930	superfamily	294131	12	177	6.25062e-60	182.419	cl00197	cyclophilin superfamily	-	-
Q#76 - >mmc:Mmcs_0010	superfamily	294131	9	174	3.64808e-60	182.804	cl00197	cyclophilin superfamily	-	-
Q#77 - >mkm:Mkms_0018	superfamily	294131	9	174	3.64808e-60	182.804	cl00197	cyclophilin superfamily	-	-
Q#78 - >mjl:Mjls_0010	superfamily	294131	9	174	3.64808e-60	182.804	cl00197	cyclophilin superfamily	-	-
Q#79 - >mjd:JDM601_0010	superfamily	294131	10	175	1.93044e-59	181.263	cl00197	cyclophilin superfamily	-	-
Q#80 - >mmi:MMAR_0011	superfamily	294131	16	181	7.09673e-60	182.419	cl00197	cyclophilin superfamily	-	-
Q#81 - >mrh:MycrhN_1832	superfamily	294131	9	175	9.948e-67	199.368	cl00197	cyclophilin superfamily	-	-
Q#82 - >mmm:W7S_00055	superfamily	294131	16	181	9.42872e-60	182.034	cl00197	cyclophilin superfamily	-	-
Q#83 - >mcb:Mycch_0014	superfamily	294131	9	174	1.90579e-61	186.271	cl00197	cyclophilin superfamily	-	-
Q#84 - >mli:MULP_00011	superfamily	294131	18	178	7.7754e-59	179.382	cl00197	cyclophilin superfamily	-	-
Q#85 - >mkn:MKAN_14925	superfamily	294131	18	178	2.51146e-60	183.234	cl00197	cyclophilin superfamily	-	-
Q#86 - >mks:LG40_14740	superfamily	294131	18	178	2.51146e-60	183.234	cl00197	cyclophilin superfamily	-	-
Q#87 - >mki:LH54_14865	superfamily	294131	18	178	2.51146e-60	183.234	cl00197	cyclophilin superfamily	-	-
Q#88 - >mne:D174_02110	superfamily	294131	9	174	4.69094e-60	182.419	cl00197	cyclophilin superfamily	-	-
Q#89 - >myv:G155_00070	superfamily	294131	9	174	9.92987e-69	204.761	cl00197	cyclophilin superfamily	-	-
Q#90 - >mye:AB431_00100	superfamily	294131	11	171	8.37443e-60	181.693	cl00197	cyclophilin superfamily	-	-
Q#91 - >mgo:AFA91_07005	superfamily	294131	11	171	4.4669e-61	184.775	cl00197	cyclophilin superfamily	-	-
Q#92 - >mft:XA26_00160	superfamily	294131	9	174	9.92987e-69	204.761	cl00197	cyclophilin superfamily	-	-
Q#93 - >mhad:B586_02460	superfamily	294131	16	181	4.33995e-60	182.804	cl00197	cyclophilin superfamily	-	-

## Sheet: Rv0099
#Batch CD-search tool	NIH/NLM/NCBI
#cdsid	QM3-qcdsearch-1569363DF4033A6C-145CC2CFCB36676C
#datatype	hitsConcise Results(Superfamily only)
#status	0
#Start time	2017-02-28T06:40:09	Run time	0:00:04:24
#status	success
Query	Hit type	PSSM-ID	From	To	E-Value	Bitscore	Accession	Short name	Incomplete	Superfamily	Comments
Q#1 - >mtu:Rv0099	superfamily	302604	170	521	2.2526e-73	235.648	cl17068	AFD_class_I superfamily	-	-
Q#2 - >mtv:RVBD_0099	superfamily	302604	170	521	2.2526e-73	235.648	cl17068	AFD_class_I superfamily	-	-
Q#3 - >mtc:MT0108	superfamily	302604	170	521	2.2526e-73	235.648	cl17068	AFD_class_I superfamily	-	-
Q#4 - >mra:MRA_0103	superfamily	302604	170	521	2.2526e-73	235.648	cl17068	AFD_class_I superfamily	-	-
Q#5 - >mtf:TBFG_10100	superfamily	302604	170	521	2.2526e-73	235.648	cl17068	AFD_class_I superfamily	-	-
Q#6 - >mtb:TBMG_00100	superfamily	302604	170	521	2.2526e-73	235.648	cl17068	AFD_class_I superfamily	-	-
Q#7 - >mtk:TBSG_00100	superfamily	302604	170	521	2.2526e-73	235.648	cl17068	AFD_class_I superfamily	-	-
Q#8 - >mtz:TBXG_000100	superfamily	302604	170	521	2.2526e-73	235.648	cl17068	AFD_class_I superfamily	-	-
Q#9 - >mtg:MRGA327_01065	superfamily	302604	116	459	3.19708e-145	418.026	cl17068	AFD_class_I superfamily	-	-
Q#10 - >mti:MRGA423_00635	superfamily	302604	170	521	2.2526e-73	235.648	cl17068	AFD_class_I superfamily	-	-
Q#11 - >mte:CCDC5079_0087	superfamily	302604	155	506	2.33866e-73	234.878	cl17068	AFD_class_I superfamily	-	-
Q#12 - >mtur:CFBS_0105	superfamily	302604	170	521	2.2526e-73	235.648	cl17068	AFD_class_I superfamily	-	-
Q#13 - >mtl:CCDC5180_0088	superfamily	302604	162	513	2.7625e-73	234.878	cl17068	AFD_class_I superfamily	-	-
Q#14 - >mto:MTCTRI2_0102	superfamily	302604	170	521	2.2526e-73	235.648	cl17068	AFD_class_I superfamily	-	-
Q#15 - >mtd:UDA_0099	superfamily	302604	170	521	2.2526e-73	235.648	cl17068	AFD_class_I superfamily	-	-
Q#16 - >mtn:ERDMAN_0116	superfamily	302604	155	506	2.33866e-73	234.878	cl17068	AFD_class_I superfamily	-	-
Q#17 - >mtj:J112_00550	superfamily	302604	170	521	2.05814e-72	232.952	cl17068	AFD_class_I superfamily	-	-
Q#18 - >mtub:MT7199_0101	superfamily	302604	170	521	2.2526e-73	235.648	cl17068	AFD_class_I superfamily	-	-
Q#19 - >mtuc:J113_00670	superfamily	302604	169	519	1.6819e-71	230.819	cl17068	AFD_class_I superfamily	-	-
Q#20 - >mtue:J114_00555	superfamily	302604	162	479	5.3921e-66	217.159	cl17068	AFD_class_I superfamily	-	-	Additional superfamily (the same)
Q#20 - >mtue:J114_00555	superfamily	302604	12	178	3.80715e-15	77.2672	cl17068	AFD_class_I superfamily	C	-
Q#21 - >mtx:M943_00555	superfamily	302604	170	521	2.02523e-73	235.648	cl17068	AFD_class_I superfamily	-	-
Q#22 - >mtuh:I917_00710	superfamily	302604	170	521	4.92104e-72	232.182	cl17068	AFD_class_I superfamily	-	-
Q#23 - >mtul:TBHG_00100	superfamily	302604	170	521	2.2526e-73	235.648	cl17068	AFD_class_I superfamily	-	-
Q#24 - >mtut:HKBT1_0105	superfamily	302604	170	521	2.2526e-73	235.648	cl17068	AFD_class_I superfamily	-	-
Q#25 - >mtuu:HKBT2_0105	superfamily	302604	170	521	2.2526e-73	235.648	cl17068	AFD_class_I superfamily	-	-
Q#26 - >mtq:HKBS1_0105	superfamily	302604	170	521	2.2526e-73	235.648	cl17068	AFD_class_I superfamily	-	-
Q#27 - >mbo:Mb0102	superfamily	302604	170	521	2.2526e-73	235.648	cl17068	AFD_class_I superfamily	-	-
Q#28 - >mbb:BCG_0132	superfamily	302604	170	521	2.2526e-73	235.648	cl17068	AFD_class_I superfamily	-	-
Q#29 - >mbt:JTY_0103	superfamily	302604	170	521	2.2526e-73	235.648	cl17068	AFD_class_I superfamily	-	-
Q#30 - >mbm:BCGMEX_0103	superfamily	302604	170	521	2.2526e-73	235.648	cl17068	AFD_class_I superfamily	-	-
Q#31 - >mbk:K60_001110	superfamily	302604	170	521	2.2526e-73	235.648	cl17068	AFD_class_I superfamily	-	-
Q#32 - >mbx:BCGT_3894	superfamily	302604	155	506	2.33866e-73	234.878	cl17068	AFD_class_I superfamily	-	-
Q#33 - >mbz:LH58_00565	superfamily	302604	162	513	2.7625e-73	234.878	cl17068	AFD_class_I superfamily	-	-
Q#34 - >maf:MAF_01000	superfamily	302604	170	521	2.2526e-73	235.648	cl17068	AFD_class_I superfamily	-	-
Q#35 - >mce:MCAN_01021	superfamily	302604	170	521	2.1434e-74	238.345	cl17068	AFD_class_I superfamily	-	-
Q#36 - >mcq:BN44_10122	superfamily	302604	170	521	1.65452e-73	236.034	cl17068	AFD_class_I superfamily	-	-
Q#37 - >mcv:BN43_10117	superfamily	302604	170	521	1.27547e-72	233.722	cl17068	AFD_class_I superfamily	-	-
Q#38 - >mcx:BN42_10137	superfamily	302604	170	521	7.08938e-70	226.404	cl17068	AFD_class_I superfamily	-	-
Q#39 - >mcz:BN45_10115	superfamily	302604	169	525	5.22349e-74	237.368	cl17068	AFD_class_I superfamily	-	-
Q#40 - >mle:ML1994	superfamily	302604	162	512	2.15093e-70	227.559	cl17068	AFD_class_I superfamily	-	-
Q#41 - >mlb:MLBr01994	superfamily	302604	162	512	2.15093e-70	227.559	cl17068	AFD_class_I superfamily	-	-
Q#42 - >mpa:MAP_2747	superfamily	302604	158	504	1.34919e-160	458.087	cl17068	AFD_class_I superfamily	-	-	Additional superfamily (the same)
Q#42 - >mpa:MAP_2747	superfamily	302604	16	178	5.89147e-10	60.3184	cl17068	AFD_class_I superfamily	C	-
Q#43 - >mao:MAP4_1067	superfamily	302604	158	504	1.34919e-160	458.087	cl17068	AFD_class_I superfamily	-	-	Additional superfamily (the same)
Q#43 - >mao:MAP4_1067	superfamily	302604	16	178	5.89147e-10	60.3184	cl17068	AFD_class_I superfamily	C	-
Q#44 - >mavi:RC58_00810	superfamily	302604	28	522	3.6081e-155	449.66	cl17068	AFD_class_I superfamily	-	-
Q#45 - >mavu:RE97_05295	superfamily	302604	158	504	1.34919e-160	458.087	cl17068	AFD_class_I superfamily	-	-	Additional superfamily (the same)
Q#45 - >mavu:RE97_05295	superfamily	302604	16	178	5.89147e-10	60.3184	cl17068	AFD_class_I superfamily	C	-
Q#46 - >mav:MAV_3523	superfamily	302604	158	504	6.35713e-161	459.242	cl17068	AFD_class_I superfamily	-	-	Additional superfamily (the same)
Q#46 - >mav:MAV_3523	superfamily	302604	16	178	2.81727e-09	58.0072	cl17068	AFD_class_I superfamily	C	-
Q#47 - >mavr:LA63_16135	superfamily	302604	158	504	6.35713e-161	459.242	cl17068	AFD_class_I superfamily	-	-	Additional superfamily (the same)
Q#47 - >mavr:LA63_16135	superfamily	302604	16	178	2.81727e-09	58.0072	cl17068	AFD_class_I superfamily	C	-
Q#48 - >mavd:NF84_15990	superfamily	302604	158	504	6.35713e-161	459.242	cl17068	AFD_class_I superfamily	-	-	Additional superfamily (the same)
Q#48 - >mavd:NF84_15990	superfamily	302604	16	178	2.81727e-09	58.0072	cl17068	AFD_class_I superfamily	C	-
Q#49 - >mava:LA64_16140	superfamily	302604	158	504	6.35713e-161	459.242	cl17068	AFD_class_I superfamily	-	-	Additional superfamily (the same)
Q#49 - >mava:LA64_16140	superfamily	302604	16	178	2.81727e-09	58.0072	cl17068	AFD_class_I superfamily	C	-
Q#50 - >mit:OCO_13920	superfamily	302604	159	510	2.27556e-151	435.745	cl17068	AFD_class_I superfamily	-	-
Q#51 - >mir:OCQ_50360	superfamily	302604	28	522	2.16286e-153	445.423	cl17068	AFD_class_I superfamily	-	-
Q#52 - >mia:OCU_14390	superfamily	302604	159	510	2.27556e-151	435.745	cl17068	AFD_class_I superfamily	-	-
Q#53 - >mie:LG41_06935	superfamily	302604	159	510	2.27556e-151	435.745	cl17068	AFD_class_I superfamily	-	-
Q#54 - >mid:MIP_00267	superfamily	302604	162	505	2.95376e-134	391.833	cl17068	AFD_class_I superfamily	-	-
Q#55 - >myo:OEM_33770	superfamily	302604	161	504	5.34667e-156	446.531	cl17068	AFD_class_I superfamily	-	-	Additional superfamily (the same)
Q#55 - >myo:OEM_33770	superfamily	302604	16	88	8.19956e-09	56.4664	cl17068	AFD_class_I superfamily	C	-
Q#56 - >msm:MSMEG_3694	superfamily	302604	147	490	2.67286e-130	380.662	cl17068	AFD_class_I superfamily	-	-
Q#57 - >msg:MSMEI_3608	superfamily	302604	147	490	2.67286e-130	380.662	cl17068	AFD_class_I superfamily	-	-
Q#58 - >msb:LJ00_18365	superfamily	302604	147	490	2.67286e-130	380.662	cl17068	AFD_class_I superfamily	-	-
Q#59 - >msn:LI99_18370	superfamily	302604	147	490	2.67286e-130	380.662	cl17068	AFD_class_I superfamily	-	-
Q#60 - >msh:LI98_18375	superfamily	302604	147	490	2.67286e-130	380.662	cl17068	AFD_class_I superfamily	-	-
Q#61 - >msa:Mycsm_00659	superfamily	302604	160	503	5.60413e-167	474.65	cl17068	AFD_class_I superfamily	-	-
Q#62 - >mul:MUL_4856	superfamily	302604	162	516	1.72825e-78	248.745	cl17068	AFD_class_I superfamily	-	-
Q#63 - >mva:Mvan_0943	superfamily	302604	156	499	3.00521e-171	485.051	cl17068	AFD_class_I superfamily	-	-
Q#64 - >mgi:Mflv_0027	superfamily	302604	156	497	3.4494e-167	474.65	cl17068	AFD_class_I superfamily	-	-	Additional superfamily (the same)
Q#64 - >mgi:Mflv_0027	superfamily	302604	14	283	1.05838e-13	72.2596	cl17068	AFD_class_I superfamily	C	-
Q#65 - >msp:Mspyr1_07630	superfamily	302604	156	497	2.5676e-169	480.043	cl17068	AFD_class_I superfamily	-	-	Additional superfamily (the same)
Q#65 - >msp:Mspyr1_07630	superfamily	302604	14	283	8.27976e-14	72.6448	cl17068	AFD_class_I superfamily	C	-
Q#66 - >mab:MAB_0661	superfamily	302604	104	453	5.40994e-72	229.87	cl17068	AFD_class_I superfamily	-	-
Q#67 - >mabb:MASS_0632	superfamily	302604	36	491	2.45278e-68	223.594	cl17068	AFD_class_I superfamily	-	-
Q#68 - >mmv:MYCMA_0348	superfamily	302604	36	491	2.09252e-68	223.594	cl17068	AFD_class_I superfamily	-	-
Q#69 - >may:LA62_03335	superfamily	302604	138	487	9.29639e-72	230.256	cl17068	AFD_class_I superfamily	-	-
Q#70 - >mabo:NF82_03330	superfamily	302604	138	487	9.29639e-72	230.256	cl17068	AFD_class_I superfamily	-	-
Q#71 - >mabl:MMASJCM_0651	superfamily	302604	36	491	2.45278e-68	223.594	cl17068	AFD_class_I superfamily	-	-
Q#72 - >maz:LA61_03250	superfamily	302604	138	487	9.29639e-72	230.256	cl17068	AFD_class_I superfamily	-	-
Q#73 - >mak:LH56_19305	superfamily	302604	36	491	4.36279e-69	225.52	cl17068	AFD_class_I superfamily	-	-
Q#74 - >mys:NF92_19815	superfamily	302604	36	491	2.09252e-68	223.594	cl17068	AFD_class_I superfamily	-	-
Q#75 - >myc:NF90_19820	superfamily	302604	36	491	2.09252e-68	223.594	cl17068	AFD_class_I superfamily	-	-
Q#76 - >mmc:Mmcs_3828	superfamily	302604	139	488	1.55855e-119	353.313	cl17068	AFD_class_I superfamily	-	-
Q#77 - >mkm:Mkms_3902	superfamily	302604	139	488	1.55855e-119	353.313	cl17068	AFD_class_I superfamily	-	-
Q#78 - >mjl:Mjls_4073	superfamily	302604	159	510	3.13491e-152	437.671	cl17068	AFD_class_I superfamily	-	-
Q#79 - >mjd:JDM601_2520	superfamily	302604	36	504	9.95285e-135	397.273	cl17068	AFD_class_I superfamily	-	-
Q#80 - >mmi:MMAR_0258	superfamily	302604	162	516	3.4189e-80	252.982	cl17068	AFD_class_I superfamily	-	-
Q#81 - >mrh:MycrhN_1047	superfamily	302604	160	505	2.0322e-176	498.533	cl17068	AFD_class_I superfamily	-	-	Additional superfamily (the same)
Q#81 - >mrh:MycrhN_1047	superfamily	302604	29	287	3.45288e-13	70.7188	cl17068	AFD_class_I superfamily	C	-
Q#82 - >mmm:W7S_08480	superfamily	302604	159	502	1.26842e-131	385.284	cl17068	AFD_class_I superfamily	-	-
Q#83 - >mcb:Mycch_0673	superfamily	302604	160	504	2.70321e-180	508.163	cl17068	AFD_class_I superfamily	-	-
Q#84 - >mli:MULP_00230	superfamily	302604	162	516	1.54354e-77	246.049	cl17068	AFD_class_I superfamily	-	-
Q#85 - >mkn:MKAN_16235	superfamily	302604	31	525	1.42078e-156	454.282	cl17068	AFD_class_I superfamily	-	-
Q#86 - >mks:LG40_16065	superfamily	302604	31	525	1.42078e-156	454.282	cl17068	AFD_class_I superfamily	-	-
Q#87 - >mki:LH54_16180	superfamily	302604	31	525	1.42078e-156	454.282	cl17068	AFD_class_I superfamily	-	-
Q#88 - >mne:D174_25920	superfamily	302604	170	520	1.43847e-155	445.76	cl17068	AFD_class_I superfamily	-	-
Q#89 - >myv:G155_20080	superfamily	302604	36	514	9.3889e-73	235.921	cl17068	AFD_class_I superfamily	-	-
Q#90 - >mye:AB431_09575	superfamily	302604	13	493	1.87116e-138	406.518	cl17068	AFD_class_I superfamily	-	-
Q#91 - >mgo:AFA91_19515	superfamily	302604	170	511	2.16669e-127	374.55	cl17068	AFD_class_I superfamily	-	-
Q#92 - >mft:XA26_41000	superfamily	302604	36	514	4.70477e-72	233.995	cl17068	AFD_class_I superfamily	-	-
Q#93 - >mhad:B586_11345	superfamily	302604	161	517	2.25276e-76	243.146	cl17068	AFD_class_I superfamily	-	-

## Sheet: Rv0153c
#Batch CD-search tool	NIH/NLM/NCBI
#cdsid	QM3-qcdsearch-28E4DB08E25A7B14-36BAF676B1DC9DB2
#datatype	hitsConcise Results(Superfamily only)
#status	0
#Start time	2017-02-28T06:48:24	Run time	0:00:01:36
#status	success
Query	Hit type	PSSM-ID	From	To	E-Value	Bitscore	Accession	Short name	Incomplete	Superfamily	Comments
Q#1 - >mtu:Rv0153c	superfamily	304379	11	192	4.60386e-46	150.734	cl21483	PTPc superfamily	-	-	2 Superfamilies
Q#1 - >mtu:Rv0153c	superfamily	290086	231	275	2.13742e-09	51.3112	cl16249	Y_phosphatase3C superfamily	N	-
Q#2 - >mtv:RVBD_0153c	superfamily	304379	11	192	4.60386e-46	150.734	cl21483	PTPc superfamily	-	-
Q#2 - >mtv:RVBD_0153c	superfamily	290086	231	275	2.13742e-09	51.3112	cl16249	Y_phosphatase3C superfamily	N	-
Q#3 - >mtc:MT0162	superfamily	304379	11	192	4.60386e-46	150.734	cl21483	PTPc superfamily	-	-
Q#3 - >mtc:MT0162	superfamily	290086	231	275	2.13742e-09	51.3112	cl16249	Y_phosphatase3C superfamily	N	-
Q#4 - >mra:MRA_0161	superfamily	304379	11	192	4.60386e-46	150.734	cl21483	PTPc superfamily	-	-
Q#4 - >mra:MRA_0161	superfamily	290086	231	275	2.13742e-09	51.3112	cl16249	Y_phosphatase3C superfamily	N	-
Q#5 - >mtf:TBFG_10154	superfamily	304379	11	192	4.60386e-46	150.734	cl21483	PTPc superfamily	-	-
Q#5 - >mtf:TBFG_10154	superfamily	290086	231	275	2.13742e-09	51.3112	cl16249	Y_phosphatase3C superfamily	N	-
Q#6 - >mtb:TBMG_00154	superfamily	304379	11	192	4.60386e-46	150.734	cl21483	PTPc superfamily	-	-
Q#6 - >mtb:TBMG_00154	superfamily	290086	231	275	2.13742e-09	51.3112	cl16249	Y_phosphatase3C superfamily	N	-
Q#7 - >mtk:TBSG_00156	superfamily	304379	11	192	4.60386e-46	150.734	cl21483	PTPc superfamily	-	-
Q#7 - >mtk:TBSG_00156	superfamily	290086	231	275	2.13742e-09	51.3112	cl16249	Y_phosphatase3C superfamily	N	-
Q#8 - >mtz:TBXG_000154	superfamily	304379	11	192	4.60386e-46	150.734	cl21483	PTPc superfamily	-	-
Q#8 - >mtz:TBXG_000154	superfamily	290086	231	275	2.13742e-09	51.3112	cl16249	Y_phosphatase3C superfamily	N	-
Q#9 - >mtg:MRGA327_00980	superfamily	304379	11	192	4.60386e-46	150.734	cl21483	PTPc superfamily	-	-
Q#9 - >mtg:MRGA327_00980	superfamily	290086	231	275	2.13742e-09	51.3112	cl16249	Y_phosphatase3C superfamily	N	-
Q#10 - >mti:MRGA423_23360	superfamily	290739	30	211	7.14572e-44	144.096	cl16552	PknH_C superfamily	-	-	Different superfamily
Q#11 - >mte:CCDC5079_0139	superfamily	304379	1	171	1.60402e-43	143.8	cl21483	PTPc superfamily	-	-
Q#11 - >mte:CCDC5079_0139	superfamily	290086	210	254	1.8312e-09	51.3112	cl16249	Y_phosphatase3C superfamily	N	-
Q#12 - >mtur:CFBS_0166	superfamily	304379	11	192	4.60386e-46	150.734	cl21483	PTPc superfamily	-	-
Q#12 - >mtur:CFBS_0166	superfamily	290086	231	275	2.13742e-09	51.3112	cl16249	Y_phosphatase3C superfamily	N	-
Q#13 - >mtl:CCDC5180_0137	superfamily	304379	11	192	4.60386e-46	150.734	cl21483	PTPc superfamily	-	-
Q#13 - >mtl:CCDC5180_0137	superfamily	290086	231	275	2.13742e-09	51.3112	cl16249	Y_phosphatase3C superfamily	N	-
Q#14 - >mto:MTCTRI2_0157	superfamily	304379	11	192	4.60386e-46	150.734	cl21483	PTPc superfamily	-	-
Q#14 - >mto:MTCTRI2_0157	superfamily	290086	231	275	2.13742e-09	51.3112	cl16249	Y_phosphatase3C superfamily	N	-
Q#15 - >mtd:UDA_0153c	superfamily	304379	11	192	4.60386e-46	150.734	cl21483	PTPc superfamily	-	-
Q#15 - >mtd:UDA_0153c	superfamily	290086	231	275	2.13742e-09	51.3112	cl16249	Y_phosphatase3C superfamily	N	-
Q#16 - >mtn:ERDMAN_0177	superfamily	304379	11	192	4.60386e-46	150.734	cl21483	PTPc superfamily	-	-
Q#16 - >mtn:ERDMAN_0177	superfamily	290086	231	275	2.13742e-09	51.3112	cl16249	Y_phosphatase3C superfamily	N	-
Q#17 - >mtj:J112_00845	superfamily	304379	11	192	4.60386e-46	150.734	cl21483	PTPc superfamily	-	-
Q#17 - >mtj:J112_00845	superfamily	290086	231	275	2.13742e-09	51.3112	cl16249	Y_phosphatase3C superfamily	N	-
Q#18 - >mtub:MT7199_0155	superfamily	304379	11	192	4.60386e-46	150.734	cl21483	PTPc superfamily	-	-
Q#18 - >mtub:MT7199_0155	superfamily	290086	231	275	2.13742e-09	51.3112	cl16249	Y_phosphatase3C superfamily	N	-
Q#19 - >mtuc:J113_01090	superfamily	304379	22	189	2.52429e-42	141.104	cl21483	PTPc superfamily	-	-
Q#19 - >mtuc:J113_01090	superfamily	290086	228	272	1.32275e-09	51.6964	cl16249	Y_phosphatase3C superfamily	N	-
Q#20 - >mtue:J114_00850	superfamily	304379	11	192	4.60386e-46	150.734	cl21483	PTPc superfamily	-	-
Q#20 - >mtue:J114_00850	superfamily	290086	231	275	2.13742e-09	51.3112	cl16249	Y_phosphatase3C superfamily	N	-
Q#21 - >mtx:M943_00840	superfamily	304379	11	192	4.60386e-46	150.734	cl21483	PTPc superfamily	-	-
Q#21 - >mtx:M943_00840	superfamily	290086	231	275	2.13742e-09	51.3112	cl16249	Y_phosphatase3C superfamily	N	-
Q#22 - >mtuh:I917_01145	superfamily	304379	11	190	9.9977e-45	146.497	cl21483	PTPc superfamily	-	-	Missing superfamily: Y_phosphatase3C superfamily
Q#23 - >mtul:TBHG_00153	superfamily	304379	11	192	4.60386e-46	150.734	cl21483	PTPc superfamily	-	-
Q#23 - >mtul:TBHG_00153	superfamily	290086	231	275	2.13742e-09	51.3112	cl16249	Y_phosphatase3C superfamily	N	-
Q#24 - >mtut:HKBT1_0166	superfamily	304379	11	192	4.60386e-46	150.734	cl21483	PTPc superfamily	-	-
Q#24 - >mtut:HKBT1_0166	superfamily	290086	231	275	2.13742e-09	51.3112	cl16249	Y_phosphatase3C superfamily	N	-
Q#25 - >mtuu:HKBT2_0166	superfamily	304379	11	192	4.60386e-46	150.734	cl21483	PTPc superfamily	-	-
Q#25 - >mtuu:HKBT2_0166	superfamily	290086	231	275	2.13742e-09	51.3112	cl16249	Y_phosphatase3C superfamily	N	-
Q#26 - >mtq:HKBS1_0166	superfamily	304379	11	192	4.60386e-46	150.734	cl21483	PTPc superfamily	-	-
Q#26 - >mtq:HKBS1_0166	superfamily	290086	231	275	2.13742e-09	51.3112	cl16249	Y_phosphatase3C superfamily	N	-
Q#27 - >mbo:Mb0158c	superfamily	304379	11	192	3.43917e-46	151.119	cl21483	PTPc superfamily	-	-
Q#27 - >mbo:Mb0158c	superfamily	290086	231	275	2.05375e-09	51.3112	cl16249	Y_phosphatase3C superfamily	N	-
Q#28 - >mbb:BCG_0189c	superfamily	304379	11	192	3.43917e-46	151.119	cl21483	PTPc superfamily	-	-
Q#28 - >mbb:BCG_0189c	superfamily	290086	231	275	2.05375e-09	51.3112	cl16249	Y_phosphatase3C superfamily	N	-
Q#29 - >mbt:JTY_0159	superfamily	304379	11	192	3.43917e-46	151.119	cl21483	PTPc superfamily	-	-
Q#29 - >mbt:JTY_0159	superfamily	290086	231	275	2.05375e-09	51.3112	cl16249	Y_phosphatase3C superfamily	N	-
Q#30 - >mbm:BCGMEX_0159c	superfamily	304379	11	192	3.43917e-46	151.119	cl21483	PTPc superfamily	-	-
Q#30 - >mbm:BCGMEX_0159c	superfamily	290086	231	275	2.05375e-09	51.3112	cl16249	Y_phosphatase3C superfamily	N	-
Q#31 - >mbk:K60_001700	superfamily	304379	11	192	3.43917e-46	151.119	cl21483	PTPc superfamily	-	-
Q#31 - >mbk:K60_001700	superfamily	290086	231	275	2.05375e-09	51.3112	cl16249	Y_phosphatase3C superfamily	N	-
Q#32 - >mbx:BCGT_3954	superfamily	304379	11	192	3.43917e-46	151.119	cl21483	PTPc superfamily	-	-
Q#32 - >mbx:BCGT_3954	superfamily	290086	231	275	2.05375e-09	51.3112	cl16249	Y_phosphatase3C superfamily	N	-
Q#33 - >mbz:LH58_00860	superfamily	304379	11	192	3.43917e-46	151.119	cl21483	PTPc superfamily	-	-
Q#33 - >mbz:LH58_00860	superfamily	290086	231	275	2.05375e-09	51.3112	cl16249	Y_phosphatase3C superfamily	N	-
Q#34 - >maf:MAF_01530	superfamily	304379	11	192	4.60386e-46	150.734	cl21483	PTPc superfamily	-	-
Q#34 - >maf:MAF_01530	superfamily	290086	231	275	2.13742e-09	51.3112	cl16249	Y_phosphatase3C superfamily	N	-
Q#35 - >mce:MCAN_01581	superfamily	304379	11	192	3.22332e-46	151.119	cl21483	PTPc superfamily	-	-
Q#35 - >mce:MCAN_01581	superfamily	290086	231	275	3.48507e-09	50.5408	cl16249	Y_phosphatase3C superfamily	N	-
Q#36 - >mcq:BN44_10182	superfamily	304379	11	192	3.22332e-46	151.119	cl21483	PTPc superfamily	-	-
Q#36 - >mcq:BN44_10182	superfamily	290086	231	275	3.48507e-09	50.5408	cl16249	Y_phosphatase3C superfamily	N	-
Q#37 - >mcv:BN43_10175	superfamily	304379	11	192	3.22332e-46	151.119	cl21483	PTPc superfamily	-	-
Q#37 - >mcv:BN43_10175	superfamily	290086	231	275	3.48507e-09	50.5408	cl16249	Y_phosphatase3C superfamily	N	-
Q#38 - >mcx:BN42_10192	superfamily	304379	11	192	3.36566e-46	151.119	cl21483	PTPc superfamily	-	-
Q#38 - >mcx:BN42_10192	superfamily	290086	231	275	2.97102e-09	50.926	cl16249	Y_phosphatase3C superfamily	N	-
Q#39 - >mcz:BN45_10171	superfamily	304379	11	192	5.07391e-46	150.734	cl21483	PTPc superfamily	-	-
Q#39 - >mcz:BN45_10171	superfamily	290086	231	275	2.09517e-09	51.3112	cl16249	Y_phosphatase3C superfamily	N	-
Q#40 - >mle:ML1635	superfamily	304361	25	286	6.11601e-152	423.705	cl21457	TIM_phosphate_binding superfamily	-	-	Different superfamily
Q#41 - >mlb:MLBr01635	superfamily	304361	25	286	6.11601e-152	423.705	cl21457	TIM_phosphate_binding superfamily	-	-	Different superfamily
Q#42 - >mpa:MAP_3568c	superfamily	304379	1	67	1.79587e-18	75.6201	cl21483	PTPc superfamily	N	-
Q#42 - >mpa:MAP_3568c	superfamily	290086	106	150	3.24944e-11	54.0076	cl16249	Y_phosphatase3C superfamily	N	-
Q#43 - >mao:MAP4_2648	superfamily	304359	76	206	6.28048e-83	247.466	cl21455	P-loop_NTPase superfamily	-	-	Different superfamily
Q#44 - >mavi:RC58_13135	superfamily	304359	76	206	6.28048e-83	247.466	cl21455	P-loop_NTPase superfamily	-	-	Different superfamily
Q#45 - >mavu:RE97_00975	superfamily	304379	1	67	1.79587e-18	75.6201	cl21483	PTPc superfamily	N	-
Q#45 - >mavu:RE97_00975	superfamily	290086	106	150	3.24944e-11	54.0076	cl16249	Y_phosphatase3C superfamily	N	-
Q#46 - >mav:MAV_5145	superfamily	304379	13	192	1.40039e-45	149.578	cl21483	PTPc superfamily	-	-
Q#46 - >mav:MAV_5145	superfamily	290086	231	275	1.6313e-10	54.3928	cl16249	Y_phosphatase3C superfamily	N	-
Q#47 - >mavr:LA63_23790	superfamily	304379	13	192	1.40039e-45	149.578	cl21483	PTPc superfamily	-	-
Q#47 - >mavr:LA63_23790	superfamily	290086	231	275	1.6313e-10	54.3928	cl16249	Y_phosphatase3C superfamily	N	-
Q#48 - >mavd:NF84_14890	superfamily	304359	76	206	6.28048e-83	247.466	cl21455	P-loop_NTPase superfamily	-	-	Different superfamily
Q#49 - >mava:LA64_23755	superfamily	304379	13	192	1.40039e-45	149.578	cl21483	PTPc superfamily	-	-
Q#49 - >mava:LA64_23755	superfamily	290086	231	275	1.6313e-10	54.3928	cl16249	Y_phosphatase3C superfamily	N	-
Q#50 - >mit:OCO_49720	superfamily	304379	13	192	9.99294e-43	142.26	cl21483	PTPc superfamily	-	-
Q#50 - >mit:OCO_49720	superfamily	290086	231	275	8.54332e-09	49.7704	cl16249	Y_phosphatase3C superfamily	N	-
Q#51 - >mir:OCQ_50710	superfamily	304379	13	192	9.99294e-43	142.26	cl21483	PTPc superfamily	-	-
Q#51 - >mir:OCQ_50710	superfamily	290086	231	275	8.54332e-09	49.7704	cl16249	Y_phosphatase3C superfamily	N	-
Q#52 - >mia:OCU_49650	superfamily	304379	13	192	9.99294e-43	142.26	cl21483	PTPc superfamily	-	-
Q#52 - >mia:OCU_49650	superfamily	290086	231	275	8.54332e-09	49.7704	cl16249	Y_phosphatase3C superfamily	N	-
Q#53 - >mie:LG41_23565	superfamily	304379	13	192	8.78056e-43	142.645	cl21483	PTPc superfamily	-	-
Q#53 - >mie:LG41_23565	superfamily	290086	231	275	8.62878e-09	49.7704	cl16249	Y_phosphatase3C superfamily	N	-
Q#54 - >mid:MIP_07528	superfamily	304379	13	192	9.99294e-43	142.26	cl21483	PTPc superfamily	-	-
Q#54 - >mid:MIP_07528	superfamily	290086	231	275	8.54332e-09	49.7704	cl16249	Y_phosphatase3C superfamily	N	-
Q#55 - >myo:OEM_49890	superfamily	304379	13	193	1.63464e-42	141.874	cl21483	PTPc superfamily	-	-
Q#55 - >myo:OEM_49890	superfamily	290086	232	276	9.58864e-09	49.3852	cl16249	Y_phosphatase3C superfamily	N	-
Q#56 - >msm:MSMEG_0100	superfamily	304379	16	187	1.18766e-47	154.586	cl21483	PTPc superfamily	-	-
Q#56 - >msm:MSMEG_0100	superfamily	290086	224	267	6.19907e-08	47.074	cl16249	Y_phosphatase3C superfamily	N	-
Q#57 - >msg:MSMEI_0097	superfamily	304379	16	187	1.18766e-47	154.586	cl21483	PTPc superfamily	-	-
Q#57 - >msg:MSMEI_0097	superfamily	290086	224	267	6.19907e-08	47.074	cl16249	Y_phosphatase3C superfamily	N	-
Q#58 - >msb:LJ00_00510	superfamily	304379	16	187	1.18766e-47	154.586	cl21483	PTPc superfamily	-	-
Q#58 - >msb:LJ00_00510	superfamily	290086	224	267	6.19907e-08	47.074	cl16249	Y_phosphatase3C superfamily	N	-
Q#59 - >msn:LI99_00510	superfamily	304379	16	187	1.18766e-47	154.586	cl21483	PTPc superfamily	-	-
Q#59 - >msn:LI99_00510	superfamily	290086	224	267	6.19907e-08	47.074	cl16249	Y_phosphatase3C superfamily	N	-
Q#60 - >msh:LI98_00510	superfamily	304379	16	187	1.18766e-47	154.586	cl21483	PTPc superfamily	-	-
Q#60 - >msh:LI98_00510	superfamily	290086	224	267	6.19907e-08	47.074	cl16249	Y_phosphatase3C superfamily	N	-
Q#61 - >msa:Mycsm_00058	superfamily	304379	13	184	3.68311e-44	145.726	cl21483	PTPc superfamily	-	-
Q#61 - >msa:Mycsm_00058	superfamily	290086	219	264	2.60849e-05	39.7552	cl16249	Y_phosphatase3C superfamily	N	-
Q#62 - >mul:MUL_4739	superfamily	304379	13	192	3.68665e-44	146.112	cl21483	PTPc superfamily	-	-
Q#62 - >mul:MUL_4739	superfamily	290086	231	275	3.29239e-10	53.6224	cl16249	Y_phosphatase3C superfamily	N	-
Q#63 - >mva:Mvan_0115	superfamily	304379	13	184	1.97224e-42	141.104	cl21483	PTPc superfamily	-	-
Q#63 - >mva:Mvan_0115	superfamily	290086	213	265	9.98622e-09	49.3852	cl16249	Y_phosphatase3C superfamily	-	-
Q#64 - >mgi:Mflv_0735	superfamily	304379	13	184	1.60702e-39	133.785	cl21483	PTPc superfamily	-	-
Q#64 - >mgi:Mflv_0735	superfamily	290086	213	262	2.12127e-07	45.5332	cl16249	Y_phosphatase3C superfamily	-	-
Q#65 - >msp:Mspyr1_00970	superfamily	304379	13	184	6.58061e-39	132.244	cl21483	PTPc superfamily	-	-
Q#65 - >msp:Mspyr1_00970	superfamily	290086	213	264	4.36768e-08	47.4592	cl16249	Y_phosphatase3C superfamily	-	-
Q#66 - >mab:MAB_4591	superfamily	304379	22	198	7.10322e-36	124.54	cl21483	PTPc superfamily	-	-
Q#66 - >mab:MAB_4591	superfamily	290086	211	275	3.61046e-08	47.8444	cl16249	Y_phosphatase3C superfamily	-	-
Q#67 - >mabb:MASS_4618	superfamily	304379	22	198	4.55921e-47	153.43	cl21483	PTPc superfamily	-	-
Q#67 - >mabb:MASS_4618	superfamily	290086	211	275	2.42696e-08	48.2296	cl16249	Y_phosphatase3C superfamily	-	-
Q#68 - >mmv:MYCMA_03570	superfamily	304379	22	198	4.55921e-47	153.43	cl21483	PTPc superfamily	-	-
Q#68 - >mmv:MYCMA_03570	superfamily	290086	211	275	2.42696e-08	48.2296	cl16249	Y_phosphatase3C superfamily	-	-
Q#69 - >may:LA62_23300	superfamily	304379	22	198	7.10322e-36	124.54	cl21483	PTPc superfamily	-	-
Q#69 - >may:LA62_23300	superfamily	290086	211	275	3.61046e-08	47.8444	cl16249	Y_phosphatase3C superfamily	-	-
Q#70 - >mabo:NF82_22985	superfamily	304379	22	198	7.10322e-36	124.54	cl21483	PTPc superfamily	-	-
Q#70 - >mabo:NF82_22985	superfamily	290086	211	275	3.61046e-08	47.8444	cl16249	Y_phosphatase3C superfamily	-	-
Q#71 - >mabl:MMASJCM_4647	superfamily	304379	22	198	7.99767e-47	152.66	cl21483	PTPc superfamily	-	-
Q#71 - >mabl:MMASJCM_4647	superfamily	290086	211	275	2.17572e-08	48.6148	cl16249	Y_phosphatase3C superfamily	-	-
Q#72 - >maz:LA61_23195	superfamily	304379	22	198	7.10322e-36	124.54	cl21483	PTPc superfamily	-	-
Q#72 - >maz:LA61_23195	superfamily	290086	211	275	3.61046e-08	47.8444	cl16249	Y_phosphatase3C superfamily	-	-
Q#73 - >mak:LH56_01410	superfamily	304379	22	198	4.55921e-47	153.43	cl21483	PTPc superfamily	-	-
Q#73 - >mak:LH56_01410	superfamily	290086	211	275	2.42696e-08	48.2296	cl16249	Y_phosphatase3C superfamily	-	-
Q#74 - >mys:NF92_01470	superfamily	304379	22	198	4.55921e-47	153.43	cl21483	PTPc superfamily	-	-
Q#74 - >mys:NF92_01470	superfamily	290086	211	275	2.42696e-08	48.2296	cl16249	Y_phosphatase3C superfamily	-	-
Q#75 - >myc:NF90_01470	superfamily	304379	22	198	4.55921e-47	153.43	cl21483	PTPc superfamily	-	-
Q#75 - >myc:NF90_01470	superfamily	290086	211	275	2.42696e-08	48.2296	cl16249	Y_phosphatase3C superfamily	-	-
Q#76 - >mmc:Mmcs_0097	superfamily	304379	13	182	6.53015e-42	139.948	cl21483	PTPc superfamily	-	-
Q#76 - >mmc:Mmcs_0097	superfamily	290086	200	264	7.68957e-10	52.4668	cl16249	Y_phosphatase3C superfamily	-	-
Q#77 - >mkm:Mkms_0106	superfamily	304379	13	182	6.53015e-42	139.948	cl21483	PTPc superfamily	-	-
Q#77 - >mkm:Mkms_0106	superfamily	290086	200	264	7.68957e-10	52.4668	cl16249	Y_phosphatase3C superfamily	-	-
Q#78 - >mjl:Mjls_0087	superfamily	304379	13	182	6.53015e-42	139.948	cl21483	PTPc superfamily	-	-
Q#78 - >mjl:Mjls_0087	superfamily	290086	200	264	7.68957e-10	52.4668	cl16249	Y_phosphatase3C superfamily	-	-
Q#79 - >mjd:JDM601_0097	superfamily	304379	18	193	3.37064e-41	138.408	cl21483	PTPc superfamily	-	-
Q#79 - >mjd:JDM601_0097	superfamily	290086	232	276	6.26428e-08	47.074	cl16249	Y_phosphatase3C superfamily	N	-
Q#80 - >mmi:MMAR_0373	superfamily	304379	13	192	1.36615e-44	147.267	cl21483	PTPc superfamily	-	-
Q#80 - >mmi:MMAR_0373	superfamily	290086	231	275	3.67614e-10	53.2372	cl16249	Y_phosphatase3C superfamily	N	-
Q#81 - >mrh:MycrhN_1611	superfamily	304379	13	184	4.9711e-42	140.334	cl21483	PTPc superfamily	-	-
Q#81 - >mrh:MycrhN_1611	superfamily	290086	222	266	6.54284e-09	49.7704	cl16249	Y_phosphatase3C superfamily	N	-
Q#82 - >mmm:W7S_24895	superfamily	304379	13	193	1.63464e-42	141.874	cl21483	PTPc superfamily	-	-
Q#82 - >mmm:W7S_24895	superfamily	290086	232	276	9.58864e-09	49.3852	cl16249	Y_phosphatase3C superfamily	N	-
Q#83 - >mcb:Mycch_0100	superfamily	304379	13	184	1.19915e-40	136.482	cl21483	PTPc superfamily	-	-
Q#83 - >mcb:Mycch_0100	superfamily	290086	220	264	4.08233e-07	44.7628	cl16249	Y_phosphatase3C superfamily	N	-
Q#84 - >mli:MULP_00359	superfamily	304379	13	192	1.67631e-42	141.874	cl21483	PTPc superfamily	-	-
Q#84 - >mli:MULP_00359	superfamily	290086	231	275	2.9192e-10	53.6224	cl16249	Y_phosphatase3C superfamily	N	-
Q#85 - >mkn:MKAN_16100	superfamily	304379	11	186	2.1002e-42	141.104	cl21483	PTPc superfamily	-	-
Q#85 - >mkn:MKAN_16100	superfamily	290086	225	269	4.61907e-12	58.63	cl16249	Y_phosphatase3C superfamily	N	-
Q#86 - >mks:LG40_15930	superfamily	304379	11	186	2.1002e-42	141.104	cl21483	PTPc superfamily	-	-
Q#86 - >mks:LG40_15930	superfamily	290086	225	269	4.61907e-12	58.63	cl16249	Y_phosphatase3C superfamily	N	-
Q#87 - >mki:LH54_16045	superfamily	304379	11	186	2.1002e-42	141.104	cl21483	PTPc superfamily	-	-
Q#87 - >mki:LH54_16045	superfamily	290086	225	269	4.61907e-12	58.63	cl16249	Y_phosphatase3C superfamily	N	-
Q#88 - >mne:D174_01785	superfamily	304379	9	180	2.38783e-34	120.303	cl21483	PTPc superfamily	-	-
Q#88 - >mne:D174_01785	superfamily	290086	197	260	6.07173e-09	49.7704	cl16249	Y_phosphatase3C superfamily	-	-
Q#89 - >myv:G155_00430	superfamily	304379	13	184	1.8619e-45	148.808	cl21483	PTPc superfamily	-	-
Q#89 - >myv:G155_00430	superfamily	290086	221	265	1.34779e-10	54.3928	cl16249	Y_phosphatase3C superfamily	N	-
Q#90 - >mye:AB431_01380	superfamily	304379	11	182	4.47952e-41	137.637	cl21483	PTPc superfamily	-	-
Q#90 - >mye:AB431_01380	superfamily	290086	219	263	2.18254e-07	45.5332	cl16249	Y_phosphatase3C superfamily	N	-
Q#91 - >mgo:AFA91_07405	superfamily	304379	16	187	1.9351e-46	151.504	cl21483	PTPc superfamily	-	-
Q#91 - >mgo:AFA91_07405	superfamily	290086	224	264	2.40123e-06	42.8368	cl16249	Y_phosphatase3C superfamily	N	-
Q#92 - >mft:XA26_00890	superfamily	304379	13	184	1.88213e-45	148.808	cl21483	PTPc superfamily	-	-
Q#92 - >mft:XA26_00890	superfamily	290086	221	264	1.08186e-09	52.0816	cl16249	Y_phosphatase3C superfamily	N	-
Q#93 - >mhad:B586_01615	superfamily	304379	13	197	3.2501e-39	133.4	cl21483	PTPc superfamily	-	-
Q#93 - >mhad:B586_01615	superfamily	290086	237	281	9.53208e-11	55.1632	cl16249	Y_phosphatase3C superfamily	N	-

## Sheet: Rv0202c
#Batch CD-search tool	NIH/NLM/NCBI
#cdsid	QM3-qcdsearch-26D740F0B799970E-179E06C05E7F9D40
#datatype	hitsConcise Results(Superfamily only)
#status	0
#Start time	2017-02-28T07:01:00	Run time	0:00:06:34
#status	success
Query	Hit type	PSSM-ID	From	To	E-Value	Bitscore	Accession	Short name	Incomplete	Superfamily	Comments
Q#1 - >mtu:Rv0202c	superfamily	304422	468	704	4.49069e-30	120.851	cl21543	MMPL superfamily	N	-	2 Superfamilies - same
Q#1 - >mtu:Rv0202c	superfamily	304422	157	369	2.00295e-21	95.4281	cl21543	MMPL superfamily	N	-
Q#2 - >mtv:RVBD_0202c	superfamily	304422	468	704	4.49069e-30	120.851	cl21543	MMPL superfamily	N	-
Q#2 - >mtv:RVBD_0202c	superfamily	304422	157	369	2.00295e-21	95.4281	cl21543	MMPL superfamily	N	-
Q#3 - >mtc:MT0212	superfamily	304422	468	704	4.49069e-30	120.851	cl21543	MMPL superfamily	N	-
Q#3 - >mtc:MT0212	superfamily	304422	157	369	2.00295e-21	95.4281	cl21543	MMPL superfamily	N	-
Q#4 - >mra:MRA_0210	superfamily	304422	468	704	4.49069e-30	120.851	cl21543	MMPL superfamily	N	-
Q#4 - >mra:MRA_0210	superfamily	304422	157	369	2.00295e-21	95.4281	cl21543	MMPL superfamily	N	-
Q#5 - >mtf:TBFG_10204	superfamily	304422	468	704	4.49069e-30	120.851	cl21543	MMPL superfamily	N	-
Q#5 - >mtf:TBFG_10204	superfamily	304422	157	369	2.00295e-21	95.4281	cl21543	MMPL superfamily	N	-
Q#6 - >mtb:TBMG_00203	superfamily	304422	468	704	4.49069e-30	120.851	cl21543	MMPL superfamily	N	-
Q#6 - >mtb:TBMG_00203	superfamily	304422	157	369	2.00295e-21	95.4281	cl21543	MMPL superfamily	N	-
Q#7 - >mtk:TBSG_00205	superfamily	304422	468	704	4.49069e-30	120.851	cl21543	MMPL superfamily	N	-
Q#7 - >mtk:TBSG_00205	superfamily	304422	157	369	2.00295e-21	95.4281	cl21543	MMPL superfamily	N	-
Q#8 - >mtz:TBXG_000204	superfamily	304422	468	704	4.49069e-30	120.851	cl21543	MMPL superfamily	N	-
Q#8 - >mtz:TBXG_000204	superfamily	304422	157	369	2.00295e-21	95.4281	cl21543	MMPL superfamily	N	-
Q#9 - >mtg:MRGA327_01275	superfamily	304422	468	704	6.79394e-30	120.081	cl21543	MMPL superfamily	N	-
Q#9 - >mtg:MRGA327_01275	superfamily	304422	157	369	2.52446e-21	95.0429	cl21543	MMPL superfamily	N	-
Q#10 - >mti:MRGA423_07150	superfamily	304422	49	379	3.615e-36	138.185	cl21543	MMPL superfamily	-	-
Q#10 - >mti:MRGA423_07150	superfamily	304422	407	737	3.19394e-24	103.132	cl21543	MMPL superfamily	-	-
Q#11 - >mte:CCDC5079_0187	superfamily	304422	468	704	4.49069e-30	120.851	cl21543	MMPL superfamily	N	-
Q#11 - >mte:CCDC5079_0187	superfamily	304422	157	369	2.00295e-21	95.4281	cl21543	MMPL superfamily	N	-
Q#12 - >mtur:CFBS_0218	superfamily	304422	468	704	4.49069e-30	120.851	cl21543	MMPL superfamily	N	-
Q#12 - >mtur:CFBS_0218	superfamily	304422	157	369	2.00295e-21	95.4281	cl21543	MMPL superfamily	N	-
Q#13 - >mtl:CCDC5180_0185	superfamily	304422	468	704	4.49069e-30	120.851	cl21543	MMPL superfamily	N	-
Q#13 - >mtl:CCDC5180_0185	superfamily	304422	157	369	2.00295e-21	95.4281	cl21543	MMPL superfamily	N	-
Q#14 - >mto:MTCTRI2_0206	superfamily	304422	468	704	4.00949e-30	120.851	cl21543	MMPL superfamily	N	-
Q#14 - >mto:MTCTRI2_0206	superfamily	304422	157	369	1.85915e-21	95.4281	cl21543	MMPL superfamily	N	-
Q#15 - >mtd:UDA_0202c	superfamily	304422	468	704	4.49069e-30	120.851	cl21543	MMPL superfamily	N	-
Q#15 - >mtd:UDA_0202c	superfamily	304422	157	369	2.00295e-21	95.4281	cl21543	MMPL superfamily	N	-
Q#16 - >mtn:ERDMAN_0229	superfamily	304422	468	704	4.49069e-30	120.851	cl21543	MMPL superfamily	N	-
Q#16 - >mtn:ERDMAN_0229	superfamily	304422	157	369	2.00295e-21	95.4281	cl21543	MMPL superfamily	N	-
Q#17 - >mtj:J112_01110	superfamily	304422	468	704	4.49069e-30	120.851	cl21543	MMPL superfamily	N	-
Q#17 - >mtj:J112_01110	superfamily	304422	157	369	2.00295e-21	95.4281	cl21543	MMPL superfamily	N	-
Q#18 - >mtub:MT7199_0206	superfamily	304422	468	704	4.49069e-30	120.851	cl21543	MMPL superfamily	N	-
Q#18 - >mtub:MT7199_0206	superfamily	304422	157	369	2.00295e-21	95.4281	cl21543	MMPL superfamily	N	-
Q#19 - >mtuc:J113_08025	superfamily	304422	49	379	2.98461e-36	138.57	cl21543	MMPL superfamily	-	-
Q#19 - >mtuc:J113_08025	superfamily	304422	407	737	1.95367e-25	106.599	cl21543	MMPL superfamily	-	-
Q#20 - >mtue:J114_06180	superfamily	304422	49	379	3.615e-36	138.185	cl21543	MMPL superfamily	-	-
Q#20 - >mtue:J114_06180	superfamily	304422	407	737	3.19394e-24	103.132	cl21543	MMPL superfamily	-	-
Q#21 - >mtx:M943_01085	superfamily	304422	468	704	4.49069e-30	120.851	cl21543	MMPL superfamily	N	-
Q#21 - >mtx:M943_01085	superfamily	304422	157	369	2.00295e-21	95.4281	cl21543	MMPL superfamily	N	-
Q#22 - >mtuh:I917_01485	superfamily	304422	47	338	1.6876e-25	107.369	cl21543	MMPL superfamily	-	-
Q#22 - >mtuh:I917_01485	superfamily	304422	426	744	1.25363e-21	95.8133	cl21543	MMPL superfamily	-	-
Q#23 - >mtul:TBHG_00202	superfamily	304422	468	704	4.49069e-30	120.851	cl21543	MMPL superfamily	N	-
Q#23 - >mtul:TBHG_00202	superfamily	304422	157	369	2.00295e-21	95.4281	cl21543	MMPL superfamily	N	-
Q#24 - >mtut:HKBT1_0218	superfamily	304422	468	704	4.49069e-30	120.851	cl21543	MMPL superfamily	N	-
Q#24 - >mtut:HKBT1_0218	superfamily	304422	157	369	2.00295e-21	95.4281	cl21543	MMPL superfamily	N	-
Q#25 - >mtuu:HKBT2_0218	superfamily	304422	468	704	4.49069e-30	120.851	cl21543	MMPL superfamily	N	-
Q#25 - >mtuu:HKBT2_0218	superfamily	304422	157	369	2.00295e-21	95.4281	cl21543	MMPL superfamily	N	-
Q#26 - >mtq:HKBS1_0218	superfamily	304422	468	704	4.49069e-30	120.851	cl21543	MMPL superfamily	N	-
Q#26 - >mtq:HKBS1_0218	superfamily	304422	157	369	2.00295e-21	95.4281	cl21543	MMPL superfamily	N	-
Q#27 - >mbo:Mb0208c	superfamily	304422	468	704	4.49069e-30	120.851	cl21543	MMPL superfamily	N	-
Q#27 - >mbo:Mb0208c	superfamily	304422	157	369	2.00295e-21	95.4281	cl21543	MMPL superfamily	N	-
Q#28 - >mbb:BCG_0239c	superfamily	304422	468	704	4.49069e-30	120.851	cl21543	MMPL superfamily	N	-
Q#28 - >mbb:BCG_0239c	superfamily	304422	157	369	2.00295e-21	95.4281	cl21543	MMPL superfamily	N	-
Q#29 - >mbt:JTY_0208	superfamily	304422	468	704	4.49069e-30	120.851	cl21543	MMPL superfamily	N	-
Q#29 - >mbt:JTY_0208	superfamily	304422	157	369	2.00295e-21	95.4281	cl21543	MMPL superfamily	N	-
Q#30 - >mbm:BCGMEX_0208c	superfamily	304422	468	704	4.49069e-30	120.851	cl21543	MMPL superfamily	N	-
Q#30 - >mbm:BCGMEX_0208c	superfamily	304422	157	369	2.00295e-21	95.4281	cl21543	MMPL superfamily	N	-
Q#31 - >mbk:K60_002230	superfamily	304422	468	704	4.49069e-30	120.851	cl21543	MMPL superfamily	N	-
Q#31 - >mbk:K60_002230	superfamily	304422	157	369	2.00295e-21	95.4281	cl21543	MMPL superfamily	N	-
Q#32 - >mbx:BCGT_4004	superfamily	304422	468	704	4.49069e-30	120.851	cl21543	MMPL superfamily	N	-
Q#32 - >mbx:BCGT_4004	superfamily	304422	157	369	2.00295e-21	95.4281	cl21543	MMPL superfamily	N	-
Q#33 - >mbz:LH58_01120	superfamily	304422	468	704	4.49069e-30	120.851	cl21543	MMPL superfamily	N	-
Q#33 - >mbz:LH58_01120	superfamily	304422	157	369	2.00295e-21	95.4281	cl21543	MMPL superfamily	N	-
Q#34 - >maf:MAF_02030	superfamily	304422	468	704	4.49069e-30	120.851	cl21543	MMPL superfamily	N	-
Q#34 - >maf:MAF_02030	superfamily	304422	157	369	2.00295e-21	95.4281	cl21543	MMPL superfamily	N	-
Q#35 - >mce:MCAN_02081	superfamily	304422	468	704	4.53331e-30	120.851	cl21543	MMPL superfamily	N	-
Q#35 - >mce:MCAN_02081	superfamily	304422	157	369	1.98439e-21	95.4281	cl21543	MMPL superfamily	N	-
Q#36 - >mcq:BN44_10236	superfamily	304422	468	704	4.53331e-30	120.851	cl21543	MMPL superfamily	N	-
Q#36 - >mcq:BN44_10236	superfamily	304422	157	369	1.98439e-21	95.4281	cl21543	MMPL superfamily	N	-
Q#37 - >mcv:BN43_10229	superfamily	304422	468	704	3.47981e-30	121.236	cl21543	MMPL superfamily	N	-
Q#37 - >mcv:BN43_10229	superfamily	304422	157	369	1.28083e-21	95.8133	cl21543	MMPL superfamily	N	-
Q#38 - >mcx:BN42_10246	superfamily	304422	468	704	2.99168e-30	121.236	cl21543	MMPL superfamily	N	-
Q#38 - >mcx:BN42_10246	superfamily	304422	157	369	4.54412e-21	94.2725	cl21543	MMPL superfamily	N	-
Q#39 - >mcz:BN45_10224	superfamily	304422	468	703	1.04064e-29	119.696	cl21543	MMPL superfamily	N	-
Q#39 - >mcz:BN45_10224	superfamily	304422	75	369	4.26373e-22	97.3541	cl21543	MMPL superfamily	-	-
Q#40 - >mle:ML2617	superfamily	304422	505	706	8.0447e-30	120.081	cl21543	MMPL superfamily	N	-
Q#40 - >mle:ML2617	superfamily	304422	44	336	3.17269e-23	100.821	cl21543	MMPL superfamily	-	-
Q#41 - >mlb:MLBr02617	superfamily	304422	505	706	8.0447e-30	120.081	cl21543	MMPL superfamily	N	-
Q#41 - >mlb:MLBr02617	superfamily	304422	44	336	3.17269e-23	100.821	cl21543	MMPL superfamily	-	-
Q#42 - >mpa:MAP_3637c	superfamily	304422	411	704	1.76187e-28	116.229	cl21543	MMPL superfamily	-	-
Q#42 - >mpa:MAP_3637c	superfamily	304422	45	367	4.7492e-23	100.05	cl21543	MMPL superfamily	-	-
Q#43 - >mao:MAP4_0137	superfamily	304422	411	704	1.76187e-28	116.229	cl21543	MMPL superfamily	-	-
Q#43 - >mao:MAP4_0137	superfamily	304422	45	367	4.7492e-23	100.05	cl21543	MMPL superfamily	-	-
Q#44 - >mavi:RC58_00640	superfamily	304422	411	704	1.76187e-28	116.229	cl21543	MMPL superfamily	-	-
Q#44 - >mavi:RC58_00640	superfamily	304422	45	367	4.7492e-23	100.05	cl21543	MMPL superfamily	-	-
Q#45 - >mavu:RE97_00645	superfamily	304422	411	704	1.76187e-28	116.229	cl21543	MMPL superfamily	-	-
Q#45 - >mavu:RE97_00645	superfamily	304422	45	367	4.7492e-23	100.05	cl21543	MMPL superfamily	-	-
Q#46 - >mav:MAV_4973	superfamily	304422	411	704	4.87492e-28	114.688	cl21543	MMPL superfamily	-	-
Q#46 - >mav:MAV_4973	superfamily	304422	45	367	6.16931e-23	99.6653	cl21543	MMPL superfamily	-	-
Q#47 - >mavr:LA63_23290	superfamily	304422	411	704	4.87492e-28	114.688	cl21543	MMPL superfamily	-	-
Q#47 - >mavr:LA63_23290	superfamily	304422	45	367	6.16931e-23	99.6653	cl21543	MMPL superfamily	-	-
Q#48 - >mavd:NF84_23010	superfamily	304422	411	704	4.87492e-28	114.688	cl21543	MMPL superfamily	-	-
Q#48 - >mavd:NF84_23010	superfamily	304422	45	367	6.16931e-23	99.6653	cl21543	MMPL superfamily	-	-
Q#49 - >mava:LA64_23225	superfamily	304422	411	704	4.87492e-28	114.688	cl21543	MMPL superfamily	-	-
Q#49 - >mava:LA64_23225	superfamily	304422	45	367	6.16931e-23	99.6653	cl21543	MMPL superfamily	-	-
Q#50 - >mit:OCO_48980	superfamily	304422	466	704	3.0587e-28	115.458	cl21543	MMPL superfamily	N	-
Q#50 - >mit:OCO_48980	superfamily	304422	45	367	1.6993e-25	107.369	cl21543	MMPL superfamily	-	-
Q#51 - >mir:OCQ_49980	superfamily	304422	466	704	3.0587e-28	115.458	cl21543	MMPL superfamily	N	-
Q#51 - >mir:OCQ_49980	superfamily	304422	45	367	1.6993e-25	107.369	cl21543	MMPL superfamily	-	-
Q#52 - >mia:OCU_48920	superfamily	304422	466	704	2.03958e-28	115.844	cl21543	MMPL superfamily	N	-
Q#52 - >mia:OCU_48920	superfamily	304422	45	367	1.44869e-25	107.754	cl21543	MMPL superfamily	-	-
Q#53 - >mie:LG41_23200	superfamily	304422	466	704	3.0587e-28	115.458	cl21543	MMPL superfamily	N	-
Q#53 - >mie:LG41_23200	superfamily	304422	45	367	1.6993e-25	107.369	cl21543	MMPL superfamily	-	-
Q#54 - >mid:MIP_07415	superfamily	304422	466	704	3.0587e-28	115.458	cl21543	MMPL superfamily	N	-
Q#54 - >mid:MIP_07415	superfamily	304422	45	367	1.6993e-25	107.369	cl21543	MMPL superfamily	-	-
Q#55 - >myo:OEM_49130	superfamily	304422	466	703	1.62665e-28	116.229	cl21543	MMPL superfamily	N	-
Q#55 - >myo:OEM_49130	superfamily	304422	45	367	1.56165e-25	107.369	cl21543	MMPL superfamily	-	-
Q#56 - >msm:MSMEG_0241	superfamily	304422	414	706	4.92935e-31	123.548	cl21543	MMPL superfamily	-	-
Q#56 - >msm:MSMEG_0241	superfamily	304422	46	369	1.37764e-27	113.532	cl21543	MMPL superfamily	-	-
Q#57 - >msg:MSMEI_0234	superfamily	304422	414	706	4.92935e-31	123.548	cl21543	MMPL superfamily	-	-
Q#57 - >msg:MSMEI_0234	superfamily	304422	46	369	1.37764e-27	113.532	cl21543	MMPL superfamily	-	-
Q#58 - >msb:LJ00_01210	superfamily	304422	414	706	4.92935e-31	123.548	cl21543	MMPL superfamily	-	-
Q#58 - >msb:LJ00_01210	superfamily	304422	46	369	1.37764e-27	113.532	cl21543	MMPL superfamily	-	-
Q#59 - >msn:LI99_01210	superfamily	304422	414	706	4.92935e-31	123.548	cl21543	MMPL superfamily	-	-
Q#59 - >msn:LI99_01210	superfamily	304422	46	369	1.37764e-27	113.532	cl21543	MMPL superfamily	-	-
Q#60 - >msh:LI98_01210	superfamily	304422	414	706	4.92935e-31	123.548	cl21543	MMPL superfamily	-	-
Q#60 - >msh:LI98_01210	superfamily	304422	46	369	1.37764e-27	113.532	cl21543	MMPL superfamily	-	-
Q#61 - >msa:Mycsm_00129	superfamily	304422	412	704	9.01853e-33	128.555	cl21543	MMPL superfamily	-	-
Q#61 - >msa:Mycsm_00129	superfamily	304422	45	368	3.65046e-31	123.933	cl21543	MMPL superfamily	-	-
Q#62 - >mul:MUL_1092	superfamily	304422	413	704	7.17502e-29	117.384	cl21543	MMPL superfamily	-	-
Q#62 - >mul:MUL_1092	superfamily	304422	45	369	2.80161e-27	112.762	cl21543	MMPL superfamily	-	-
Q#63 - >mva:Mvan_0188	superfamily	304422	413	704	1.6009e-31	125.088	cl21543	MMPL superfamily	-	-
Q#63 - >mva:Mvan_0188	superfamily	304422	188	369	2.54974e-24	103.902	cl21543	MMPL superfamily	N	-
Q#64 - >mgi:Mflv_0464	superfamily	304422	413	706	1.32714e-29	119.31	cl21543	MMPL superfamily	-	-
Q#64 - >mgi:Mflv_0464	superfamily	304422	157	369	2.1331e-21	95.0429	cl21543	MMPL superfamily	N	-
Q#65 - >msp:Mspyr1_02910	superfamily	304422	412	705	1.30053e-29	119.31	cl21543	MMPL superfamily	-	-
Q#65 - >msp:Mspyr1_02910	superfamily	304422	156	368	2.07152e-21	95.0429	cl21543	MMPL superfamily	N	-
Q#66 - >mab:MAB_4529	superfamily	304422	431	701	2.70729e-30	121.236	cl21543	MMPL superfamily	-	-
Q#66 - >mab:MAB_4529	superfamily	304422	45	368	1.92757e-28	115.844	cl21543	MMPL superfamily	-	-
Q#67 - >mabb:MASS_4555	superfamily	304422	435	705	3.28985e-30	121.236	cl21543	MMPL superfamily	-	-
Q#67 - >mabb:MASS_4555	superfamily	304422	49	372	1.6993e-28	116.229	cl21543	MMPL superfamily	-	-
Q#68 - >mmv:MYCMA_2505	superfamily	304422	431	701	1.11368e-30	122.392	cl21543	MMPL superfamily	-	-
Q#68 - >mmv:MYCMA_2505	superfamily	304422	45	368	1.30965e-28	116.229	cl21543	MMPL superfamily	-	-
Q#69 - >may:LA62_22990	superfamily	304422	431	701	2.70729e-30	121.236	cl21543	MMPL superfamily	-	-
Q#69 - >may:LA62_22990	superfamily	304422	45	368	1.92757e-28	115.844	cl21543	MMPL superfamily	-	-
Q#70 - >mabo:NF82_22675	superfamily	304422	431	701	2.70729e-30	121.236	cl21543	MMPL superfamily	-	-
Q#70 - >mabo:NF82_22675	superfamily	304422	45	368	1.92757e-28	115.844	cl21543	MMPL superfamily	-	-
Q#71 - >mabl:MMASJCM_4584	superfamily	304422	435	705	3.28985e-30	121.236	cl21543	MMPL superfamily	-	-
Q#71 - >mabl:MMASJCM_4584	superfamily	304422	49	372	1.6993e-28	116.229	cl21543	MMPL superfamily	-	-
Q#72 - >maz:LA61_22885	superfamily	304422	431	701	2.70729e-30	121.236	cl21543	MMPL superfamily	-	-
Q#72 - >maz:LA61_22885	superfamily	304422	45	368	1.92757e-28	115.844	cl21543	MMPL superfamily	-	-
Q#73 - >mak:LH56_01720	superfamily	304422	431	701	3.33271e-30	121.236	cl21543	MMPL superfamily	-	-
Q#73 - >mak:LH56_01720	superfamily	304422	45	368	1.70527e-28	116.229	cl21543	MMPL superfamily	-	-
Q#74 - >mys:NF92_01780	superfamily	304422	431	701	1.11368e-30	122.392	cl21543	MMPL superfamily	-	-
Q#74 - >mys:NF92_01780	superfamily	304422	45	368	1.30965e-28	116.229	cl21543	MMPL superfamily	-	-
Q#75 - >myc:NF90_01780	superfamily	304422	431	701	1.11368e-30	122.392	cl21543	MMPL superfamily	-	-
Q#75 - >myc:NF90_01780	superfamily	304422	45	368	1.30965e-28	116.229	cl21543	MMPL superfamily	-	-
Q#76 - >mmc:Mmcs_0162	superfamily	304422	413	706	7.11568e-34	132.022	cl21543	MMPL superfamily	-	-
Q#76 - >mmc:Mmcs_0162	superfamily	304422	157	369	8.02312e-26	108.14	cl21543	MMPL superfamily	N	-
Q#77 - >mkm:Mkms_0171	superfamily	304422	413	706	7.11568e-34	132.022	cl21543	MMPL superfamily	-	-
Q#77 - >mkm:Mkms_0171	superfamily	304422	157	369	8.02312e-26	108.14	cl21543	MMPL superfamily	N	-
Q#78 - >mjl:Mjls_0152	superfamily	304422	413	706	1.02428e-33	131.637	cl21543	MMPL superfamily	-	-
Q#78 - >mjl:Mjls_0152	superfamily	304422	157	369	9.903e-26	108.14	cl21543	MMPL superfamily	N	-
Q#79 - >mjd:JDM601_0165	superfamily	304422	390	683	2.48748e-31	124.318	cl21543	MMPL superfamily	-	-
Q#79 - >mjd:JDM601_0165	superfamily	304422	33	346	6.90969e-20	90.8057	cl21543	MMPL superfamily	-	-
Q#80 - >mmi:MMAR_0442	superfamily	304422	45	369	4.99573e-31	123.548	cl21543	MMPL superfamily	-	-
Q#80 - >mmi:MMAR_0442	superfamily	304422	413	704	2.22731e-29	118.925	cl21543	MMPL superfamily	-	-
Q#81 - >mrh:MycrhN_1544	superfamily	304422	422	716	1.25021e-34	133.948	cl21543	MMPL superfamily	-	-
Q#81 - >mrh:MycrhN_1544	superfamily	304422	45	378	5.65521e-33	129.326	cl21543	MMPL superfamily	-	-
Q#82 - >mmm:W7S_24515	superfamily	304422	466	704	2.65551e-28	115.844	cl21543	MMPL superfamily	N	-
Q#82 - >mmm:W7S_24515	superfamily	304422	45	367	1.56165e-25	107.369	cl21543	MMPL superfamily	-	-
Q#83 - >mcb:Mycch_0176	superfamily	304422	412	704	6.30133e-31	123.162	cl21543	MMPL superfamily	-	-
Q#83 - >mcb:Mycch_0176	superfamily	304422	187	368	1.88726e-23	101.206	cl21543	MMPL superfamily	N	-
Q#84 - >mli:MULP_00434	superfamily	304422	44	368	2.17067e-31	124.703	cl21543	MMPL superfamily	-	-
Q#84 - >mli:MULP_00434	superfamily	304422	412	703	2.22436e-29	118.925	cl21543	MMPL superfamily	-	-
Q#85 - >mkn:MKAN_16475	superfamily	304422	426	717	2.022e-31	124.703	cl21543	MMPL superfamily	-	-
Q#85 - >mkn:MKAN_16475	superfamily	304422	58	382	3.26351e-25	106.599	cl21543	MMPL superfamily	-	-
Q#86 - >mks:LG40_16295	superfamily	304422	413	704	4.88179e-31	123.548	cl21543	MMPL superfamily	-	-
Q#86 - >mks:LG40_16295	superfamily	304422	45	369	7.32418e-25	105.443	cl21543	MMPL superfamily	-	-
Q#87 - >mki:LH54_21920	superfamily	304422	44	298	6.47782e-30	119.696	cl21543	MMPL superfamily	C	-
Q#87 - >mki:LH54_21920	superfamily	304422	495	726	7.28757e-22	96.1985	cl21543	MMPL superfamily	N	-
Q#88 - >mne:D174_01410	superfamily	304422	413	705	4.60629e-32	126.629	cl21543	MMPL superfamily	-	-
Q#88 - >mne:D174_01410	superfamily	304422	188	369	7.57271e-28	114.303	cl21543	MMPL superfamily	N	-
Q#89 - >myv:G155_00955	superfamily	304422	414	704	1.16723e-31	125.474	cl21543	MMPL superfamily	-	-
Q#89 - >myv:G155_00955	superfamily	304422	46	369	2.22025e-27	112.762	cl21543	MMPL superfamily	-	-
Q#90 - >mye:AB431_01675	superfamily	304422	413	705	4.88047e-32	126.629	cl21543	MMPL superfamily	-	-
Q#90 - >mye:AB431_01675	superfamily	304422	45	369	2.78279e-26	109.68	cl21543	MMPL superfamily	-	-
Q#91 - >mgo:AFA91_07990	superfamily	304422	414	706	3.78819e-33	129.711	cl21543	MMPL superfamily	-	-
Q#91 - >mgo:AFA91_07990	superfamily	304422	46	369	3.09007e-26	109.295	cl21543	MMPL superfamily	-	-
Q#92 - >mft:XA26_01910	superfamily	304422	414	704	3.9307e-32	126.629	cl21543	MMPL superfamily	-	-
Q#92 - >mft:XA26_01910	superfamily	304422	46	369	2.30543e-27	112.762	cl21543	MMPL superfamily	-	-
Q#93 - >mhad:B586_01340	superfamily	304422	413	706	2.36011e-30	121.622	cl21543	MMPL superfamily	-	-
Q#93 - >mhad:B586_01340	superfamily	304422	45	369	6.65125e-25	105.443	cl21543	MMPL superfamily	-	-

## Sheet: Rv0244c
#Batch CD-search tool	NIH/NLM/NCBI
#cdsid	QM3-qcdsearch-80AEB0683D5E4EF-2B238CD6D6B3A924
#datatype	hitsConcise Results(Superfamily only)
#status	0
#Start time	2017-02-28T07:09:21	Run time	0:00:03:43
#status	success
Query	Hit type	PSSM-ID	From	To	E-Value	Bitscore	Accession	Short name	Incomplete	Superfamily	Comments
Q#1 - >mtu:Rv0244c	superfamily	299127	41	463	0	625.569	cl09933	ACAD superfamily	-	-	3 Superfamilies
Q#1 - >mtu:Rv0244c	superfamily	289570	475	606	4.35217e-28	107.648	cl14914	Acyl-CoA_dh_C superfamily	-	-
Q#1 - >mtu:Rv0244c	superfamily	289203	3	33	5.73068e-07	44.6518	cl12066	AcylCoA_DH_N superfamily	-	-
Q#2 - >mtv:RVBD_0244c	superfamily	299127	41	463	0	625.569	cl09933	ACAD superfamily	-	-
Q#2 - >mtv:RVBD_0244c	superfamily	289570	475	606	4.35217e-28	107.648	cl14914	Acyl-CoA_dh_C superfamily	-	-
Q#2 - >mtv:RVBD_0244c	superfamily	289203	3	33	5.73068e-07	44.6518	cl12066	AcylCoA_DH_N superfamily	-	-
Q#3 - >mtc:MT0258	superfamily	299127	41	463	0	625.569	cl09933	ACAD superfamily	-	-
Q#3 - >mtc:MT0258	superfamily	289570	475	606	4.35217e-28	107.648	cl14914	Acyl-CoA_dh_C superfamily	-	-
Q#3 - >mtc:MT0258	superfamily	289203	3	33	5.73068e-07	44.6518	cl12066	AcylCoA_DH_N superfamily	-	-
Q#4 - >mra:MRA_0253	superfamily	299127	41	463	0	625.569	cl09933	ACAD superfamily	-	-
Q#4 - >mra:MRA_0253	superfamily	289570	475	606	4.35217e-28	107.648	cl14914	Acyl-CoA_dh_C superfamily	-	-
Q#4 - >mra:MRA_0253	superfamily	289203	3	33	5.73068e-07	44.6518	cl12066	AcylCoA_DH_N superfamily	-	-
Q#5 - >mtf:TBFG_10247	superfamily	299127	41	463	0	625.569	cl09933	ACAD superfamily	-	-
Q#5 - >mtf:TBFG_10247	superfamily	289570	475	606	4.35217e-28	107.648	cl14914	Acyl-CoA_dh_C superfamily	-	-
Q#5 - >mtf:TBFG_10247	superfamily	289203	3	33	5.73068e-07	44.6518	cl12066	AcylCoA_DH_N superfamily	-	-
Q#6 - >mtb:TBMG_00246	superfamily	299127	41	463	0	624.799	cl09933	ACAD superfamily	-	-
Q#6 - >mtb:TBMG_00246	superfamily	289570	475	606	7.88916e-27	104.181	cl14914	Acyl-CoA_dh_C superfamily	-	-
Q#6 - >mtb:TBMG_00246	superfamily	289203	3	33	5.67481e-07	44.6518	cl12066	AcylCoA_DH_N superfamily	-	-
Q#7 - >mtk:TBSG_00249	superfamily	299127	41	463	0	624.799	cl09933	ACAD superfamily	-	-
Q#7 - >mtk:TBSG_00249	superfamily	289570	475	606	7.88916e-27	104.181	cl14914	Acyl-CoA_dh_C superfamily	-	-
Q#7 - >mtk:TBSG_00249	superfamily	289203	3	33	5.67481e-07	44.6518	cl12066	AcylCoA_DH_N superfamily	-	-
Q#8 - >mtz:TBXG_000247	superfamily	299127	41	463	0	624.799	cl09933	ACAD superfamily	-	-
Q#8 - >mtz:TBXG_000247	superfamily	289570	475	606	7.88916e-27	104.181	cl14914	Acyl-CoA_dh_C superfamily	-	-
Q#8 - >mtz:TBXG_000247	superfamily	289203	3	33	5.67481e-07	44.6518	cl12066	AcylCoA_DH_N superfamily	-	-
Q#9 - >mtg:MRGA327_01565	superfamily	299127	41	463	0	625.569	cl09933	ACAD superfamily	-	-
Q#9 - >mtg:MRGA327_01565	superfamily	289570	475	606	4.35217e-28	107.648	cl14914	Acyl-CoA_dh_C superfamily	-	-
Q#9 - >mtg:MRGA327_01565	superfamily	289203	3	33	5.73068e-07	44.6518	cl12066	AcylCoA_DH_N superfamily	-	-
Q#10 - >mti:MRGA423_01570	superfamily	299127	41	463	0	625.569	cl09933	ACAD superfamily	-	-
Q#10 - >mti:MRGA423_01570	superfamily	289570	475	606	4.35217e-28	107.648	cl14914	Acyl-CoA_dh_C superfamily	-	-
Q#10 - >mti:MRGA423_01570	superfamily	289203	3	33	5.73068e-07	44.6518	cl12066	AcylCoA_DH_N superfamily	-	-
Q#11 - >mte:CCDC5079_0228	superfamily	299127	41	463	0	625.569	cl09933	ACAD superfamily	-	-
Q#11 - >mte:CCDC5079_0228	superfamily	289570	475	606	4.35217e-28	107.648	cl14914	Acyl-CoA_dh_C superfamily	-	-
Q#11 - >mte:CCDC5079_0228	superfamily	289203	3	33	5.73068e-07	44.6518	cl12066	AcylCoA_DH_N superfamily	-	-
Q#12 - >mtur:CFBS_0261	superfamily	299127	41	463	0	625.569	cl09933	ACAD superfamily	-	-
Q#12 - >mtur:CFBS_0261	superfamily	289570	475	606	4.35217e-28	107.648	cl14914	Acyl-CoA_dh_C superfamily	-	-
Q#12 - >mtur:CFBS_0261	superfamily	289203	3	33	5.73068e-07	44.6518	cl12066	AcylCoA_DH_N superfamily	-	-
Q#13 - >mtl:CCDC5180_0226	superfamily	299127	41	463	0	625.569	cl09933	ACAD superfamily	-	-
Q#13 - >mtl:CCDC5180_0226	superfamily	289570	475	606	4.35217e-28	107.648	cl14914	Acyl-CoA_dh_C superfamily	-	-
Q#13 - >mtl:CCDC5180_0226	superfamily	289203	3	33	5.73068e-07	44.6518	cl12066	AcylCoA_DH_N superfamily	-	-
Q#14 - >mto:MTCTRI2_0249	superfamily	299127	41	463	0	628.265	cl09933	ACAD superfamily	-	-
Q#14 - >mto:MTCTRI2_0249	superfamily	289570	475	606	3.5079e-28	108.033	cl14914	Acyl-CoA_dh_C superfamily	-	-
Q#14 - >mto:MTCTRI2_0249	superfamily	289203	3	33	5.73068e-07	44.6518	cl12066	AcylCoA_DH_N superfamily	-	-
Q#15 - >mtd:UDA_0244c	superfamily	299127	41	463	0	625.569	cl09933	ACAD superfamily	-	-
Q#15 - >mtd:UDA_0244c	superfamily	289570	475	606	4.35217e-28	107.648	cl14914	Acyl-CoA_dh_C superfamily	-	-
Q#15 - >mtd:UDA_0244c	superfamily	289203	3	33	5.73068e-07	44.6518	cl12066	AcylCoA_DH_N superfamily	-	-
Q#16 - >mtn:ERDMAN_0273	superfamily	299127	41	463	0	625.569	cl09933	ACAD superfamily	-	-
Q#16 - >mtn:ERDMAN_0273	superfamily	289570	475	606	4.35217e-28	107.648	cl14914	Acyl-CoA_dh_C superfamily	-	-
Q#16 - >mtn:ERDMAN_0273	superfamily	289203	3	33	5.73068e-07	44.6518	cl12066	AcylCoA_DH_N superfamily	-	-
Q#17 - >mtj:J112_01325	superfamily	299127	41	463	0	625.569	cl09933	ACAD superfamily	-	-
Q#17 - >mtj:J112_01325	superfamily	289570	475	606	4.35217e-28	107.648	cl14914	Acyl-CoA_dh_C superfamily	-	-
Q#17 - >mtj:J112_01325	superfamily	289203	3	33	5.73068e-07	44.6518	cl12066	AcylCoA_DH_N superfamily	-	-
Q#18 - >mtub:MT7199_0249	superfamily	299127	41	463	0	624.799	cl09933	ACAD superfamily	-	-
Q#18 - >mtub:MT7199_0249	superfamily	289570	475	606	5.76966e-27	104.566	cl14914	Acyl-CoA_dh_C superfamily	-	-
Q#18 - >mtub:MT7199_0249	superfamily	289203	3	33	5.73068e-07	44.6518	cl12066	AcylCoA_DH_N superfamily	-	-
Q#19 - >mtuc:J113_22855	superfamily	299127	17	389	0	589.624	cl09933	ACAD superfamily	-	-	Missing superfamilies: Acyl-CoA_dh_C superfamily, AcylCoA_DH_N superfamily
Q#20 - >mtue:J114_01335	superfamily	299127	41	463	0	625.569	cl09933	ACAD superfamily	-	-
Q#20 - >mtue:J114_01335	superfamily	289570	475	606	4.35217e-28	107.648	cl14914	Acyl-CoA_dh_C superfamily	-	-
Q#20 - >mtue:J114_01335	superfamily	289203	3	33	5.73068e-07	44.6518	cl12066	AcylCoA_DH_N superfamily	-	-
Q#21 - >mtx:M943_01300	superfamily	299127	41	463	0	625.569	cl09933	ACAD superfamily	-	-
Q#21 - >mtx:M943_01300	superfamily	289570	475	606	4.35217e-28	107.648	cl14914	Acyl-CoA_dh_C superfamily	-	-
Q#21 - >mtx:M943_01300	superfamily	289203	3	33	5.73068e-07	44.6518	cl12066	AcylCoA_DH_N superfamily	-	-
Q#22 - >mtuh:I917_01765	superfamily	299127	41	463	0	625.954	cl09933	ACAD superfamily	-	-
Q#22 - >mtuh:I917_01765	superfamily	289570	499	607	3.4392e-19	82.6099	cl14914	Acyl-CoA_dh_C superfamily	-	-
Q#22 - >mtuh:I917_01765	superfamily	289203	3	33	1.41399e-06	43.4962	cl12066	AcylCoA_DH_N superfamily	-	-
Q#23 - >mtul:TBHG_00244	superfamily	299127	41	463	0	625.569	cl09933	ACAD superfamily	-	-
Q#23 - >mtul:TBHG_00244	superfamily	289570	475	606	4.35217e-28	107.648	cl14914	Acyl-CoA_dh_C superfamily	-	-
Q#23 - >mtul:TBHG_00244	superfamily	289203	3	33	5.73068e-07	44.6518	cl12066	AcylCoA_DH_N superfamily	-	-
Q#24 - >mtut:HKBT1_0261	superfamily	299127	41	463	0	625.569	cl09933	ACAD superfamily	-	-
Q#24 - >mtut:HKBT1_0261	superfamily	289570	475	606	4.35217e-28	107.648	cl14914	Acyl-CoA_dh_C superfamily	-	-
Q#24 - >mtut:HKBT1_0261	superfamily	289203	3	33	5.73068e-07	44.6518	cl12066	AcylCoA_DH_N superfamily	-	-
Q#25 - >mtuu:HKBT2_0261	superfamily	299127	41	463	0	625.569	cl09933	ACAD superfamily	-	-
Q#25 - >mtuu:HKBT2_0261	superfamily	289570	475	606	4.35217e-28	107.648	cl14914	Acyl-CoA_dh_C superfamily	-	-
Q#25 - >mtuu:HKBT2_0261	superfamily	289203	3	33	5.73068e-07	44.6518	cl12066	AcylCoA_DH_N superfamily	-	-
Q#26 - >mtq:HKBS1_0261	superfamily	299127	41	463	0	625.569	cl09933	ACAD superfamily	-	-
Q#26 - >mtq:HKBS1_0261	superfamily	289570	475	606	4.35217e-28	107.648	cl14914	Acyl-CoA_dh_C superfamily	-	-
Q#26 - >mtq:HKBS1_0261	superfamily	289203	3	33	5.73068e-07	44.6518	cl12066	AcylCoA_DH_N superfamily	-	-
Q#27 - >mbo:Mb0250c	superfamily	299127	41	463	0	624.799	cl09933	ACAD superfamily	-	-
Q#27 - >mbo:Mb0250c	superfamily	289570	475	606	4.14402e-28	108.033	cl14914	Acyl-CoA_dh_C superfamily	-	-
Q#27 - >mbo:Mb0250c	superfamily	289203	3	33	5.78711e-07	44.6518	cl12066	AcylCoA_DH_N superfamily	-	-
Q#28 - >mbb:BCG_0282c	superfamily	299127	41	463	0	624.799	cl09933	ACAD superfamily	-	-
Q#28 - >mbb:BCG_0282c	superfamily	289570	475	606	1.80104e-27	106.107	cl14914	Acyl-CoA_dh_C superfamily	-	-
Q#28 - >mbb:BCG_0282c	superfamily	289203	3	33	5.56469e-07	44.6518	cl12066	AcylCoA_DH_N superfamily	-	-
Q#29 - >mbt:JTY_0251	superfamily	299127	41	463	0	624.799	cl09933	ACAD superfamily	-	-
Q#29 - >mbt:JTY_0251	superfamily	289570	475	606	1.80104e-27	106.107	cl14914	Acyl-CoA_dh_C superfamily	-	-
Q#29 - >mbt:JTY_0251	superfamily	289203	3	33	5.56469e-07	44.6518	cl12066	AcylCoA_DH_N superfamily	-	-
Q#30 - >mbm:BCGMEX_0251c	superfamily	299127	41	463	0	624.799	cl09933	ACAD superfamily	-	-
Q#30 - >mbm:BCGMEX_0251c	superfamily	289570	475	606	1.80104e-27	106.107	cl14914	Acyl-CoA_dh_C superfamily	-	-
Q#30 - >mbm:BCGMEX_0251c	superfamily	289203	3	33	5.56469e-07	44.6518	cl12066	AcylCoA_DH_N superfamily	-	-
Q#31 - >mbk:K60_002660	superfamily	299127	41	463	0	624.799	cl09933	ACAD superfamily	-	-
Q#31 - >mbk:K60_002660	superfamily	289570	475	606	1.80104e-27	106.107	cl14914	Acyl-CoA_dh_C superfamily	-	-
Q#31 - >mbk:K60_002660	superfamily	289203	3	33	5.56469e-07	44.6518	cl12066	AcylCoA_DH_N superfamily	-	-
Q#32 - >mbx:BCGT_0009	superfamily	299127	41	463	0	624.799	cl09933	ACAD superfamily	-	-
Q#32 - >mbx:BCGT_0009	superfamily	289570	475	606	1.80104e-27	106.107	cl14914	Acyl-CoA_dh_C superfamily	-	-
Q#32 - >mbx:BCGT_0009	superfamily	289203	3	33	5.56469e-07	44.6518	cl12066	AcylCoA_DH_N superfamily	-	-
Q#33 - >mbz:LH58_01345	superfamily	299127	41	463	0	624.799	cl09933	ACAD superfamily	-	-
Q#33 - >mbz:LH58_01345	superfamily	289570	475	606	4.14402e-28	108.033	cl14914	Acyl-CoA_dh_C superfamily	-	-
Q#33 - >mbz:LH58_01345	superfamily	289203	3	33	5.78711e-07	44.6518	cl12066	AcylCoA_DH_N superfamily	-	-
Q#34 - >maf:MAF_02450	superfamily	299127	41	463	0	622.487	cl09933	ACAD superfamily	-	-
Q#34 - >maf:MAF_02450	superfamily	289570	475	606	4.43832e-28	107.648	cl14914	Acyl-CoA_dh_C superfamily	-	-
Q#34 - >maf:MAF_02450	superfamily	289203	3	33	5.78711e-07	44.6518	cl12066	AcylCoA_DH_N superfamily	-	-
Q#35 - >mce:MCAN_02511	superfamily	299127	41	463	0	622.873	cl09933	ACAD superfamily	-	-
Q#35 - >mce:MCAN_02511	superfamily	289570	475	606	4.77768e-33	121.9	cl14914	Acyl-CoA_dh_C superfamily	-	-
Q#35 - >mce:MCAN_02511	superfamily	289203	3	33	5.73068e-07	44.6518	cl12066	AcylCoA_DH_N superfamily	-	-
Q#36 - >mcq:BN44_10281	superfamily	299127	41	463	0	622.873	cl09933	ACAD superfamily	-	-
Q#36 - >mcq:BN44_10281	superfamily	289570	475	606	4.77768e-33	121.9	cl14914	Acyl-CoA_dh_C superfamily	-	-
Q#36 - >mcq:BN44_10281	superfamily	289203	3	33	5.84409e-07	44.6518	cl12066	AcylCoA_DH_N superfamily	-	-
Q#37 - >mcv:BN43_10276	superfamily	299127	41	463	0	624.413	cl09933	ACAD superfamily	-	-
Q#37 - >mcv:BN43_10276	superfamily	289570	475	606	4.18483e-28	107.648	cl14914	Acyl-CoA_dh_C superfamily	-	-
Q#37 - >mcv:BN43_10276	superfamily	289203	3	33	5.73068e-07	44.6518	cl12066	AcylCoA_DH_N superfamily	-	-
Q#38 - >mcx:BN42_10288	superfamily	299127	41	463	0	625.569	cl09933	ACAD superfamily	-	-
Q#38 - >mcx:BN42_10288	superfamily	289570	475	606	3.07554e-30	113.811	cl14914	Acyl-CoA_dh_C superfamily	-	-
Q#38 - >mcx:BN42_10288	superfamily	289203	3	33	5.73068e-07	44.6518	cl12066	AcylCoA_DH_N superfamily	-	-
Q#39 - >mcz:BN45_10268	superfamily	299127	41	463	0	626.339	cl09933	ACAD superfamily	-	-
Q#39 - >mcz:BN45_10268	superfamily	289570	475	606	9.81476e-28	106.877	cl14914	Acyl-CoA_dh_C superfamily	-	-
Q#39 - >mcz:BN45_10268	superfamily	289203	3	33	5.73068e-07	44.6518	cl12066	AcylCoA_DH_N superfamily	-	-
Q#40 - >mle:ML2563	superfamily	299127	41	463	0	607.85	cl09933	ACAD superfamily	-	-
Q#40 - >mle:ML2563	superfamily	289570	475	606	1.31759e-30	114.967	cl14914	Acyl-CoA_dh_C superfamily	-	-
Q#40 - >mle:ML2563	superfamily	289203	3	31	1.80764e-05	40.4146	cl12066	AcylCoA_DH_N superfamily	-	-
Q#41 - >mlb:MLBr02563	superfamily	299127	41	463	0	607.85	cl09933	ACAD superfamily	-	-
Q#41 - >mlb:MLBr02563	superfamily	289570	475	606	1.31759e-30	114.967	cl14914	Acyl-CoA_dh_C superfamily	-	-
Q#41 - >mlb:MLBr02563	superfamily	289203	3	31	1.80764e-05	40.4146	cl12066	AcylCoA_DH_N superfamily	-	-
Q#42 - >mpa:MAP_3694c	superfamily	299127	41	463	0	599.375	cl09933	ACAD superfamily	-	-
Q#42 - >mpa:MAP_3694c	superfamily	289570	475	606	1.28188e-29	112.27	cl14914	Acyl-CoA_dh_C superfamily	-	-
Q#42 - >mpa:MAP_3694c	superfamily	289203	3	33	1.73461e-07	46.1926	cl12066	AcylCoA_DH_N superfamily	-	-
Q#43 - >mao:MAP4_0077	superfamily	299127	41	463	0	599.375	cl09933	ACAD superfamily	-	-
Q#43 - >mao:MAP4_0077	superfamily	289570	475	606	1.28188e-29	112.27	cl14914	Acyl-CoA_dh_C superfamily	-	-
Q#43 - >mao:MAP4_0077	superfamily	289203	3	33	1.73461e-07	46.1926	cl12066	AcylCoA_DH_N superfamily	-	-
Q#44 - >mavi:RC58_00360	superfamily	299127	41	463	0	599.375	cl09933	ACAD superfamily	-	-
Q#44 - >mavi:RC58_00360	superfamily	289570	475	606	1.28188e-29	112.27	cl14914	Acyl-CoA_dh_C superfamily	-	-
Q#44 - >mavi:RC58_00360	superfamily	289203	3	33	1.73461e-07	46.1926	cl12066	AcylCoA_DH_N superfamily	-	-
Q#45 - >mavu:RE97_00365	superfamily	299127	41	463	0	599.375	cl09933	ACAD superfamily	-	-
Q#45 - >mavu:RE97_00365	superfamily	289570	475	606	1.28188e-29	112.27	cl14914	Acyl-CoA_dh_C superfamily	-	-
Q#45 - >mavu:RE97_00365	superfamily	289203	3	33	1.73461e-07	46.1926	cl12066	AcylCoA_DH_N superfamily	-	-
Q#46 - >mav:MAV_4914	superfamily	299127	41	463	0	599.375	cl09933	ACAD superfamily	-	-
Q#46 - >mav:MAV_4914	superfamily	289570	475	606	1.28188e-29	112.27	cl14914	Acyl-CoA_dh_C superfamily	-	-
Q#46 - >mav:MAV_4914	superfamily	289203	3	33	1.73461e-07	46.1926	cl12066	AcylCoA_DH_N superfamily	-	-
Q#47 - >mavr:LA63_23000	superfamily	299127	41	463	0	599.375	cl09933	ACAD superfamily	-	-
Q#47 - >mavr:LA63_23000	superfamily	289570	475	606	1.28188e-29	112.27	cl14914	Acyl-CoA_dh_C superfamily	-	-
Q#47 - >mavr:LA63_23000	superfamily	289203	3	33	1.73461e-07	46.1926	cl12066	AcylCoA_DH_N superfamily	-	-
Q#48 - >mavd:NF84_22735	superfamily	299127	41	463	0	599.375	cl09933	ACAD superfamily	-	-
Q#48 - >mavd:NF84_22735	superfamily	289570	475	606	1.28188e-29	112.27	cl14914	Acyl-CoA_dh_C superfamily	-	-
Q#48 - >mavd:NF84_22735	superfamily	289203	3	33	1.73461e-07	46.1926	cl12066	AcylCoA_DH_N superfamily	-	-
Q#49 - >mava:LA64_22935	superfamily	299127	41	463	0	599.375	cl09933	ACAD superfamily	-	-
Q#49 - >mava:LA64_22935	superfamily	289570	475	606	1.28188e-29	112.27	cl14914	Acyl-CoA_dh_C superfamily	-	-
Q#49 - >mava:LA64_22935	superfamily	289203	3	33	1.73461e-07	46.1926	cl12066	AcylCoA_DH_N superfamily	-	-
Q#50 - >mit:OCO_48220	superfamily	299127	41	463	0	603.998	cl09933	ACAD superfamily	-	-
Q#50 - >mit:OCO_48220	superfamily	289570	475	606	1.33332e-29	111.885	cl14914	Acyl-CoA_dh_C superfamily	-	-
Q#50 - >mit:OCO_48220	superfamily	289203	3	33	5.09502e-07	44.6518	cl12066	AcylCoA_DH_N superfamily	-	-
Q#51 - >mir:OCQ_49260	superfamily	299127	41	463	0	602.842	cl09933	ACAD superfamily	-	-
Q#51 - >mir:OCQ_49260	superfamily	289570	475	606	9.54257e-30	112.655	cl14914	Acyl-CoA_dh_C superfamily	-	-
Q#51 - >mir:OCQ_49260	superfamily	289203	3	33	4.99616e-07	44.6518	cl12066	AcylCoA_DH_N superfamily	-	-
Q#52 - >mia:OCU_48180	superfamily	299127	41	463	0	603.998	cl09933	ACAD superfamily	-	-
Q#52 - >mia:OCU_48180	superfamily	289570	475	606	1.33332e-29	111.885	cl14914	Acyl-CoA_dh_C superfamily	-	-
Q#52 - >mia:OCU_48180	superfamily	289203	3	33	5.09502e-07	44.6518	cl12066	AcylCoA_DH_N superfamily	-	-
Q#53 - >mie:LG41_22850	superfamily	299127	41	463	0	603.998	cl09933	ACAD superfamily	-	-
Q#53 - >mie:LG41_22850	superfamily	289570	475	606	1.33332e-29	111.885	cl14914	Acyl-CoA_dh_C superfamily	-	-
Q#53 - >mie:LG41_22850	superfamily	289203	3	33	5.09502e-07	44.6518	cl12066	AcylCoA_DH_N superfamily	-	-
Q#54 - >mid:MIP_07295	superfamily	299127	41	463	0	602.842	cl09933	ACAD superfamily	-	-
Q#54 - >mid:MIP_07295	superfamily	289570	475	606	9.54257e-30	112.655	cl14914	Acyl-CoA_dh_C superfamily	-	-
Q#54 - >mid:MIP_07295	superfamily	289203	3	33	4.99616e-07	44.6518	cl12066	AcylCoA_DH_N superfamily	-	-
Q#55 - >myo:OEM_48390	superfamily	299127	41	463	0	603.998	cl09933	ACAD superfamily	-	-
Q#55 - >myo:OEM_48390	superfamily	289570	475	606	1.33332e-29	111.885	cl14914	Acyl-CoA_dh_C superfamily	-	-
Q#55 - >myo:OEM_48390	superfamily	289203	3	33	5.09502e-07	44.6518	cl12066	AcylCoA_DH_N superfamily	-	-
Q#56 - >msm:MSMEG_0406	superfamily	299127	41	462	0	570.871	cl09933	ACAD superfamily	-	-
Q#56 - >msm:MSMEG_0406	superfamily	289570	474	606	1.48102e-38	136.923	cl14914	Acyl-CoA_dh_C superfamily	-	-
Q#56 - >msm:MSMEG_0406	superfamily	289203	3	33	7.99631e-07	44.2666	cl12066	AcylCoA_DH_N superfamily	-	-
Q#57 - >msg:MSMEI_0396	superfamily	299127	41	462	0	570.871	cl09933	ACAD superfamily	-	-
Q#57 - >msg:MSMEI_0396	superfamily	289570	474	606	1.48102e-38	136.923	cl14914	Acyl-CoA_dh_C superfamily	-	-
Q#57 - >msg:MSMEI_0396	superfamily	289203	3	33	7.99631e-07	44.2666	cl12066	AcylCoA_DH_N superfamily	-	-
Q#58 - >msb:LJ00_02020	superfamily	299127	41	462	0	570.871	cl09933	ACAD superfamily	-	-
Q#58 - >msb:LJ00_02020	superfamily	289570	474	606	1.48102e-38	136.923	cl14914	Acyl-CoA_dh_C superfamily	-	-
Q#58 - >msb:LJ00_02020	superfamily	289203	3	33	7.99631e-07	44.2666	cl12066	AcylCoA_DH_N superfamily	-	-
Q#59 - >msn:LI99_02020	superfamily	299127	41	462	0	570.871	cl09933	ACAD superfamily	-	-
Q#59 - >msn:LI99_02020	superfamily	289570	474	606	1.48102e-38	136.923	cl14914	Acyl-CoA_dh_C superfamily	-	-
Q#59 - >msn:LI99_02020	superfamily	289203	3	33	7.99631e-07	44.2666	cl12066	AcylCoA_DH_N superfamily	-	-
Q#60 - >msh:LI98_02020	superfamily	299127	41	462	0	570.871	cl09933	ACAD superfamily	-	-
Q#60 - >msh:LI98_02020	superfamily	289570	474	606	1.48102e-38	136.923	cl14914	Acyl-CoA_dh_C superfamily	-	-
Q#60 - >msh:LI98_02020	superfamily	289203	3	33	7.99631e-07	44.2666	cl12066	AcylCoA_DH_N superfamily	-	-
Q#61 - >msa:Mycsm_00204	superfamily	299127	41	463	0	583.967	cl09933	ACAD superfamily	-	-
Q#61 - >msa:Mycsm_00204	superfamily	289570	474	606	5.92821e-35	126.908	cl14914	Acyl-CoA_dh_C superfamily	-	-
Q#61 - >msa:Mycsm_00204	superfamily	289203	3	33	8.32733e-06	41.5702	cl12066	AcylCoA_DH_N superfamily	-	-
Q#62 - >mul:MUL_1168	superfamily	299127	51	473	0	609.391	cl09933	ACAD superfamily	-	-
Q#62 - >mul:MUL_1168	superfamily	289570	485	616	5.00522e-28	107.648	cl14914	Acyl-CoA_dh_C superfamily	-	-
Q#62 - >mul:MUL_1168	superfamily	289203	13	43	9.89953e-06	41.185	cl12066	AcylCoA_DH_N superfamily	-	-
Q#63 - >mva:Mvan_0265	superfamily	299127	41	463	0	583.582	cl09933	ACAD superfamily	-	-
Q#63 - >mva:Mvan_0265	superfamily	289570	474	606	3.43182e-36	130.375	cl14914	Acyl-CoA_dh_C superfamily	-	-
Q#63 - >mva:Mvan_0265	superfamily	289203	3	33	4.76118e-06	41.9554	cl12066	AcylCoA_DH_N superfamily	-	-
Q#64 - >mgi:Mflv_0409	superfamily	299127	41	463	0	573.182	cl09933	ACAD superfamily	-	-
Q#64 - >mgi:Mflv_0409	superfamily	289570	474	606	1.36512e-36	131.53	cl14914	Acyl-CoA_dh_C superfamily	-	-
Q#64 - >mgi:Mflv_0409	superfamily	289203	3	33	4.31335e-07	45.037	cl12066	AcylCoA_DH_N superfamily	-	-
Q#65 - >msp:Mspyr1_03460	superfamily	299127	41	463	0	573.182	cl09933	ACAD superfamily	-	-
Q#65 - >msp:Mspyr1_03460	superfamily	289570	474	606	1.36512e-36	131.53	cl14914	Acyl-CoA_dh_C superfamily	-	-
Q#65 - >msp:Mspyr1_03460	superfamily	289203	3	33	4.31335e-07	45.037	cl12066	AcylCoA_DH_N superfamily	-	-
Q#66 - >mab:MAB_4437	superfamily	299127	45	466	0	570.486	cl09933	ACAD superfamily	-	-
Q#66 - >mab:MAB_4437	superfamily	289570	478	609	6.38163e-37	132.686	cl14914	Acyl-CoA_dh_C superfamily	-	-
Q#66 - >mab:MAB_4437	superfamily	289203	6	36	2.87322e-06	42.7258	cl12066	AcylCoA_DH_N superfamily	-	-
Q#67 - >mabb:MASS_4474	superfamily	299127	45	466	0	570.871	cl09933	ACAD superfamily	-	-
Q#67 - >mabb:MASS_4474	superfamily	289570	478	609	7.87735e-37	132.301	cl14914	Acyl-CoA_dh_C superfamily	-	-
Q#67 - >mabb:MASS_4474	superfamily	289203	6	36	2.98814e-06	42.7258	cl12066	AcylCoA_DH_N superfamily	-	-
Q#68 - >mmv:MYCMA_2466	superfamily	299127	42	463	0	571.256	cl09933	ACAD superfamily	-	-
Q#68 - >mmv:MYCMA_2466	superfamily	289570	475	606	8.18548e-37	132.301	cl14914	Acyl-CoA_dh_C superfamily	-	-
Q#68 - >mmv:MYCMA_2466	superfamily	289203	3	33	3.00307e-06	42.7258	cl12066	AcylCoA_DH_N superfamily	-	-
Q#69 - >may:LA62_22525	superfamily	299127	42	463	0	570.871	cl09933	ACAD superfamily	-	-
Q#69 - >may:LA62_22525	superfamily	289570	475	606	6.43379e-37	132.301	cl14914	Acyl-CoA_dh_C superfamily	-	-
Q#69 - >may:LA62_22525	superfamily	289203	3	33	2.91602e-06	42.7258	cl12066	AcylCoA_DH_N superfamily	-	-
Q#70 - >mabo:NF82_22215	superfamily	299127	42	463	0	570.871	cl09933	ACAD superfamily	-	-
Q#70 - >mabo:NF82_22215	superfamily	289570	475	606	6.43379e-37	132.301	cl14914	Acyl-CoA_dh_C superfamily	-	-
Q#70 - >mabo:NF82_22215	superfamily	289203	3	33	2.91602e-06	42.7258	cl12066	AcylCoA_DH_N superfamily	-	-
Q#71 - >mabl:MMASJCM_4499	superfamily	299127	42	463	0	571.256	cl09933	ACAD superfamily	-	-
Q#71 - >mabl:MMASJCM_4499	superfamily	289570	475	606	8.18548e-37	132.301	cl14914	Acyl-CoA_dh_C superfamily	-	-
Q#71 - >mabl:MMASJCM_4499	superfamily	289203	3	33	3.00307e-06	42.7258	cl12066	AcylCoA_DH_N superfamily	-	-
Q#72 - >maz:LA61_22420	superfamily	299127	42	463	0	570.871	cl09933	ACAD superfamily	-	-
Q#72 - >maz:LA61_22420	superfamily	289570	475	606	6.43379e-37	132.301	cl14914	Acyl-CoA_dh_C superfamily	-	-
Q#72 - >maz:LA61_22420	superfamily	289203	3	33	2.91602e-06	42.7258	cl12066	AcylCoA_DH_N superfamily	-	-
Q#73 - >mak:LH56_02150	superfamily	299127	42	463	0	571.256	cl09933	ACAD superfamily	-	-
Q#73 - >mak:LH56_02150	superfamily	289570	475	606	8.18548e-37	132.301	cl14914	Acyl-CoA_dh_C superfamily	-	-
Q#73 - >mak:LH56_02150	superfamily	289203	3	33	3.00307e-06	42.7258	cl12066	AcylCoA_DH_N superfamily	-	-
Q#74 - >mys:NF92_02200	superfamily	299127	42	463	0	571.256	cl09933	ACAD superfamily	-	-
Q#74 - >mys:NF92_02200	superfamily	289570	475	606	8.18548e-37	132.301	cl14914	Acyl-CoA_dh_C superfamily	-	-
Q#74 - >mys:NF92_02200	superfamily	289203	3	33	3.00307e-06	42.7258	cl12066	AcylCoA_DH_N superfamily	-	-
Q#75 - >myc:NF90_02200	superfamily	299127	42	463	0	571.256	cl09933	ACAD superfamily	-	-
Q#75 - >myc:NF90_02200	superfamily	289570	475	606	8.18548e-37	132.301	cl14914	Acyl-CoA_dh_C superfamily	-	-
Q#75 - >myc:NF90_02200	superfamily	289203	3	33	3.00307e-06	42.7258	cl12066	AcylCoA_DH_N superfamily	-	-
Q#76 - >mmc:Mmcs_0242	superfamily	299127	41	463	0	590.901	cl09933	ACAD superfamily	-	-
Q#76 - >mmc:Mmcs_0242	superfamily	289570	474	606	3.46146e-34	124.982	cl14914	Acyl-CoA_dh_C superfamily	-	-
Q#76 - >mmc:Mmcs_0242	superfamily	289203	3	33	7.04835e-06	41.5702	cl12066	AcylCoA_DH_N superfamily	-	-
Q#77 - >mkm:Mkms_0252	superfamily	299127	41	463	0	590.901	cl09933	ACAD superfamily	-	-
Q#77 - >mkm:Mkms_0252	superfamily	289570	474	606	3.46146e-34	124.982	cl14914	Acyl-CoA_dh_C superfamily	-	-
Q#77 - >mkm:Mkms_0252	superfamily	289203	3	33	7.04835e-06	41.5702	cl12066	AcylCoA_DH_N superfamily	-	-
Q#78 - >mjl:Mjls_0232	superfamily	299127	41	463	0	588.975	cl09933	ACAD superfamily	-	-
Q#78 - >mjl:Mjls_0232	superfamily	289570	474	606	2.44261e-34	125.367	cl14914	Acyl-CoA_dh_C superfamily	-	-
Q#78 - >mjl:Mjls_0232	superfamily	289203	3	33	6.71103e-06	41.5702	cl12066	AcylCoA_DH_N superfamily	-	-
Q#79 - >mjd:JDM601_0229	superfamily	299127	41	462	0	588.59	cl09933	ACAD superfamily	-	-
Q#79 - >mjd:JDM601_0229	superfamily	289570	474	609	3.22226e-35	127.678	cl14914	Acyl-CoA_dh_C superfamily	-	-
Q#79 - >mjd:JDM601_0229	superfamily	289203	3	33	1.03666e-06	43.8814	cl12066	AcylCoA_DH_N superfamily	-	-
Q#80 - >mmi:MMAR_0505	superfamily	299127	41	463	0	612.087	cl09933	ACAD superfamily	-	-
Q#80 - >mmi:MMAR_0505	superfamily	289570	475	606	7.38775e-28	107.263	cl14914	Acyl-CoA_dh_C superfamily	-	-
Q#80 - >mmi:MMAR_0505	superfamily	289203	3	33	1.11768e-05	41.185	cl12066	AcylCoA_DH_N superfamily	-	-
Q#81 - >mrh:MycrhN_1474	superfamily	299127	41	463	0	571.641	cl09933	ACAD superfamily	-	-
Q#81 - >mrh:MycrhN_1474	superfamily	289570	474	606	4.66537e-35	127.293	cl14914	Acyl-CoA_dh_C superfamily	-	-
Q#81 - >mrh:MycrhN_1474	superfamily	289203	3	33	1.19562e-07	46.5778	cl12066	AcylCoA_DH_N superfamily	-	-
Q#82 - >mmm:W7S_24170	superfamily	299127	41	463	0	602.842	cl09933	ACAD superfamily	-	-
Q#82 - >mmm:W7S_24170	superfamily	289570	475	606	9.54257e-30	112.655	cl14914	Acyl-CoA_dh_C superfamily	-	-
Q#82 - >mmm:W7S_24170	superfamily	289203	3	33	4.99616e-07	44.6518	cl12066	AcylCoA_DH_N superfamily	-	-
Q#83 - >mcb:Mycch_0233	superfamily	299127	41	463	0	590.131	cl09933	ACAD superfamily	-	-
Q#83 - >mcb:Mycch_0233	superfamily	289570	474	606	5.63964e-35	126.908	cl14914	Acyl-CoA_dh_C superfamily	-	-
Q#83 - >mcb:Mycch_0233	superfamily	289203	3	33	5.35083e-07	44.6518	cl12066	AcylCoA_DH_N superfamily	-	-
Q#84 - >mli:MULP_00506	superfamily	299127	41	463	0	605.924	cl09933	ACAD superfamily	-	-
Q#84 - >mli:MULP_00506	superfamily	289570	475	606	6.07312e-28	107.263	cl14914	Acyl-CoA_dh_C superfamily	-	-
Q#84 - >mli:MULP_00506	superfamily	289203	3	33	1.09596e-05	41.185	cl12066	AcylCoA_DH_N superfamily	-	-
Q#85 - >mkn:MKAN_16790	superfamily	299127	41	463	0	609.776	cl09933	ACAD superfamily	-	-
Q#85 - >mkn:MKAN_16790	superfamily	289570	475	606	3.05799e-28	108.033	cl14914	Acyl-CoA_dh_C superfamily	-	-
Q#85 - >mkn:MKAN_16790	superfamily	289203	3	33	5.14976e-06	41.9554	cl12066	AcylCoA_DH_N superfamily	-	-
Q#86 - >mks:LG40_16615	superfamily	299127	41	463	0	609.776	cl09933	ACAD superfamily	-	-
Q#86 - >mks:LG40_16615	superfamily	289570	475	606	3.05799e-28	108.033	cl14914	Acyl-CoA_dh_C superfamily	-	-
Q#86 - >mks:LG40_16615	superfamily	289203	3	33	5.14976e-06	41.9554	cl12066	AcylCoA_DH_N superfamily	-	-
Q#87 - >mki:LH54_16725	superfamily	299127	41	463	0	609.776	cl09933	ACAD superfamily	-	-
Q#87 - >mki:LH54_16725	superfamily	289570	475	606	3.05799e-28	108.033	cl14914	Acyl-CoA_dh_C superfamily	-	-
Q#87 - >mki:LH54_16725	superfamily	289203	3	33	5.14976e-06	41.9554	cl12066	AcylCoA_DH_N superfamily	-	-
Q#88 - >mne:D174_03055	superfamily	299127	41	463	0	583.197	cl09933	ACAD superfamily	-	-
Q#88 - >mne:D174_03055	superfamily	289570	475	606	4.76025e-34	124.597	cl14914	Acyl-CoA_dh_C superfamily	-	-
Q#88 - >mne:D174_03055	superfamily	289203	3	33	4.20429e-05	39.259	cl12066	AcylCoA_DH_N superfamily	-	-
Q#89 - >myv:G155_01560	superfamily	299127	41	463	0	590.901	cl09933	ACAD superfamily	-	-
Q#89 - >myv:G155_01560	superfamily	289570	474	606	6.81134e-34	124.211	cl14914	Acyl-CoA_dh_C superfamily	-	-
Q#89 - >myv:G155_01560	superfamily	289203	3	33	1.51498e-05	40.7998	cl12066	AcylCoA_DH_N superfamily	-	-
Q#90 - >mye:AB431_02000	superfamily	299127	41	463	0	600.531	cl09933	ACAD superfamily	-	-
Q#90 - >mye:AB431_02000	superfamily	289570	474	606	2.03318e-30	114.196	cl14914	Acyl-CoA_dh_C superfamily	-	-
Q#90 - >mye:AB431_02000	superfamily	289203	3	33	4.95166e-06	41.9554	cl12066	AcylCoA_DH_N superfamily	-	-
Q#91 - >mgo:AFA91_08965	superfamily	299127	41	462	0	570.1	cl09933	ACAD superfamily	-	-
Q#91 - >mgo:AFA91_08965	superfamily	289570	474	606	3.97468e-38	135.767	cl14914	Acyl-CoA_dh_C superfamily	-	-
Q#91 - >mgo:AFA91_08965	superfamily	289203	3	33	7.99631e-07	44.2666	cl12066	AcylCoA_DH_N superfamily	-	-
Q#92 - >mft:XA26_03350	superfamily	299127	41	463	0	590.901	cl09933	ACAD superfamily	-	-
Q#92 - >mft:XA26_03350	superfamily	289570	474	606	6.81134e-34	124.211	cl14914	Acyl-CoA_dh_C superfamily	-	-
Q#92 - >mft:XA26_03350	superfamily	289203	3	33	1.51498e-05	40.7998	cl12066	AcylCoA_DH_N superfamily	-	-
Q#93 - >mhad:B586_01040	superfamily	299127	41	463	0	617.095	cl09933	ACAD superfamily	-	-
Q#93 - >mhad:B586_01040	superfamily	289570	475	606	3.41592e-26	102.255	cl14914	Acyl-CoA_dh_C superfamily	-	-
Q#93 - >mhad:B586_01040	superfamily	289203	3	33	2.01368e-05	40.4146	cl12066	AcylCoA_DH_N superfamily	-	-

## Sheet: Rv0362
#Batch CD-search tool	NIH/NLM/NCBI
#cdsid	QM3-qcdsearch-25F83EB748AF7B88-19D1E59D8445DC0A
#datatype	hitsConcise Results(Superfamily only)
#status	0
#Start time	2017-02-28T07:14:28	Run time	0:00:02:52
#status	success
Query	Hit type	PSSM-ID	From	To	E-Value	Bitscore	Accession	Short name	Incomplete	Superfamily	Comments
Q#1 - >mtu:Rv0362	superfamily	294509	326	446	1.34529e-35	126.757	cl00786	MgtE superfamily	-	-	3 Superfamilies
Q#1 - >mtu:Rv0362	superfamily	301603	146	257	7.05694e-34	121.824	cl15354	CBS_pair superfamily	-	-
Q#1 - >mtu:Rv0362	superfamily	304956	37	134	9.59692e-20	82.5877	cl23799	MgtE_N superfamily	-	-
Q#2 - >mtv:RVBD_0362	superfamily	294509	326	446	1.34529e-35	126.757	cl00786	MgtE superfamily	-	-
Q#2 - >mtv:RVBD_0362	superfamily	301603	146	257	7.05694e-34	121.824	cl15354	CBS_pair superfamily	-	-
Q#2 - >mtv:RVBD_0362	superfamily	304956	37	134	9.59692e-20	82.5877	cl23799	MgtE_N superfamily	-	-
Q#3 - >mtc:MT0378	superfamily	294509	326	446	1.34529e-35	126.757	cl00786	MgtE superfamily	-	-
Q#3 - >mtc:MT0378	superfamily	301603	146	257	7.05694e-34	121.824	cl15354	CBS_pair superfamily	-	-
Q#3 - >mtc:MT0378	superfamily	304956	37	134	9.59692e-20	82.5877	cl23799	MgtE_N superfamily	-	-
Q#4 - >mra:MRA_0371	superfamily	294509	326	446	1.34529e-35	126.757	cl00786	MgtE superfamily	-	-
Q#4 - >mra:MRA_0371	superfamily	301603	146	257	7.05694e-34	121.824	cl15354	CBS_pair superfamily	-	-
Q#4 - >mra:MRA_0371	superfamily	304956	37	134	9.59692e-20	82.5877	cl23799	MgtE_N superfamily	-	-
Q#5 - >mtf:TBFG_10367	superfamily	294509	326	446	1.34529e-35	126.757	cl00786	MgtE superfamily	-	-
Q#5 - >mtf:TBFG_10367	superfamily	301603	146	257	7.05694e-34	121.824	cl15354	CBS_pair superfamily	-	-
Q#5 - >mtf:TBFG_10367	superfamily	304956	37	134	9.59692e-20	82.5877	cl23799	MgtE_N superfamily	-	-
Q#6 - >mtb:TBMG_00366	superfamily	294509	326	446	1.34529e-35	126.757	cl00786	MgtE superfamily	-	-
Q#6 - >mtb:TBMG_00366	superfamily	301603	146	257	7.05694e-34	121.824	cl15354	CBS_pair superfamily	-	-
Q#6 - >mtb:TBMG_00366	superfamily	304956	37	134	9.59692e-20	82.5877	cl23799	MgtE_N superfamily	-	-
Q#7 - >mtk:TBSG_00369	superfamily	294509	326	446	1.34529e-35	126.757	cl00786	MgtE superfamily	-	-
Q#7 - >mtk:TBSG_00369	superfamily	301603	146	257	7.05694e-34	121.824	cl15354	CBS_pair superfamily	-	-
Q#7 - >mtk:TBSG_00369	superfamily	304956	37	134	9.59692e-20	82.5877	cl23799	MgtE_N superfamily	-	-
Q#8 - >mtz:TBXG_000364	superfamily	294509	326	446	1.34529e-35	126.757	cl00786	MgtE superfamily	-	-
Q#8 - >mtz:TBXG_000364	superfamily	301603	146	257	7.05694e-34	121.824	cl15354	CBS_pair superfamily	-	-
Q#8 - >mtz:TBXG_000364	superfamily	304956	37	134	9.59692e-20	82.5877	cl23799	MgtE_N superfamily	-	-
Q#9 - >mtg:MRGA327_02295	superfamily	294509	326	446	1.34529e-35	126.757	cl00786	MgtE superfamily	-	-
Q#9 - >mtg:MRGA327_02295	superfamily	301603	146	257	7.05694e-34	121.824	cl15354	CBS_pair superfamily	-	-
Q#9 - >mtg:MRGA327_02295	superfamily	304956	37	134	9.59692e-20	82.5877	cl23799	MgtE_N superfamily	-	-
Q#10 - >mti:MRGA423_02270	superfamily	294509	326	446	1.34529e-35	126.757	cl00786	MgtE superfamily	-	-
Q#10 - >mti:MRGA423_02270	superfamily	301603	146	257	7.05694e-34	121.824	cl15354	CBS_pair superfamily	-	-
Q#10 - >mti:MRGA423_02270	superfamily	304956	37	134	9.59692e-20	82.5877	cl23799	MgtE_N superfamily	-	-
Q#11 - >mte:CCDC5079_0338	superfamily	294509	326	446	1.34529e-35	126.757	cl00786	MgtE superfamily	-	-
Q#11 - >mte:CCDC5079_0338	superfamily	301603	146	257	7.05694e-34	121.824	cl15354	CBS_pair superfamily	-	-
Q#11 - >mte:CCDC5079_0338	superfamily	304956	37	134	9.59692e-20	82.5877	cl23799	MgtE_N superfamily	-	-
Q#12 - >mtur:CFBS_0378	superfamily	294509	326	446	1.34529e-35	126.757	cl00786	MgtE superfamily	-	-
Q#12 - >mtur:CFBS_0378	superfamily	301603	146	257	7.05694e-34	121.824	cl15354	CBS_pair superfamily	-	-
Q#12 - >mtur:CFBS_0378	superfamily	304956	37	134	9.59692e-20	82.5877	cl23799	MgtE_N superfamily	-	-
Q#13 - >mtl:CCDC5180_0335	superfamily	294509	326	446	1.34529e-35	126.757	cl00786	MgtE superfamily	-	-
Q#13 - >mtl:CCDC5180_0335	superfamily	301603	146	257	7.05694e-34	121.824	cl15354	CBS_pair superfamily	-	-
Q#13 - >mtl:CCDC5180_0335	superfamily	304956	37	134	9.59692e-20	82.5877	cl23799	MgtE_N superfamily	-	-
Q#14 - >mto:MTCTRI2_0369	superfamily	294509	326	446	1.34529e-35	126.757	cl00786	MgtE superfamily	-	-
Q#14 - >mto:MTCTRI2_0369	superfamily	301603	146	257	7.05694e-34	121.824	cl15354	CBS_pair superfamily	-	-
Q#14 - >mto:MTCTRI2_0369	superfamily	304956	37	134	9.59692e-20	82.5877	cl23799	MgtE_N superfamily	-	-
Q#15 - >mtd:UDA_0362	superfamily	294509	326	446	1.34529e-35	126.757	cl00786	MgtE superfamily	-	-
Q#15 - >mtd:UDA_0362	superfamily	301603	146	257	7.05694e-34	121.824	cl15354	CBS_pair superfamily	-	-
Q#15 - >mtd:UDA_0362	superfamily	304956	37	134	9.59692e-20	82.5877	cl23799	MgtE_N superfamily	-	-
Q#16 - >mtn:ERDMAN_0402	superfamily	294509	326	446	1.34529e-35	126.757	cl00786	MgtE superfamily	-	-
Q#16 - >mtn:ERDMAN_0402	superfamily	301603	146	257	7.05694e-34	121.824	cl15354	CBS_pair superfamily	-	-
Q#16 - >mtn:ERDMAN_0402	superfamily	304956	37	134	9.59692e-20	82.5877	cl23799	MgtE_N superfamily	-	-
Q#17 - >mtj:J112_01945	superfamily	294509	326	446	1.34529e-35	126.757	cl00786	MgtE superfamily	-	-
Q#17 - >mtj:J112_01945	superfamily	301603	146	257	7.05694e-34	121.824	cl15354	CBS_pair superfamily	-	-
Q#17 - >mtj:J112_01945	superfamily	304956	37	134	9.59692e-20	82.5877	cl23799	MgtE_N superfamily	-	-
Q#18 - >mtub:MT7199_0368	superfamily	294509	326	446	1.34529e-35	126.757	cl00786	MgtE superfamily	-	-
Q#18 - >mtub:MT7199_0368	superfamily	301603	146	257	7.05694e-34	121.824	cl15354	CBS_pair superfamily	-	-
Q#18 - >mtub:MT7199_0368	superfamily	304956	37	134	9.59692e-20	82.5877	cl23799	MgtE_N superfamily	-	-
Q#19 - >mtuc:J113_02595	superfamily	294509	326	446	1.34529e-35	126.757	cl00786	MgtE superfamily	-	-
Q#19 - >mtuc:J113_02595	superfamily	301603	146	257	7.05694e-34	121.824	cl15354	CBS_pair superfamily	-	-
Q#19 - >mtuc:J113_02595	superfamily	304956	37	134	9.59692e-20	82.5877	cl23799	MgtE_N superfamily	-	-
Q#20 - >mtue:J114_01935	superfamily	294509	326	446	1.34529e-35	126.757	cl00786	MgtE superfamily	-	-
Q#20 - >mtue:J114_01935	superfamily	301603	146	257	7.05694e-34	121.824	cl15354	CBS_pair superfamily	-	-
Q#20 - >mtue:J114_01935	superfamily	304956	37	134	9.59692e-20	82.5877	cl23799	MgtE_N superfamily	-	-
Q#21 - >mtx:M943_01890	superfamily	294509	326	446	1.34529e-35	126.757	cl00786	MgtE superfamily	-	-
Q#21 - >mtx:M943_01890	superfamily	301603	146	257	7.05694e-34	121.824	cl15354	CBS_pair superfamily	-	-
Q#21 - >mtx:M943_01890	superfamily	304956	37	134	9.59692e-20	82.5877	cl23799	MgtE_N superfamily	-	-
Q#22 - >mtuh:I917_02585	superfamily	301603	146	257	3.15559e-34	122.595	cl15354	CBS_pair superfamily	-	-
Q#22 - >mtuh:I917_02585	superfamily	294509	326	446	4.16039e-34	122.905	cl00786	MgtE superfamily	-	-
Q#22 - >mtuh:I917_02585	superfamily	304956	37	134	3.41996e-19	81.0469	cl23799	MgtE_N superfamily	-	-
Q#23 - >mtul:TBHG_00357	superfamily	294509	326	446	1.34529e-35	126.757	cl00786	MgtE superfamily	-	-
Q#23 - >mtul:TBHG_00357	superfamily	301603	146	257	7.05694e-34	121.824	cl15354	CBS_pair superfamily	-	-
Q#23 - >mtul:TBHG_00357	superfamily	304956	37	134	9.59692e-20	82.5877	cl23799	MgtE_N superfamily	-	-
Q#24 - >mtut:HKBT1_0378	superfamily	294509	326	446	1.34529e-35	126.757	cl00786	MgtE superfamily	-	-
Q#24 - >mtut:HKBT1_0378	superfamily	301603	146	257	7.05694e-34	121.824	cl15354	CBS_pair superfamily	-	-
Q#24 - >mtut:HKBT1_0378	superfamily	304956	37	134	9.59692e-20	82.5877	cl23799	MgtE_N superfamily	-	-
Q#25 - >mtuu:HKBT2_0378	superfamily	294509	326	446	1.34529e-35	126.757	cl00786	MgtE superfamily	-	-
Q#25 - >mtuu:HKBT2_0378	superfamily	301603	146	257	7.05694e-34	121.824	cl15354	CBS_pair superfamily	-	-
Q#25 - >mtuu:HKBT2_0378	superfamily	304956	37	134	9.59692e-20	82.5877	cl23799	MgtE_N superfamily	-	-
Q#26 - >mtq:HKBS1_0378	superfamily	294509	326	446	1.34529e-35	126.757	cl00786	MgtE superfamily	-	-
Q#26 - >mtq:HKBS1_0378	superfamily	301603	146	257	7.05694e-34	121.824	cl15354	CBS_pair superfamily	-	-
Q#26 - >mtq:HKBS1_0378	superfamily	304956	37	134	9.59692e-20	82.5877	cl23799	MgtE_N superfamily	-	-
Q#27 - >mbo:Mb0369	superfamily	294509	326	446	1.23834e-35	126.757	cl00786	MgtE superfamily	-	-
Q#27 - >mbo:Mb0369	superfamily	301603	146	257	5.68251e-34	121.824	cl15354	CBS_pair superfamily	-	-
Q#27 - >mbo:Mb0369	superfamily	304956	37	134	1.02826e-19	82.5877	cl23799	MgtE_N superfamily	-	-
Q#28 - >mbb:BCG_0400	superfamily	294509	326	446	1.34529e-35	126.757	cl00786	MgtE superfamily	-	-
Q#28 - >mbb:BCG_0400	superfamily	301603	146	257	7.05694e-34	121.824	cl15354	CBS_pair superfamily	-	-
Q#28 - >mbb:BCG_0400	superfamily	304956	37	134	9.59692e-20	82.5877	cl23799	MgtE_N superfamily	-	-
Q#29 - >mbt:JTY_0370	superfamily	294509	326	446	1.34529e-35	126.757	cl00786	MgtE superfamily	-	-
Q#29 - >mbt:JTY_0370	superfamily	301603	146	257	7.05694e-34	121.824	cl15354	CBS_pair superfamily	-	-
Q#29 - >mbt:JTY_0370	superfamily	304956	37	134	9.59692e-20	82.5877	cl23799	MgtE_N superfamily	-	-
Q#30 - >mbm:BCGMEX_0370	superfamily	294509	326	446	1.34529e-35	126.757	cl00786	MgtE superfamily	-	-
Q#30 - >mbm:BCGMEX_0370	superfamily	301603	146	257	7.05694e-34	121.824	cl15354	CBS_pair superfamily	-	-
Q#30 - >mbm:BCGMEX_0370	superfamily	304956	37	134	9.59692e-20	82.5877	cl23799	MgtE_N superfamily	-	-
Q#31 - >mbk:K60_003820	superfamily	294509	326	446	1.34529e-35	126.757	cl00786	MgtE superfamily	-	-
Q#31 - >mbk:K60_003820	superfamily	301603	146	257	7.05694e-34	121.824	cl15354	CBS_pair superfamily	-	-
Q#31 - >mbk:K60_003820	superfamily	304956	37	134	9.59692e-20	82.5877	cl23799	MgtE_N superfamily	-	-
Q#32 - >mbx:BCGT_0131	superfamily	294509	326	446	1.34529e-35	126.757	cl00786	MgtE superfamily	-	-
Q#32 - >mbx:BCGT_0131	superfamily	301603	146	257	7.05694e-34	121.824	cl15354	CBS_pair superfamily	-	-
Q#32 - >mbx:BCGT_0131	superfamily	304956	37	134	9.59692e-20	82.5877	cl23799	MgtE_N superfamily	-	-
Q#33 - >mbz:LH58_01955	superfamily	294509	326	446	1.23834e-35	126.757	cl00786	MgtE superfamily	-	-
Q#33 - >mbz:LH58_01955	superfamily	301603	146	257	5.68251e-34	121.824	cl15354	CBS_pair superfamily	-	-
Q#33 - >mbz:LH58_01955	superfamily	304956	37	134	1.02826e-19	82.5877	cl23799	MgtE_N superfamily	-	-
Q#34 - >maf:MAF_03640	superfamily	294509	326	446	1.34529e-35	126.757	cl00786	MgtE superfamily	-	-
Q#34 - >maf:MAF_03640	superfamily	301603	146	257	7.05694e-34	121.824	cl15354	CBS_pair superfamily	-	-
Q#34 - >maf:MAF_03640	superfamily	304956	37	134	9.59692e-20	82.5877	cl23799	MgtE_N superfamily	-	-
Q#35 - >mce:MCAN_03631	superfamily	294509	326	446	1.34529e-35	126.757	cl00786	MgtE superfamily	-	-
Q#35 - >mce:MCAN_03631	superfamily	301603	146	257	7.05694e-34	121.824	cl15354	CBS_pair superfamily	-	-
Q#35 - >mce:MCAN_03631	superfamily	304956	37	134	9.59692e-20	82.5877	cl23799	MgtE_N superfamily	-	-
Q#36 - >mcq:BN44_10403	superfamily	294509	326	446	1.34529e-35	126.757	cl00786	MgtE superfamily	-	-
Q#36 - >mcq:BN44_10403	superfamily	301603	146	257	7.05694e-34	121.824	cl15354	CBS_pair superfamily	-	-
Q#36 - >mcq:BN44_10403	superfamily	304956	37	134	9.59692e-20	82.5877	cl23799	MgtE_N superfamily	-	-
Q#37 - >mcv:BN43_10395	superfamily	294509	326	446	2.55582e-35	125.986	cl00786	MgtE superfamily	-	-
Q#37 - >mcv:BN43_10395	superfamily	301603	146	257	5.68251e-34	121.824	cl15354	CBS_pair superfamily	-	-
Q#37 - >mcv:BN43_10395	superfamily	304956	37	134	6.66298e-20	82.9729	cl23799	MgtE_N superfamily	-	-
Q#38 - >mcx:BN42_20089	superfamily	294509	326	446	2.55582e-35	125.986	cl00786	MgtE superfamily	-	-
Q#38 - >mcx:BN42_20089	superfamily	301603	146	257	5.68251e-34	121.824	cl15354	CBS_pair superfamily	-	-
Q#38 - >mcx:BN42_20089	superfamily	304956	37	134	6.66298e-20	82.9729	cl23799	MgtE_N superfamily	-	-
Q#39 - >mcz:BN45_10404	superfamily	294509	326	446	2.74782e-35	125.986	cl00786	MgtE superfamily	-	-
Q#39 - >mcz:BN45_10404	superfamily	301603	146	257	1.06597e-33	121.054	cl15354	CBS_pair superfamily	-	-
Q#39 - >mcz:BN45_10404	superfamily	304956	37	134	7.35367e-20	82.9729	cl23799	MgtE_N superfamily	-	-
Q#40 - >mle:ML0387	superfamily	304361	44	504	1.24231e-129	379.169	cl21457	TIM_phosphate_binding superfamily	-	-	Different superfamiliy Missing superfamilies: MgtE superfamily MgtE_N superfamily
Q#40 - >mle:ML0387	superfamily	301603	130	239	6.48102e-55	178.816	cl15354	CBS_pair superfamily	-	-
Q#41 - >mlb:MLBr00387	superfamily	304361	44	504	1.24231e-129	379.169	cl21457	TIM_phosphate_binding superfamily	-	-	Different superfamiliy Missing superfamilies: MgtE superfamily MgtE_N superfamily
Q#41 - >mlb:MLBr00387	superfamily	301603	130	239	6.48102e-55	178.816	cl15354	CBS_pair superfamily	-	-
Q#42 - >mpa:MAP_2550	superfamily	304956	186	287	2.32484e-27	103.747	cl23799	MgtE_N superfamily	-	-	Missing superfamily: MgtE superfamily
Q#42 - >mpa:MAP_2550	superfamily	301603	297	410	4.55596e-24	94.8603	cl15354	CBS_pair superfamily	-	-
Q#43 - >mao:MAP4_1270	superfamily	304956	186	287	2.32484e-27	103.747	cl23799	MgtE_N superfamily	-	-	Missing superfamily: MgtE superfamily
Q#43 - >mao:MAP4_1270	superfamily	301603	297	410	4.55596e-24	94.8603	cl15354	CBS_pair superfamily	-	-
Q#44 - >mavi:RC58_06285	superfamily	304956	186	287	1.80193e-27	103.747	cl23799	MgtE_N superfamily	-	-	Missing superfamily: MgtE superfamily
Q#44 - >mavi:RC58_06285	superfamily	301603	297	410	1.09376e-23	93.7047	cl15354	CBS_pair superfamily	-	-
Q#45 - >mavu:RE97_06280	superfamily	304956	186	287	2.32484e-27	103.747	cl23799	MgtE_N superfamily	-	-	Missing superfamily: MgtE superfamily
Q#45 - >mavu:RE97_06280	superfamily	301603	297	410	4.55596e-24	94.8603	cl15354	CBS_pair superfamily	-	-
Q#46 - >mav:MAV_1371	superfamily	304956	180	281	3.81889e-27	102.977	cl23799	MgtE_N superfamily	-	-	Missing superfamily: MgtE superfamily
Q#46 - >mav:MAV_1371	superfamily	301603	291	404	4.03235e-24	94.8603	cl15354	CBS_pair superfamily	-	-
Q#47 - >mavr:LA63_06250	superfamily	304956	186	287	1.5152e-27	104.132	cl23799	MgtE_N superfamily	-	-	Missing superfamily: MgtE superfamily
Q#47 - >mavr:LA63_06250	superfamily	301603	297	410	2.53936e-24	95.6307	cl15354	CBS_pair superfamily	-	-
Q#48 - >mavd:NF84_09545	superfamily	301603	321	406	1.3217e-24	96.4011	cl15354	CBS_pair superfamily	-	-	Missing superfamily: MgtE superfamily
Q#48 - >mavd:NF84_09545	superfamily	304956	184	289	4.79426e-15	69.4643	cl23799	MgtE_N superfamily	-	-
Q#49 - >mava:LA64_09760	superfamily	301603	321	406	1.3217e-24	96.4011	cl15354	CBS_pair superfamily	-	-	Missing superfamily: MgtE superfamily
Q#49 - >mava:LA64_09760	superfamily	304956	184	289	4.79426e-15	69.4643	cl23799	MgtE_N superfamily	-	-
Q#50 - >mit:OCO_12800	superfamily	304956	186	287	1.13169e-28	107.214	cl23799	MgtE_N superfamily	-	-	Missing superfamily: MgtE superfamily
Q#50 - >mit:OCO_12800	superfamily	301603	297	410	3.54151e-24	94.8603	cl15354	CBS_pair superfamily	-	-
Q#51 - >mir:OCQ_12780	superfamily	304956	186	287	1.13169e-28	107.214	cl23799	MgtE_N superfamily	-	-	Missing superfamily: MgtE superfamily
Q#51 - >mir:OCQ_12780	superfamily	301603	297	410	3.54151e-24	94.8603	cl15354	CBS_pair superfamily	-	-
Q#52 - >mia:OCU_12760	superfamily	304956	186	287	1.13169e-28	107.214	cl23799	MgtE_N superfamily	-	-	Missing superfamily: MgtE superfamily
Q#52 - >mia:OCU_12760	superfamily	301603	297	410	3.54151e-24	94.8603	cl15354	CBS_pair superfamily	-	-
Q#53 - >mie:LG41_06175	superfamily	304956	186	287	1.13169e-28	107.214	cl23799	MgtE_N superfamily	-	-	Missing superfamily: MgtE superfamily
Q#53 - >mie:LG41_06175	superfamily	301603	297	410	3.54151e-24	94.8603	cl15354	CBS_pair superfamily	-	-
Q#54 - >mid:MIP_02029	superfamily	304956	186	287	1.13169e-28	107.214	cl23799	MgtE_N superfamily	-	-	Missing superfamily: MgtE superfamily
Q#54 - >mid:MIP_02029	superfamily	301603	297	410	3.54151e-24	94.8603	cl15354	CBS_pair superfamily	-	-
Q#55 - >myo:OEM_12940	superfamily	304956	186	287	9.60767e-29	107.214	cl23799	MgtE_N superfamily	-	-	Missing superfamily: MgtE superfamily
Q#55 - >myo:OEM_12940	superfamily	301603	297	410	3.10661e-24	95.2455	cl15354	CBS_pair superfamily	-	-
Q#56 - >msm:MSMEG_6269	superfamily	294509	322	442	5.81765e-32	116.741	cl00786	MgtE superfamily	-	-
Q#56 - >msm:MSMEG_6269	superfamily	301603	143	254	3.8141e-27	103.335	cl15354	CBS_pair superfamily	-	-
Q#56 - >msm:MSMEG_6269	superfamily	304956	37	131	7.36585e-20	82.9729	cl23799	MgtE_N superfamily	-	-
Q#57 - >msg:MSMEI_6107	superfamily	294509	322	442	5.81765e-32	116.741	cl00786	MgtE superfamily	-	-
Q#57 - >msg:MSMEI_6107	superfamily	301603	143	254	3.8141e-27	103.335	cl15354	CBS_pair superfamily	-	-
Q#57 - >msg:MSMEI_6107	superfamily	304956	37	131	7.36585e-20	82.9729	cl23799	MgtE_N superfamily	-	-
Q#58 - >msb:LJ00_31000	superfamily	294509	322	442	5.81765e-32	116.741	cl00786	MgtE superfamily	-	-
Q#58 - >msb:LJ00_31000	superfamily	301603	143	254	3.8141e-27	103.335	cl15354	CBS_pair superfamily	-	-
Q#58 - >msb:LJ00_31000	superfamily	304956	37	131	7.36585e-20	82.9729	cl23799	MgtE_N superfamily	-	-
Q#59 - >msn:LI99_31005	superfamily	294509	322	442	5.81765e-32	116.741	cl00786	MgtE superfamily	-	-
Q#59 - >msn:LI99_31005	superfamily	301603	143	254	3.8141e-27	103.335	cl15354	CBS_pair superfamily	-	-
Q#59 - >msn:LI99_31005	superfamily	304956	37	131	7.36585e-20	82.9729	cl23799	MgtE_N superfamily	-	-
Q#60 - >msh:LI98_31010	superfamily	294509	322	442	5.81765e-32	116.741	cl00786	MgtE superfamily	-	-
Q#60 - >msh:LI98_31010	superfamily	301603	143	254	3.8141e-27	103.335	cl15354	CBS_pair superfamily	-	-
Q#60 - >msh:LI98_31010	superfamily	304956	37	131	7.36585e-20	82.9729	cl23799	MgtE_N superfamily	-	-
Q#61 - >msa:Mycsm_04853	superfamily	304956	184	287	3.60525e-28	106.058	cl23799	MgtE_N superfamily	-	-	Missing superfamily: MgtE superfamily Different superfamily
Q#61 - >msa:Mycsm_04853	superfamily	301603	297	410	1.5054e-27	104.49	cl15354	CBS_pair superfamily	-	-
Q#61 - >msa:Mycsm_04853	superfamily	304454	5	61	0.00131196	36.1645	cl21591	PRCH superfamily	C	-
Q#62 - >mul:MUL_0900	superfamily	304361	47	507	3.31744e-141	408.829	cl21457	TIM_phosphate_binding superfamily	-	-	Different superfamiliy Missing superfamilies: MgtE superfamily MgtE_N superfamily
Q#62 - >mul:MUL_0900	superfamily	301603	133	242	5.68283e-56	181.512	cl15354	CBS_pair superfamily	-	-
Q#63 - >mva:Mvan_0051	superfamily	294509	324	444	8.86717e-35	124.445	cl00786	MgtE superfamily	-	-
Q#63 - >mva:Mvan_0051	superfamily	301603	144	248	4.87485e-32	116.817	cl15354	CBS_pair superfamily	-	-
Q#63 - >mva:Mvan_0051	superfamily	304956	33	132	7.35249e-18	77.1949	cl23799	MgtE_N superfamily	-	-
Q#64 - >mgi:Mflv_4176	superfamily	301603	148	255	2.85499e-30	111.809	cl15354	CBS_pair superfamily	-	-
Q#64 - >mgi:Mflv_4176	superfamily	294509	323	442	3.21014e-30	112.119	cl00786	MgtE superfamily	-	-
Q#64 - >mgi:Mflv_4176	superfamily	304956	35	138	3.48171e-24	95.2727	cl23799	MgtE_N superfamily	-	-
Q#65 - >msp:Mspyr1_35190	superfamily	301603	148	255	2.85499e-30	111.809	cl15354	CBS_pair superfamily	-	-
Q#65 - >msp:Mspyr1_35190	superfamily	294509	323	442	3.21014e-30	112.119	cl00786	MgtE superfamily	-	-
Q#65 - >msp:Mspyr1_35190	superfamily	304956	35	138	3.48171e-24	95.2727	cl23799	MgtE_N superfamily	-	-
Q#66 - >mab:MAB_1524c	superfamily	304956	184	287	1.32476e-31	114.918	cl23799	MgtE_N superfamily	-	-	Missing superfamily: MgtE superfamily
Q#66 - >mab:MAB_1524c	superfamily	301603	297	410	2.67602e-27	103.335	cl15354	CBS_pair superfamily	-	-
Q#67 - >mabb:MASS_1517	superfamily	304956	184	287	1.21964e-31	114.918	cl23799	MgtE_N superfamily	-	-	Missing superfamily: MgtE superfamily
Q#67 - >mabb:MASS_1517	superfamily	301603	297	410	2.39187e-27	103.72	cl15354	CBS_pair superfamily	-	-
Q#68 - >mmv:MYCMA_0833	superfamily	304956	184	287	1.29766e-31	114.918	cl23799	MgtE_N superfamily	-	-	Missing superfamily: MgtE superfamily
Q#68 - >mmv:MYCMA_0833	superfamily	301603	297	410	2.64885e-27	103.335	cl15354	CBS_pair superfamily	-	-
Q#69 - >may:LA62_07745	superfamily	304956	184	287	1.32476e-31	114.918	cl23799	MgtE_N superfamily	-	-	Missing superfamily: MgtE superfamily
Q#69 - >may:LA62_07745	superfamily	301603	297	410	2.67602e-27	103.335	cl15354	CBS_pair superfamily	-	-
Q#70 - >mabo:NF82_07705	superfamily	304956	184	287	1.32476e-31	114.918	cl23799	MgtE_N superfamily	-	-	Missing superfamily: MgtE superfamily
Q#70 - >mabo:NF82_07705	superfamily	301603	297	410	2.67602e-27	103.335	cl15354	CBS_pair superfamily	-	-
Q#71 - >mabl:MMASJCM_1543	superfamily	304956	181	284	1.0549e-31	115.303	cl23799	MgtE_N superfamily	-	-	Missing superfamily: MgtE superfamily
Q#71 - >mabl:MMASJCM_1543	superfamily	301603	294	407	2.1981e-27	103.72	cl15354	CBS_pair superfamily	-	-
Q#72 - >maz:LA61_07640	superfamily	304956	184	287	1.32476e-31	114.918	cl23799	MgtE_N superfamily	-	-	Missing superfamily: MgtE superfamily
Q#72 - >maz:LA61_07640	superfamily	301603	297	410	2.67602e-27	103.335	cl15354	CBS_pair superfamily	-	-
Q#73 - >mak:LH56_15475	superfamily	304956	184	287	1.21964e-31	114.918	cl23799	MgtE_N superfamily	-	-	Missing superfamily: MgtE superfamily
Q#73 - >mak:LH56_15475	superfamily	301603	297	410	2.39187e-27	103.72	cl15354	CBS_pair superfamily	-	-
Q#74 - >mys:NF92_15965	superfamily	304956	184	287	1.29766e-31	114.918	cl23799	MgtE_N superfamily	-	-	Missing superfamily: MgtE superfamily
Q#74 - >mys:NF92_15965	superfamily	301603	297	410	2.64885e-27	103.335	cl15354	CBS_pair superfamily	-	-
Q#75 - >myc:NF90_15970	superfamily	304956	184	287	1.29766e-31	114.918	cl23799	MgtE_N superfamily	-	-	Missing superfamily: MgtE superfamily
Q#75 - >myc:NF90_15970	superfamily	301603	297	410	2.64885e-27	103.335	cl15354	CBS_pair superfamily	-	-
Q#76 - >mmc:Mmcs_1103	superfamily	294509	210	326	1.34848e-20	84.3846	cl00786	MgtE superfamily	-	-	Missing superfamily: MgtE_N superfamily
Q#76 - >mmc:Mmcs_1103	superfamily	301603	36	139	1.84802e-14	67.1259	cl15354	CBS_pair superfamily	-	-
Q#77 - >mkm:Mkms_1120	superfamily	294509	210	326	1.34848e-20	84.3846	cl00786	MgtE superfamily	-	-	Missing superfamily: MgtE_N superfamily
Q#77 - >mkm:Mkms_1120	superfamily	301603	36	139	1.84802e-14	67.1259	cl15354	CBS_pair superfamily	-	-
Q#78 - >mjl:Mjls_1132	superfamily	294509	210	326	1.77838e-20	83.9994	cl00786	MgtE superfamily	-	-	Missing superfamily: MgtE_N superfamily
Q#78 - >mjl:Mjls_1132	superfamily	301603	34	139	2.20657e-13	64.4295	cl15354	CBS_pair superfamily	-	-
Q#79 - >mjd:JDM601_1202	superfamily	304956	172	273	6.16174e-28	104.903	cl23799	MgtE_N superfamily	-	-	Missing superfamily: MgtE superfamily
Q#79 - >mjd:JDM601_1202	superfamily	301603	283	396	1.08638e-25	99.0975	cl15354	CBS_pair superfamily	-	-
Q#80 - >mmi:MMAR_0670	superfamily	301603	148	259	1.79638e-32	117.972	cl15354	CBS_pair superfamily	-	-
Q#80 - >mmi:MMAR_0670	superfamily	294509	328	448	3.24482e-29	109.423	cl00786	MgtE superfamily	-	-
Q#80 - >mmi:MMAR_0670	superfamily	304956	39	136	4.8208e-16	72.1873	cl23799	MgtE_N superfamily	-	-
Q#81 - >mrh:MycrhN_3701	superfamily	304956	184	287	2.78723e-27	103.362	cl23799	MgtE_N superfamily	-	-	Missing superfamily: MgtE superfamily Different superfamily
Q#81 - >mrh:MycrhN_3701	superfamily	301603	297	410	8.23632e-25	96.7863	cl15354	CBS_pair superfamily	-	-
Q#81 - >mrh:MycrhN_3701	superfamily	304454	5	61	0.000404012	37.7053	cl21591	PRCH superfamily	C	-
Q#82 - >mmm:W7S_06235	superfamily	304956	186	287	1.04274e-28	107.214	cl23799	MgtE_N superfamily	-	-	Missing superfamily: MgtE superfamily
Q#82 - >mmm:W7S_06235	superfamily	301603	297	410	3.10661e-24	95.2455	cl15354	CBS_pair superfamily	-	-
Q#83 - >mcb:Mycch_3891	superfamily	304956	184	287	1.03684e-28	107.214	cl23799	MgtE_N superfamily	-	-	Missing superfamily: MgtE superfamily Different superfamily
Q#83 - >mcb:Mycch_3891	superfamily	301603	297	410	2.8732e-26	100.638	cl15354	CBS_pair superfamily	-	-
Q#83 - >mcb:Mycch_3891	superfamily	304454	5	61	0.00323718	35.0089	cl21591	PRCH superfamily	C	-
Q#84 - >mli:MULP_00663	superfamily	301603	116	227	7.72227e-35	125.291	cl15354	CBS_pair superfamily	-	-	Additional superfamily (the same)
Q#84 - >mli:MULP_00663	superfamily	304956	7	104	3.72701e-17	75.6541	cl23799	MgtE_N superfamily	-	-
Q#84 - >mli:MULP_00663	superfamily	294509	296	328	8.09926e-10	55.1094	cl00786	MgtE superfamily	C	-
Q#84 - >mli:MULP_00663	superfamily	301603	180	292	0.00541848	35.7868	cl15354	CBS_pair superfamily	C	-
Q#85 - >mkn:MKAN_06905	superfamily	304956	186	287	2.90757e-30	111.451	cl23799	MgtE_N superfamily	-	-	Missing superfamily: MgtE superfamily
Q#85 - >mkn:MKAN_06905	superfamily	301603	297	410	6.20943e-26	99.8679	cl15354	CBS_pair superfamily	-	-
Q#86 - >mks:LG40_06835	superfamily	304956	186	287	2.90757e-30	111.451	cl23799	MgtE_N superfamily	-	-	Missing superfamily: MgtE superfamily
Q#86 - >mks:LG40_06835	superfamily	301603	297	410	6.20943e-26	99.8679	cl15354	CBS_pair superfamily	-	-
Q#87 - >mki:LH54_06845	superfamily	304956	186	287	2.90757e-30	111.451	cl23799	MgtE_N superfamily	-	-	Missing superfamily: MgtE superfamily
Q#87 - >mki:LH54_06845	superfamily	301603	297	410	6.20943e-26	99.8679	cl15354	CBS_pair superfamily	-	-
Q#88 - >mne:D174_19545	superfamily	294509	319	439	2.2162e-35	125.986	cl00786	MgtE superfamily	-	-
Q#88 - >mne:D174_19545	superfamily	301603	139	250	6.95733e-31	113.735	cl15354	CBS_pair superfamily	-	-
Q#88 - >mne:D174_19545	superfamily	304956	27	127	1.06021e-11	59.8609	cl23799	MgtE_N superfamily	-	-
Q#89 - >myv:G155_27920	superfamily	301603	146	255	1.60938e-28	107.187	cl15354	CBS_pair superfamily	-	-
Q#89 - >myv:G155_27920	superfamily	294509	324	444	6.53114e-23	92.0886	cl00786	MgtE superfamily	-	-
Q#89 - >myv:G155_27920	superfamily	304956	35	134	1.64821e-09	53.6977	cl23799	MgtE_N superfamily	-	-
Q#90 - >mye:AB431_23035	superfamily	304956	184	287	1.03212e-28	107.214	cl23799	MgtE_N superfamily	-	-	Missing superfamily: MgtE superfamily
Q#90 - >mye:AB431_23035	superfamily	301603	297	410	3.22641e-27	103.335	cl15354	CBS_pair superfamily	-	-
Q#91 - >mgo:AFA91_03555	superfamily	294509	323	443	2.9544e-36	128.297	cl00786	MgtE superfamily	-	-	Additional superfamily (the same)
Q#91 - >mgo:AFA91_03555	superfamily	301603	144	255	9.70758e-28	104.876	cl15354	CBS_pair superfamily	-	-
Q#91 - >mgo:AFA91_03555	superfamily	304956	38	132	1.19587e-16	74.1133	cl23799	MgtE_N superfamily	-	-
Q#91 - >mgo:AFA91_03555	superfamily	301603	206	319	0.000228288	39.6388	cl15354	CBS_pair superfamily	C	-
Q#92 - >mft:XA26_56420	superfamily	301603	146	255	7.60651e-28	105.261	cl15354	CBS_pair superfamily	-	-
Q#92 - >mft:XA26_56420	superfamily	294509	324	444	6.03081e-23	92.0886	cl00786	MgtE superfamily	-	-
Q#92 - >mft:XA26_56420	superfamily	304956	44	134	3.29036e-09	52.9273	cl23799	MgtE_N superfamily	-	-
Q#93 - >mhad:B586_07750	superfamily	304956	186	287	5.46775e-27	102.591	cl23799	MgtE_N superfamily	-	-	Missing superfamily: MgtE superfamily
Q#93 - >mhad:B586_07750	superfamily	301603	297	410	6.2994e-24	94.4751	cl15354	CBS_pair superfamily	-	-

## Sheet: Rv0391
#Batch CD-search tool	NIH/NLM/NCBI
#cdsid	QM3-qcdsearch-54083D5E64DB506-10F86553EBCA08B
#datatype	hitsConcise Results(Superfamily only)
#status	0
#Start time	2017-02-28T07:27:24	Run time	0:00:02:39
#status	success
Query	Hit type	PSSM-ID	From	To	E-Value	Bitscore	Accession	Short name	Incomplete	Superfamily	Comments
Q#1 - >mtu:Rv0391	superfamily	302748	4	406	0	853.644	cl18945	AAT_I superfamily	-	-
Q#2 - >mtv:RVBD_0391	superfamily	302748	4	406	0	853.644	cl18945	AAT_I superfamily	-	-
Q#3 - >mtc:MT0402	superfamily	302748	4	406	0	853.644	cl18945	AAT_I superfamily	-	-
Q#4 - >mra:MRA_0398	superfamily	302748	4	406	0	853.644	cl18945	AAT_I superfamily	-	-
Q#5 - >mtf:TBFG_10395	superfamily	302748	4	406	0	853.644	cl18945	AAT_I superfamily	-	-
Q#6 - >mtb:TBMG_00391	superfamily	302748	4	406	0	853.644	cl18945	AAT_I superfamily	-	-
Q#7 - >mtk:TBSG_00394	superfamily	302748	4	406	0	853.644	cl18945	AAT_I superfamily	-	-
Q#8 - >mtz:TBXG_000389	superfamily	302748	4	406	0	853.644	cl18945	AAT_I superfamily	-	-
Q#9 - >mtg:MRGA327_02470	superfamily	302748	4	406	0	853.644	cl18945	AAT_I superfamily	-	-
Q#10 - >mti:MRGA423_00205	superfamily	302748	417	757	5.84773e-111	339.922	cl18945	AAT_I superfamily	-	-	Additional superfamily: NAT_SF superfamily
Q#10 - >mti:MRGA423_00205	superfamily	302625	182	310	0.000224936	40.6874	cl17182	NAT_SF superfamily	-	-
Q#11 - >mte:CCDC5079_0365	superfamily	302748	8	410	0	853.644	cl18945	AAT_I superfamily	-	-
Q#12 - >mtur:CFBS_0406	superfamily	302748	4	406	0	853.644	cl18945	AAT_I superfamily	-	-
Q#13 - >mtl:CCDC5180_0361	superfamily	302748	8	410	0	853.644	cl18945	AAT_I superfamily	-	-
Q#14 - >mto:MTCTRI2_0394	superfamily	302748	4	406	0	853.644	cl18945	AAT_I superfamily	-	-
Q#15 - >mtd:UDA_0391	superfamily	302748	4	406	0	853.644	cl18945	AAT_I superfamily	-	-
Q#16 - >mtn:ERDMAN_0431	superfamily	302748	8	410	0	853.644	cl18945	AAT_I superfamily	-	-
Q#17 - >mtj:J112_02090	superfamily	302748	4	406	0	853.644	cl18945	AAT_I superfamily	-	-
Q#18 - >mtub:MT7199_0396	superfamily	302748	4	406	0	853.644	cl18945	AAT_I superfamily	-	-
Q#19 - >mtuc:J113_07570	superfamily	302748	2	388	0	784.989	cl18945	AAT_I superfamily	-	-
Q#20 - >mtue:J114_02085	superfamily	302748	4	406	0	853.644	cl18945	AAT_I superfamily	-	-
Q#21 - >mtx:M943_02025	superfamily	302748	4	406	0	853.644	cl18945	AAT_I superfamily	-	-
Q#22 - >mtuh:I917_02790	superfamily	302748	4	406	0	805.494	cl18945	AAT_I superfamily	-	-
Q#23 - >mtul:TBHG_00384	superfamily	302748	4	406	0	853.644	cl18945	AAT_I superfamily	-	-
Q#24 - >mtut:HKBT1_0406	superfamily	302748	4	406	0	853.644	cl18945	AAT_I superfamily	-	-
Q#25 - >mtuu:HKBT2_0406	superfamily	302748	4	406	0	853.644	cl18945	AAT_I superfamily	-	-
Q#26 - >mtq:HKBS1_0406	superfamily	302748	4	406	0	853.644	cl18945	AAT_I superfamily	-	-
Q#27 - >mbo:Mb0397	superfamily	302748	4	406	0	853.644	cl18945	AAT_I superfamily	-	-
Q#28 - >mbb:BCG_0428	superfamily	302748	4	406	0	853.644	cl18945	AAT_I superfamily	-	-
Q#29 - >mbt:JTY_0398	superfamily	302748	4	406	0	853.644	cl18945	AAT_I superfamily	-	-
Q#30 - >mbm:BCGMEX_0398	superfamily	302748	4	406	0	853.644	cl18945	AAT_I superfamily	-	-
Q#31 - >mbk:K60_004100	superfamily	302748	8	410	0	853.644	cl18945	AAT_I superfamily	-	-
Q#32 - >mbx:BCGT_0161	superfamily	302748	8	410	0	853.644	cl18945	AAT_I superfamily	-	-
Q#33 - >mbz:LH58_02095	superfamily	302748	4	406	0	853.644	cl18945	AAT_I superfamily	-	-
Q#34 - >maf:MAF_03930	superfamily	302748	4	406	0	853.644	cl18945	AAT_I superfamily	-	-
Q#35 - >mce:MCAN_03931	superfamily	302748	4	406	0	852.103	cl18945	AAT_I superfamily	-	-
Q#36 - >mcq:BN44_10433	superfamily	302748	4	406	0	851.718	cl18945	AAT_I superfamily	-	-
Q#37 - >mcv:BN43_10424	superfamily	302748	4	406	0	851.718	cl18945	AAT_I superfamily	-	-
Q#38 - >mcx:BN42_20117	superfamily	302748	4	406	0	846.325	cl18945	AAT_I superfamily	-	-
Q#39 - >mcz:BN45_10435	superfamily	302748	8	407	0	849.792	cl18945	AAT_I superfamily	-	-
Q#40 - >mle:ML0275	superfamily	302748	4	406	0	841.703	cl18945	AAT_I superfamily	-	-
Q#41 - >mlb:MLBr00275	superfamily	302748	4	406	0	841.703	cl18945	AAT_I superfamily	-	-
Q#42 - >mpa:MAP_3873	superfamily	302748	6	408	0	854.414	cl18945	AAT_I superfamily	-	-
Q#43 - >mao:MAP4_3988	superfamily	302748	6	408	0	854.414	cl18945	AAT_I superfamily	-	-
Q#44 - >mavi:RC58_19805	superfamily	302748	6	408	0	854.414	cl18945	AAT_I superfamily	-	-
Q#45 - >mavu:RE97_19860	superfamily	302748	6	408	0	854.414	cl18945	AAT_I superfamily	-	-
Q#46 - >mav:MAV_4773	superfamily	302748	6	408	0	854.799	cl18945	AAT_I superfamily	-	-
Q#47 - >mavr:LA63_22265	superfamily	302748	6	408	0	854.799	cl18945	AAT_I superfamily	-	-
Q#48 - >mavd:NF84_22045	superfamily	302748	6	408	0	854.799	cl18945	AAT_I superfamily	-	-
Q#49 - >mava:LA64_22235	superfamily	302748	6	408	0	854.799	cl18945	AAT_I superfamily	-	-
Q#50 - >mit:OCO_46840	superfamily	302748	7	408	0	851.333	cl18945	AAT_I superfamily	-	-
Q#51 - >mir:OCQ_47860	superfamily	302748	7	408	0	851.333	cl18945	AAT_I superfamily	-	-
Q#52 - >mia:OCU_46570	superfamily	302748	7	408	0	851.333	cl18945	AAT_I superfamily	-	-
Q#53 - >mie:LG41_22165	superfamily	302748	7	408	0	851.333	cl18945	AAT_I superfamily	-	-
Q#54 - >mid:MIP_07087	superfamily	302748	7	408	0	851.333	cl18945	AAT_I superfamily	-	-
Q#55 - >myo:OEM_46950	superfamily	302748	7	408	0	848.636	cl18945	AAT_I superfamily	-	-
Q#56 - >msm:MSMEG_0769	superfamily	302748	5	405	0	855.185	cl18945	AAT_I superfamily	-	-
Q#57 - >msg:MSMEI_0753	superfamily	302748	5	405	0	855.185	cl18945	AAT_I superfamily	-	-
Q#58 - >msb:LJ00_03820	superfamily	302748	5	405	0	855.185	cl18945	AAT_I superfamily	-	-
Q#59 - >msn:LI99_03820	superfamily	302748	5	405	0	855.185	cl18945	AAT_I superfamily	-	-
Q#60 - >msh:LI98_03820	superfamily	302748	5	405	0	855.185	cl18945	AAT_I superfamily	-	-
Q#61 - >msa:Mycsm_00411	superfamily	302748	18	417	0	849.792	cl18945	AAT_I superfamily	-	-
Q#62 - >mul:MUL_1438	superfamily	302748	5	440	0	879.855	cl18945	AAT_I superfamily	-	-
Q#63 - >mva:Mvan_0688	superfamily	302748	4	411	0	863.659	cl18945	AAT_I superfamily	-	-
Q#64 - >mgi:Mflv_0219	superfamily	302748	8	407	0	864.815	cl18945	AAT_I superfamily	-	-
Q#65 - >msp:Mspyr1_05580	superfamily	302748	8	407	0	864.815	cl18945	AAT_I superfamily	-	-
Q#66 - >mab:MAB_4242c	superfamily	302748	9	410	0	847.866	cl18945	AAT_I superfamily	-	-
Q#67 - >mabb:MASS_4278	superfamily	302748	20	421	0	850.562	cl18945	AAT_I superfamily	-	-
Q#68 - >mmv:MYCMA_2362	superfamily	302748	10	411	0	850.177	cl18945	AAT_I superfamily	-	-
Q#69 - >may:LA62_21560	superfamily	302748	9	410	0	847.866	cl18945	AAT_I superfamily	-	-
Q#70 - >mabo:NF82_21250	superfamily	302748	9	410	0	847.866	cl18945	AAT_I superfamily	-	-
Q#71 - >mabl:MMASJCM_4329	superfamily	302748	20	421	0	850.562	cl18945	AAT_I superfamily	-	-
Q#72 - >maz:LA61_21455	superfamily	302748	9	410	0	847.866	cl18945	AAT_I superfamily	-	-
Q#73 - >mak:LH56_02975	superfamily	302748	10	411	0	849.792	cl18945	AAT_I superfamily	-	-
Q#74 - >mys:NF92_03030	superfamily	302748	10	411	0	850.177	cl18945	AAT_I superfamily	-	-
Q#75 - >myc:NF90_03030	superfamily	302748	10	411	0	850.177	cl18945	AAT_I superfamily	-	-
Q#76 - >mmc:Mmcs_0526	superfamily	302748	14	412	0	844.399	cl18945	AAT_I superfamily	-	-
Q#77 - >mkm:Mkms_0538	superfamily	302748	14	412	0	844.399	cl18945	AAT_I superfamily	-	-
Q#78 - >mjl:Mjls_0516	superfamily	302748	14	412	0	843.629	cl18945	AAT_I superfamily	-	-
Q#79 - >mjd:JDM601_0369	superfamily	302748	1	404	0	820.131	cl18945	AAT_I superfamily	-	-
Q#80 - >mmi:MMAR_0688	superfamily	302748	10	412	0	842.858	cl18945	AAT_I superfamily	-	-
Q#81 - >mrh:MycrhN_1298	superfamily	302748	6	405	0	848.636	cl18945	AAT_I superfamily	-	-
Q#82 - >mmm:W7S_23505	superfamily	302748	7	408	0	851.333	cl18945	AAT_I superfamily	-	-
Q#83 - >mcb:Mycch_0456	superfamily	302748	6	405	0	847.866	cl18945	AAT_I superfamily	-	-
Q#84 - >mli:MULP_00687	superfamily	302748	10	412	0	841.703	cl18945	AAT_I superfamily	-	-
Q#85 - >mkn:MKAN_17720	superfamily	302748	5	409	0	831.302	cl18945	AAT_I superfamily	-	-
Q#86 - >mks:LG40_17550	superfamily	302748	5	409	0	831.302	cl18945	AAT_I superfamily	-	-
Q#87 - >mki:LH54_17650	superfamily	302748	5	409	0	831.302	cl18945	AAT_I superfamily	-	-
Q#88 - >mne:D174_04675	superfamily	302748	4	402	0	811.272	cl18945	AAT_I superfamily	-	-
Q#89 - >myv:G155_03885	superfamily	302748	4	404	0	843.629	cl18945	AAT_I superfamily	-	-
Q#90 - >mye:AB431_03060	superfamily	302748	5	403	0	839.006	cl18945	AAT_I superfamily	-	-
Q#91 - >mgo:AFA91_01570	superfamily	302748	5	405	0	849.021	cl18945	AAT_I superfamily	-	-
Q#92 - >mft:XA26_07300	superfamily	302748	4	404	0	843.629	cl18945	AAT_I superfamily	-	-
Q#93 - >mhad:B586_00380	superfamily	302748	4	406	0	855.57	cl18945	AAT_I superfamily	-	-

## Sheet: Rv0450c
#Batch CD-search tool	NIH/NLM/NCBI
#cdsid	QM3-qcdsearch-1A933947F539D063-12740805302C7E2A
#datatype	hitsConcise Results(Superfamily only)
#status	0
#Start time	2017-02-28T07:31:55	Run time	0:00:05:24
#status	success
Query	Hit type	PSSM-ID	From	To	E-Value	Bitscore	Accession	Short name	Incomplete	Superfamily	Comments
Q#1 - >mtu:Rv0450c	superfamily	304422	59	388	2.49807e-143	428.626	cl21543	MMPL superfamily	-	-	2 Superfamilies - same
Q#1 - >mtu:Rv0450c	superfamily	304422	608	944	4.3724e-105	328.859	cl21543	MMPL superfamily	-	-
Q#2 - >mtv:RVBD_0450c	superfamily	304422	59	388	2.49807e-143	428.626	cl21543	MMPL superfamily	-	-
Q#2 - >mtv:RVBD_0450c	superfamily	304422	608	944	4.3724e-105	328.859	cl21543	MMPL superfamily	-	-
Q#3 - >mtc:MT0466	superfamily	304422	59	388	2.52496e-143	428.626	cl21543	MMPL superfamily	-	-
Q#3 - >mtc:MT0466	superfamily	304422	608	944	4.0624e-105	328.859	cl21543	MMPL superfamily	-	-
Q#4 - >mra:MRA_0455	superfamily	304422	59	388	2.49807e-143	428.626	cl21543	MMPL superfamily	-	-
Q#4 - >mra:MRA_0455	superfamily	304422	608	944	4.3724e-105	328.859	cl21543	MMPL superfamily	-	-
Q#5 - >mtf:TBFG_10456	superfamily	304422	59	388	2.49807e-143	428.626	cl21543	MMPL superfamily	-	-
Q#5 - >mtf:TBFG_10456	superfamily	304422	608	944	4.3724e-105	328.859	cl21543	MMPL superfamily	-	-
Q#6 - >mtb:TBMG_00451	superfamily	304422	59	388	2.49807e-143	428.626	cl21543	MMPL superfamily	-	-
Q#6 - >mtb:TBMG_00451	superfamily	304422	608	944	4.3724e-105	328.859	cl21543	MMPL superfamily	-	-
Q#7 - >mtk:TBSG_00455	superfamily	304422	59	388	2.49807e-143	428.626	cl21543	MMPL superfamily	-	-
Q#7 - >mtk:TBSG_00455	superfamily	304422	608	944	4.3724e-105	328.859	cl21543	MMPL superfamily	-	-
Q#8 - >mtz:TBXG_000449	superfamily	304422	59	388	2.49807e-143	428.626	cl21543	MMPL superfamily	-	-
Q#8 - >mtz:TBXG_000449	superfamily	304422	608	944	4.3724e-105	328.859	cl21543	MMPL superfamily	-	-
Q#9 - >mtg:MRGA327_02850	superfamily	304422	37	366	1.60123e-145	434.019	cl21543	MMPL superfamily	-	-
Q#9 - >mtg:MRGA327_02850	superfamily	304422	586	844	4.27902e-69	232.174	cl21543	MMPL superfamily	C	-
Q#10 - >mti:MRGA423_04215	superfamily	304422	37	367	4.04199e-136	410.136	cl21543	MMPL superfamily	-	-
Q#10 - >mti:MRGA423_04215	superfamily	304422	587	833	5.42813e-72	240.263	cl21543	MMPL superfamily	C	-
Q#11 - >mte:CCDC5079_0422	superfamily	304422	59	388	2.49807e-143	428.626	cl21543	MMPL superfamily	-	-
Q#11 - >mte:CCDC5079_0422	superfamily	304422	608	944	4.3724e-105	328.859	cl21543	MMPL superfamily	-	-
Q#12 - >mtur:CFBS_0467	superfamily	304422	59	388	2.49807e-143	428.626	cl21543	MMPL superfamily	-	-
Q#12 - >mtur:CFBS_0467	superfamily	304422	608	944	4.3724e-105	328.859	cl21543	MMPL superfamily	-	-
Q#13 - >mtl:CCDC5180_0416	superfamily	304422	59	388	2.49807e-143	428.626	cl21543	MMPL superfamily	-	-
Q#13 - >mtl:CCDC5180_0416	superfamily	304422	608	944	4.3724e-105	328.859	cl21543	MMPL superfamily	-	-
Q#14 - >mto:MTCTRI2_0453	superfamily	304422	59	388	2.49807e-143	428.626	cl21543	MMPL superfamily	-	-
Q#14 - >mto:MTCTRI2_0453	superfamily	304422	608	944	4.3724e-105	328.859	cl21543	MMPL superfamily	-	-
Q#15 - >mtd:UDA_0450c	superfamily	304422	59	388	2.75797e-143	428.626	cl21543	MMPL superfamily	-	-
Q#15 - >mtd:UDA_0450c	superfamily	304422	612	948	4.71426e-105	328.859	cl21543	MMPL superfamily	-	-
Q#16 - >mtn:ERDMAN_0493	superfamily	304422	59	388	2.49807e-143	428.626	cl21543	MMPL superfamily	-	-
Q#16 - >mtn:ERDMAN_0493	superfamily	304422	608	944	4.3724e-105	328.859	cl21543	MMPL superfamily	-	-
Q#17 - >mtj:J112_02395	superfamily	304422	59	388	2.49807e-143	428.626	cl21543	MMPL superfamily	-	-
Q#17 - >mtj:J112_02395	superfamily	304422	608	944	4.3724e-105	328.859	cl21543	MMPL superfamily	-	-
Q#18 - >mtub:MT7199_0457	superfamily	304422	59	388	2.49807e-143	428.626	cl21543	MMPL superfamily	-	-
Q#18 - >mtub:MT7199_0457	superfamily	304422	608	944	4.3724e-105	328.859	cl21543	MMPL superfamily	-	-
Q#19 - >mtuc:J113_03220	superfamily	304422	59	388	2.49807e-143	428.626	cl21543	MMPL superfamily	-	-
Q#19 - >mtuc:J113_03220	superfamily	304422	608	944	4.3724e-105	328.859	cl21543	MMPL superfamily	-	-
Q#20 - >mtue:J114_02390	superfamily	304422	59	388	2.90191e-143	428.626	cl21543	MMPL superfamily	-	-
Q#20 - >mtue:J114_02390	superfamily	304422	608	944	1.07902e-104	328.089	cl21543	MMPL superfamily	-	-
Q#21 - >mtx:M943_02335	superfamily	304422	59	388	2.49807e-143	428.626	cl21543	MMPL superfamily	-	-
Q#21 - >mtx:M943_02335	superfamily	304422	608	944	4.3724e-105	328.859	cl21543	MMPL superfamily	-	-
Q#22 - >mtuh:I917_16435	superfamily	304422	455	807	1.81203e-101	315.762	cl21543	MMPL superfamily	-	-
Q#22 - >mtuh:I917_16435	superfamily	304422	1	236	1.24361e-91	289.954	cl21543	MMPL superfamily	N	-
Q#23 - >mtul:TBHG_00446	superfamily	304422	59	388	2.49807e-143	428.626	cl21543	MMPL superfamily	-	-
Q#23 - >mtul:TBHG_00446	superfamily	304422	608	944	4.3724e-105	328.859	cl21543	MMPL superfamily	-	-
Q#24 - >mtut:HKBT1_0467	superfamily	304422	59	388	2.49807e-143	428.626	cl21543	MMPL superfamily	-	-
Q#24 - >mtut:HKBT1_0467	superfamily	304422	608	944	4.3724e-105	328.859	cl21543	MMPL superfamily	-	-
Q#25 - >mtuu:HKBT2_0467	superfamily	304422	59	388	2.49807e-143	428.626	cl21543	MMPL superfamily	-	-
Q#25 - >mtuu:HKBT2_0467	superfamily	304422	608	944	4.3724e-105	328.859	cl21543	MMPL superfamily	-	-
Q#26 - >mtq:HKBS1_0467	superfamily	304422	59	388	2.49807e-143	428.626	cl21543	MMPL superfamily	-	-
Q#26 - >mtq:HKBS1_0467	superfamily	304422	608	944	4.3724e-105	328.859	cl21543	MMPL superfamily	-	-
Q#27 - >mbo:Mb0458c	superfamily	304422	59	388	2.4939e-142	426.315	cl21543	MMPL superfamily	-	-
Q#27 - >mbo:Mb0458c	superfamily	304422	608	944	3.43384e-105	329.244	cl21543	MMPL superfamily	-	-
Q#28 - >mbb:BCG_0489c	superfamily	304422	59	388	2.49807e-143	428.626	cl21543	MMPL superfamily	-	-
Q#28 - >mbb:BCG_0489c	superfamily	304422	608	944	4.3724e-105	328.859	cl21543	MMPL superfamily	-	-
Q#29 - >mbt:JTY_0459	superfamily	304422	59	388	2.49807e-143	428.626	cl21543	MMPL superfamily	-	-
Q#29 - >mbt:JTY_0459	superfamily	304422	608	944	4.3724e-105	328.859	cl21543	MMPL superfamily	-	-
Q#30 - >mbm:BCGMEX_0460c	superfamily	304422	59	388	2.49807e-143	428.626	cl21543	MMPL superfamily	-	-
Q#30 - >mbm:BCGMEX_0460c	superfamily	304422	608	944	4.3724e-105	328.859	cl21543	MMPL superfamily	-	-
Q#31 - >mbk:K60_004740	superfamily	304422	59	388	2.49807e-143	428.626	cl21543	MMPL superfamily	-	-
Q#31 - >mbk:K60_004740	superfamily	304422	608	944	4.3724e-105	328.859	cl21543	MMPL superfamily	-	-
Q#32 - >mbx:BCGT_0222	superfamily	304422	59	388	2.49807e-143	428.626	cl21543	MMPL superfamily	-	-
Q#32 - >mbx:BCGT_0222	superfamily	304422	608	944	4.3724e-105	328.859	cl21543	MMPL superfamily	-	-
Q#33 - >mbz:LH58_02410	superfamily	304422	59	388	2.4939e-142	426.315	cl21543	MMPL superfamily	-	-
Q#33 - >mbz:LH58_02410	superfamily	304422	608	944	3.43384e-105	329.244	cl21543	MMPL superfamily	-	-
Q#34 - >maf:MAF_04520	superfamily	304422	59	388	2.49807e-143	428.626	cl21543	MMPL superfamily	-	-
Q#34 - >maf:MAF_04520	superfamily	304422	608	944	4.3724e-105	328.859	cl21543	MMPL superfamily	-	-
Q#35 - >mce:MCAN_04481	superfamily	304422	59	388	6.20449e-143	427.855	cl21543	MMPL superfamily	-	-
Q#35 - >mce:MCAN_04481	superfamily	304422	608	944	4.28149e-105	328.859	cl21543	MMPL superfamily	-	-
Q#36 - >mcq:BN44_10496	superfamily	304422	59	388	1.89121e-143	429.011	cl21543	MMPL superfamily	-	-
Q#36 - >mcq:BN44_10496	superfamily	304422	608	944	4.65686e-105	328.859	cl21543	MMPL superfamily	-	-
Q#37 - >mcv:BN43_10486	superfamily	304422	59	388	2.49807e-143	428.626	cl21543	MMPL superfamily	-	-
Q#37 - >mcv:BN43_10486	superfamily	304422	608	944	4.3724e-105	328.859	cl21543	MMPL superfamily	-	-
Q#38 - >mcx:BN42_20172	superfamily	304422	59	388	1.49216e-142	426.7	cl21543	MMPL superfamily	-	-
Q#38 - >mcx:BN42_20172	superfamily	304422	608	944	1.26312e-104	327.703	cl21543	MMPL superfamily	-	-
Q#39 - >mcz:BN45_10494	superfamily	304422	59	388	2.49807e-143	428.626	cl21543	MMPL superfamily	-	-
Q#39 - >mcz:BN45_10494	superfamily	304422	608	944	4.3724e-105	328.859	cl21543	MMPL superfamily	-	-
Q#40 - >mle:ML2378	superfamily	304422	57	385	2.83694e-137	412.833	cl21543	MMPL superfamily	-	-
Q#40 - >mle:ML2378	superfamily	304422	604	932	1.38665e-108	338.104	cl21543	MMPL superfamily	-	-
Q#41 - >mlb:MLBr02378	superfamily	304422	57	385	2.83694e-137	412.833	cl21543	MMPL superfamily	-	-
Q#41 - >mlb:MLBr02378	superfamily	304422	604	932	1.38665e-108	338.104	cl21543	MMPL superfamily	-	-
Q#42 - >mpa:MAP_1738	superfamily	304422	64	393	2.88763e-117	360.831	cl21543	MMPL superfamily	-	-
Q#42 - >mpa:MAP_1738	superfamily	304422	624	950	1.06047e-106	333.096	cl21543	MMPL superfamily	-	-
Q#43 - >mao:MAP4_2092	superfamily	304422	64	393	2.88763e-117	360.831	cl21543	MMPL superfamily	-	-
Q#43 - >mao:MAP4_2092	superfamily	304422	624	950	1.06047e-106	333.096	cl21543	MMPL superfamily	-	-
Q#44 - >mavi:RC58_10430	superfamily	304422	64	393	2.88763e-117	360.831	cl21543	MMPL superfamily	-	-
Q#44 - >mavi:RC58_10430	superfamily	304422	624	950	1.06047e-106	333.096	cl21543	MMPL superfamily	-	-
Q#45 - >mavu:RE97_10440	superfamily	304422	64	393	2.88763e-117	360.831	cl21543	MMPL superfamily	-	-
Q#45 - >mavu:RE97_10440	superfamily	304422	624	950	1.06047e-106	333.096	cl21543	MMPL superfamily	-	-
Q#46 - >mav:MAV_2510	superfamily	304422	64	393	3.80261e-117	360.445	cl21543	MMPL superfamily	-	-
Q#46 - >mav:MAV_2510	superfamily	304422	624	950	1.37941e-106	332.711	cl21543	MMPL superfamily	-	-
Q#47 - >mavr:LA63_14795	superfamily	304422	51	380	6.73833e-133	401.662	cl21543	MMPL superfamily	-	-
Q#47 - >mavr:LA63_14795	superfamily	304422	599	950	1.28663e-115	356.593	cl21543	MMPL superfamily	-	-
Q#48 - >mavd:NF84_11340	superfamily	304422	64	393	3.80261e-117	360.445	cl21543	MMPL superfamily	-	-
Q#48 - >mavd:NF84_11340	superfamily	304422	624	950	1.37941e-106	332.711	cl21543	MMPL superfamily	-	-
Q#49 - >mava:LA64_11615	superfamily	304422	64	393	3.80261e-117	360.445	cl21543	MMPL superfamily	-	-
Q#49 - >mava:LA64_11615	superfamily	304422	624	950	1.37941e-106	332.711	cl21543	MMPL superfamily	-	-
Q#50 - >mit:OCO_25050	superfamily	304422	63	393	6.28561e-118	362.757	cl21543	MMPL superfamily	-	-
Q#50 - >mit:OCO_25050	superfamily	304422	612	950	8.22384e-107	333.481	cl21543	MMPL superfamily	-	-
Q#51 - >mir:OCQ_31570	superfamily	304422	50	379	1.16407e-138	416.685	cl21543	MMPL superfamily	-	-
Q#51 - >mir:OCQ_31570	superfamily	304422	598	926	1.24925e-114	354.282	cl21543	MMPL superfamily	-	-
Q#52 - >mia:OCU_30830	superfamily	304422	50	379	1.47253e-138	416.685	cl21543	MMPL superfamily	-	-
Q#52 - >mia:OCU_30830	superfamily	304422	598	926	1.35946e-114	353.897	cl21543	MMPL superfamily	-	-
Q#53 - >mie:LG41_11795	superfamily	304422	63	393	1.47281e-118	364.297	cl21543	MMPL superfamily	-	-
Q#53 - >mie:LG41_11795	superfamily	304422	612	950	7.32531e-107	333.481	cl21543	MMPL superfamily	-	-
Q#54 - >mid:MIP_04586	superfamily	304422	50	379	8.91192e-139	417.07	cl21543	MMPL superfamily	-	-
Q#54 - >mid:MIP_04586	superfamily	304422	598	926	9.79692e-115	354.282	cl21543	MMPL superfamily	-	-
Q#55 - >myo:OEM_30140	superfamily	304422	50	379	1.30925e-138	416.685	cl21543	MMPL superfamily	-	-
Q#55 - >myo:OEM_30140	superfamily	304422	598	926	2.70175e-114	353.127	cl21543	MMPL superfamily	-	-
Q#56 - >msm:MSMEG_3496	superfamily	304422	65	395	5.40086e-124	378.55	cl21543	MMPL superfamily	-	-
Q#56 - >msm:MSMEG_3496	superfamily	304422	622	951	3.16204e-109	340.03	cl21543	MMPL superfamily	-	-
Q#57 - >msg:MSMEI_3416	superfamily	304422	65	395	5.40086e-124	378.55	cl21543	MMPL superfamily	-	-
Q#57 - >msg:MSMEI_3416	superfamily	304422	622	951	3.16204e-109	340.03	cl21543	MMPL superfamily	-	-
Q#58 - >msb:LJ00_17400	superfamily	304422	65	395	5.40086e-124	378.55	cl21543	MMPL superfamily	-	-
Q#58 - >msb:LJ00_17400	superfamily	304422	622	951	3.16204e-109	340.03	cl21543	MMPL superfamily	-	-
Q#59 - >msn:LI99_17405	superfamily	304422	65	395	5.40086e-124	378.55	cl21543	MMPL superfamily	-	-
Q#59 - >msn:LI99_17405	superfamily	304422	622	951	3.16204e-109	340.03	cl21543	MMPL superfamily	-	-
Q#60 - >msh:LI98_17410	superfamily	304422	65	395	5.40086e-124	378.55	cl21543	MMPL superfamily	-	-
Q#60 - >msh:LI98_17410	superfamily	304422	622	951	3.16204e-109	340.03	cl21543	MMPL superfamily	-	-
Q#61 - >msa:Mycsm_03151	superfamily	304422	51	380	3.77437e-140	420.537	cl21543	MMPL superfamily	-	-
Q#61 - >msa:Mycsm_03151	superfamily	304422	599	953	7.12572e-109	338.874	cl21543	MMPL superfamily	-	-
Q#62 - >mul:MUL_0757	superfamily	304422	63	393	2.03683e-133	403.203	cl21543	MMPL superfamily	-	-
Q#62 - >mul:MUL_0757	superfamily	304422	613	940	8.5059e-110	341.185	cl21543	MMPL superfamily	-	-
Q#63 - >mva:Mvan_3189	superfamily	304422	63	393	3.48793e-114	352.741	cl21543	MMPL superfamily	-	-
Q#63 - >mva:Mvan_3189	superfamily	304422	613	956	1.27675e-106	333.096	cl21543	MMPL superfamily	-	-
Q#64 - >mgi:Mflv_3435	superfamily	304422	63	393	3.39234e-126	384.328	cl21543	MMPL superfamily	-	-
Q#64 - >mgi:Mflv_3435	superfamily	304422	623	956	2.24638e-98	311.14	cl21543	MMPL superfamily	-	-
Q#65 - >msp:Mspyr1_27720	superfamily	304422	63	393	3.2167e-126	384.328	cl21543	MMPL superfamily	-	-
Q#65 - >msp:Mspyr1_27720	superfamily	304422	623	956	4.71667e-98	310.369	cl21543	MMPL superfamily	-	-
Q#66 - >mab:MAB_4116c	superfamily	304422	54	384	3.37084e-125	381.631	cl21543	MMPL superfamily	-	-
Q#66 - >mab:MAB_4116c	superfamily	304422	604	958	2.59101e-103	324.237	cl21543	MMPL superfamily	-	-
Q#67 - >mabb:MASS_4115	superfamily	304422	54	384	3.37084e-125	381.631	cl21543	MMPL superfamily	-	-
Q#67 - >mabb:MASS_4115	superfamily	304422	604	958	2.59101e-103	324.237	cl21543	MMPL superfamily	-	-
Q#68 - >mmv:MYCMA_2292	superfamily	304422	54	384	3.37084e-125	381.631	cl21543	MMPL superfamily	-	-
Q#68 - >mmv:MYCMA_2292	superfamily	304422	604	958	2.59101e-103	324.237	cl21543	MMPL superfamily	-	-
Q#69 - >may:LA62_20920	superfamily	304422	54	384	3.37084e-125	381.631	cl21543	MMPL superfamily	-	-
Q#69 - >may:LA62_20920	superfamily	304422	604	958	2.59101e-103	324.237	cl21543	MMPL superfamily	-	-
Q#70 - >mabo:NF82_20620	superfamily	304422	54	384	3.37084e-125	381.631	cl21543	MMPL superfamily	-	-
Q#70 - >mabo:NF82_20620	superfamily	304422	604	958	2.59101e-103	324.237	cl21543	MMPL superfamily	-	-
Q#71 - >mabl:MMASJCM_4203	superfamily	304422	54	384	3.37084e-125	381.631	cl21543	MMPL superfamily	-	-
Q#71 - >mabl:MMASJCM_4203	superfamily	304422	604	958	2.59101e-103	324.237	cl21543	MMPL superfamily	-	-
Q#72 - >maz:LA61_20815	superfamily	304422	54	384	3.37084e-125	381.631	cl21543	MMPL superfamily	-	-
Q#72 - >maz:LA61_20815	superfamily	304422	604	958	2.59101e-103	324.237	cl21543	MMPL superfamily	-	-
Q#73 - >mak:LH56_03600	superfamily	304422	54	384	3.19629e-125	381.631	cl21543	MMPL superfamily	-	-
Q#73 - >mak:LH56_03600	superfamily	304422	604	958	2.43283e-103	324.237	cl21543	MMPL superfamily	-	-
Q#74 - >mys:NF92_03665	superfamily	304422	54	384	3.37084e-125	381.631	cl21543	MMPL superfamily	-	-
Q#74 - >mys:NF92_03665	superfamily	304422	604	958	2.59101e-103	324.237	cl21543	MMPL superfamily	-	-
Q#75 - >myc:NF90_03665	superfamily	304422	54	384	3.37084e-125	381.631	cl21543	MMPL superfamily	-	-
Q#75 - >myc:NF90_03665	superfamily	304422	604	958	2.59101e-103	324.237	cl21543	MMPL superfamily	-	-
Q#76 - >mmc:Mmcs_5174	superfamily	304422	63	392	2.86155e-121	371.616	cl21543	MMPL superfamily	-	-
Q#76 - >mmc:Mmcs_5174	superfamily	304422	612	941	1.69593e-106	332.711	cl21543	MMPL superfamily	-	-
Q#77 - >mkm:Mkms_5263	superfamily	304422	63	392	2.86155e-121	371.616	cl21543	MMPL superfamily	-	-
Q#77 - >mkm:Mkms_5263	superfamily	304422	612	941	1.69593e-106	332.711	cl21543	MMPL superfamily	-	-
Q#78 - >mjl:Mjls_5555	superfamily	304422	63	392	2.86155e-121	371.616	cl21543	MMPL superfamily	-	-
Q#78 - >mjl:Mjls_5555	superfamily	304422	612	941	1.69593e-106	332.711	cl21543	MMPL superfamily	-	-
Q#79 - >mjd:JDM601_4017	superfamily	304422	33	360	3.32614e-121	370.461	cl21543	MMPL superfamily	-	-
Q#79 - >mjd:JDM601_4017	superfamily	304422	591	907	2.85211e-107	334.252	cl21543	MMPL superfamily	-	-
Q#80 - >mmi:MMAR_0771	superfamily	304422	59	388	1.66169e-131	398.195	cl21543	MMPL superfamily	-	-
Q#80 - >mmi:MMAR_0771	superfamily	304422	607	951	2.87407e-108	337.333	cl21543	MMPL superfamily	-	-
Q#81 - >mrh:MycrhN_4727	superfamily	304422	63	393	1.64349e-119	366.994	cl21543	MMPL superfamily	-	-
Q#81 - >mrh:MycrhN_4727	superfamily	304422	619	942	1.83982e-107	335.407	cl21543	MMPL superfamily	-	-
Q#82 - >mmm:W7S_15320	superfamily	304422	50	379	4.59461e-139	417.84	cl21543	MMPL superfamily	-	-
Q#82 - >mmm:W7S_15320	superfamily	304422	598	926	8.63002e-115	354.667	cl21543	MMPL superfamily	-	-
Q#83 - >mcb:Mycch_2721	superfamily	304422	63	393	3.35571e-122	373.927	cl21543	MMPL superfamily	-	-
Q#83 - >mcb:Mycch_2721	superfamily	304422	624	949	5.06124e-106	331.555	cl21543	MMPL superfamily	-	-
Q#84 - >mli:MULP_00774	superfamily	304422	59	388	8.66883e-131	396.269	cl21543	MMPL superfamily	-	-
Q#84 - >mli:MULP_00774	superfamily	304422	607	951	5.12866e-108	336.563	cl21543	MMPL superfamily	-	-
Q#85 - >mkn:MKAN_18145	superfamily	304422	59	388	3.79763e-142	425.929	cl21543	MMPL superfamily	-	-
Q#85 - >mkn:MKAN_18145	superfamily	304422	607	944	1.53065e-109	340.8	cl21543	MMPL superfamily	-	-
Q#86 - >mks:LG40_17970	superfamily	304422	59	388	3.79763e-142	425.929	cl21543	MMPL superfamily	-	-
Q#86 - >mks:LG40_17970	superfamily	304422	607	944	1.53065e-109	340.8	cl21543	MMPL superfamily	-	-
Q#87 - >mki:LH54_18070	superfamily	304422	59	388	3.79763e-142	425.929	cl21543	MMPL superfamily	-	-
Q#87 - >mki:LH54_18070	superfamily	304422	607	944	1.53065e-109	340.8	cl21543	MMPL superfamily	-	-
Q#88 - >mne:D174_09675	superfamily	304422	51	379	1.21797e-131	397.81	cl21543	MMPL superfamily	-	-
Q#88 - >mne:D174_09675	superfamily	304422	609	945	3.92991e-102	320.77	cl21543	MMPL superfamily	-	-
Q#89 - >myv:G155_04720	superfamily	304422	48	377	2.05472e-128	389.721	cl21543	MMPL superfamily	-	-
Q#89 - >myv:G155_04720	superfamily	304422	596	924	2.42864e-110	342.341	cl21543	MMPL superfamily	-	-
Q#90 - >mye:AB431_19485	superfamily	304422	53	382	4.17582e-122	373.542	cl21543	MMPL superfamily	-	-
Q#90 - >mye:AB431_19485	superfamily	304422	601	938	1.00757e-112	348.889	cl21543	MMPL superfamily	-	-
Q#91 - >mgo:AFA91_26215	superfamily	304422	56	385	4.84123e-122	373.157	cl21543	MMPL superfamily	-	-
Q#91 - >mgo:AFA91_26215	superfamily	304422	613	955	5.37901e-94	299.584	cl21543	MMPL superfamily	-	-
Q#92 - >mft:XA26_09060	superfamily	304422	48	377	1.92752e-128	389.721	cl21543	MMPL superfamily	-	-
Q#92 - >mft:XA26_09060	superfamily	304422	596	933	2.23203e-110	342.726	cl21543	MMPL superfamily	-	-
Q#93 - >mhad:B586_19785	superfamily	304422	57	385	3.56644e-140	420.537	cl21543	MMPL superfamily	-	-
Q#93 - >mhad:B586_19785	superfamily	304422	604	934	6.17858e-110	341.571	cl21543	MMPL superfamily	-	-

## Sheet: Rv0468
#Batch CD-search tool	NIH/NLM/NCBI
#cdsid	QM3-qcdsearch-21313A048238A51C-25EB5A1A8BA70AF3
#datatype	hitsConcise Results(Superfamily only)
#status	0
#Start time	2017-02-28T07:38:41	Run time	0:00:01:56
#status	success
Query	Hit type	PSSM-ID	From	To	E-Value	Bitscore	Accession	Short name	Incomplete	Superfamily	Comments
Q#1 - >mtu:Rv0468	superfamily	302624	7	187	4.4255e-74	223.187	cl17173	AdoMet_MTases superfamily	-	-	2 Superfamilies
Q#1 - >mtu:Rv0468	superfamily	279114	190	286	1.13977e-43	142.738	cl08285	3HCDH superfamily	-	-
Q#2 - >mtv:RVBD_0468	superfamily	302624	7	187	4.4255e-74	223.187	cl17173	AdoMet_MTases superfamily	-	-
Q#2 - >mtv:RVBD_0468	superfamily	279114	190	286	1.13977e-43	142.738	cl08285	3HCDH superfamily	-	-
Q#3 - >mtc:MT0484	superfamily	302624	7	187	4.4255e-74	223.187	cl17173	AdoMet_MTases superfamily	-	-
Q#3 - >mtc:MT0484	superfamily	279114	190	286	1.13977e-43	142.738	cl08285	3HCDH superfamily	-	-
Q#4 - >mra:MRA_0474	superfamily	302624	7	187	4.4255e-74	223.187	cl17173	AdoMet_MTases superfamily	-	-
Q#4 - >mra:MRA_0474	superfamily	279114	190	286	1.13977e-43	142.738	cl08285	3HCDH superfamily	-	-
Q#5 - >mtf:TBFG_10475	superfamily	302624	7	187	4.4255e-74	223.187	cl17173	AdoMet_MTases superfamily	-	-
Q#5 - >mtf:TBFG_10475	superfamily	279114	190	286	1.13977e-43	142.738	cl08285	3HCDH superfamily	-	-
Q#6 - >mtb:TBMG_00470	superfamily	302624	7	187	9.38551e-74	222.417	cl17173	AdoMet_MTases superfamily	-	-
Q#6 - >mtb:TBMG_00470	superfamily	279114	190	286	1.24264e-43	142.738	cl08285	3HCDH superfamily	-	-
Q#7 - >mtk:TBSG_00475	superfamily	302624	7	187	9.38551e-74	222.417	cl17173	AdoMet_MTases superfamily	-	-
Q#7 - >mtk:TBSG_00475	superfamily	279114	190	286	1.24264e-43	142.738	cl08285	3HCDH superfamily	-	-
Q#8 - >mtz:TBXG_000468	superfamily	302624	7	187	9.38551e-74	222.417	cl17173	AdoMet_MTases superfamily	-	-
Q#8 - >mtz:TBXG_000468	superfamily	279114	190	286	1.24264e-43	142.738	cl08285	3HCDH superfamily	-	-
Q#9 - >mtg:MRGA327_02955	superfamily	302624	7	187	4.4255e-74	223.187	cl17173	AdoMet_MTases superfamily	-	-
Q#9 - >mtg:MRGA327_02955	superfamily	279114	190	286	1.13977e-43	142.738	cl08285	3HCDH superfamily	-	-
Q#10 - >mti:MRGA423_02950	superfamily	304361	2	397	0	872.253	cl21457	TIM_phosphate_binding superfamily	-	-	Additional superfamily: TIM_phosphate_binding superfamily
Q#10 - >mti:MRGA423_02950	superfamily	302624	484	645	5.91047e-60	198.92	cl17173	AdoMet_MTases superfamily	-	-
Q#10 - >mti:MRGA423_02950	superfamily	279114	648	744	5.38519e-42	146.59	cl08285	3HCDH superfamily	-	-
Q#11 - >mte:CCDC5079_0439	superfamily	302624	7	187	4.4255e-74	223.187	cl17173	AdoMet_MTases superfamily	-	-
Q#11 - >mte:CCDC5079_0439	superfamily	279114	190	286	1.13977e-43	142.738	cl08285	3HCDH superfamily	-	-
Q#12 - >mtur:CFBS_0486	superfamily	302624	7	187	4.4255e-74	223.187	cl17173	AdoMet_MTases superfamily	-	-
Q#12 - >mtur:CFBS_0486	superfamily	279114	190	286	1.13977e-43	142.738	cl08285	3HCDH superfamily	-	-
Q#13 - >mtl:CCDC5180_0432	superfamily	302624	7	187	4.4255e-74	223.187	cl17173	AdoMet_MTases superfamily	-	-
Q#13 - >mtl:CCDC5180_0432	superfamily	279114	190	286	1.13977e-43	142.738	cl08285	3HCDH superfamily	-	-
Q#14 - >mto:MTCTRI2_0472	superfamily	302624	7	187	4.4255e-74	223.187	cl17173	AdoMet_MTases superfamily	-	-
Q#14 - >mto:MTCTRI2_0472	superfamily	279114	190	286	1.13977e-43	142.738	cl08285	3HCDH superfamily	-	-
Q#15 - >mtd:UDA_0468	superfamily	302624	7	187	4.4255e-74	223.187	cl17173	AdoMet_MTases superfamily	-	-
Q#15 - >mtd:UDA_0468	superfamily	279114	190	286	1.13977e-43	142.738	cl08285	3HCDH superfamily	-	-
Q#16 - >mtn:ERDMAN_0513	superfamily	302624	7	187	4.4255e-74	223.187	cl17173	AdoMet_MTases superfamily	-	-
Q#16 - >mtn:ERDMAN_0513	superfamily	279114	190	286	1.13977e-43	142.738	cl08285	3HCDH superfamily	-	-
Q#17 - >mtj:J112_02490	superfamily	302624	7	187	4.4255e-74	223.187	cl17173	AdoMet_MTases superfamily	-	-
Q#17 - >mtj:J112_02490	superfamily	279114	190	286	1.13977e-43	142.738	cl08285	3HCDH superfamily	-	-
Q#18 - >mtub:MT7199_0477	superfamily	302624	7	187	4.4255e-74	223.187	cl17173	AdoMet_MTases superfamily	-	-
Q#18 - >mtub:MT7199_0477	superfamily	279114	190	286	1.13977e-43	142.738	cl08285	3HCDH superfamily	-	-
Q#19 - >mtuc:J113_03325	superfamily	302624	7	187	4.4255e-74	223.187	cl17173	AdoMet_MTases superfamily	-	-
Q#19 - >mtuc:J113_03325	superfamily	279114	190	286	1.13977e-43	142.738	cl08285	3HCDH superfamily	-	-
Q#20 - >mtue:J114_02490	superfamily	302624	7	187	4.4255e-74	223.187	cl17173	AdoMet_MTases superfamily	-	-
Q#20 - >mtue:J114_02490	superfamily	279114	190	286	1.13977e-43	142.738	cl08285	3HCDH superfamily	-	-
Q#21 - >mtx:M943_02425	superfamily	302624	7	187	4.4255e-74	223.187	cl17173	AdoMet_MTases superfamily	-	-
Q#21 - >mtx:M943_02425	superfamily	279114	190	286	1.13977e-43	142.738	cl08285	3HCDH superfamily	-	-
Q#22 - >mtuh:I917_03355	superfamily	302624	7	187	5.85918e-69	210.476	cl17173	AdoMet_MTases superfamily	-	-
Q#22 - >mtuh:I917_03355	superfamily	279114	190	286	4.67128e-33	115.389	cl08285	3HCDH superfamily	-	-
Q#23 - >mtul:TBHG_00465	superfamily	302624	7	187	4.4255e-74	223.187	cl17173	AdoMet_MTases superfamily	-	-
Q#23 - >mtul:TBHG_00465	superfamily	279114	190	286	1.13977e-43	142.738	cl08285	3HCDH superfamily	-	-
Q#24 - >mtut:HKBT1_0486	superfamily	302624	7	187	4.4255e-74	223.187	cl17173	AdoMet_MTases superfamily	-	-
Q#24 - >mtut:HKBT1_0486	superfamily	279114	190	286	1.13977e-43	142.738	cl08285	3HCDH superfamily	-	-
Q#25 - >mtuu:HKBT2_0486	superfamily	302624	7	187	4.4255e-74	223.187	cl17173	AdoMet_MTases superfamily	-	-
Q#25 - >mtuu:HKBT2_0486	superfamily	279114	190	286	1.13977e-43	142.738	cl08285	3HCDH superfamily	-	-
Q#26 - >mtq:HKBS1_0486	superfamily	302624	7	187	4.4255e-74	223.187	cl17173	AdoMet_MTases superfamily	-	-
Q#26 - >mtq:HKBS1_0486	superfamily	279114	190	286	1.13977e-43	142.738	cl08285	3HCDH superfamily	-	-
Q#27 - >mbo:Mb0477	superfamily	302624	7	187	4.4255e-74	223.187	cl17173	AdoMet_MTases superfamily	-	-
Q#27 - >mbo:Mb0477	superfamily	279114	190	286	1.13977e-43	142.738	cl08285	3HCDH superfamily	-	-
Q#28 - >mbb:BCG_0508	superfamily	302624	7	187	4.4255e-74	223.187	cl17173	AdoMet_MTases superfamily	-	-
Q#28 - >mbb:BCG_0508	superfamily	279114	190	286	1.13977e-43	142.738	cl08285	3HCDH superfamily	-	-
Q#29 - >mbt:JTY_0478	superfamily	302624	7	187	4.4255e-74	223.187	cl17173	AdoMet_MTases superfamily	-	-
Q#29 - >mbt:JTY_0478	superfamily	279114	190	286	1.13977e-43	142.738	cl08285	3HCDH superfamily	-	-
Q#30 - >mbm:BCGMEX_0479	superfamily	302624	7	187	4.4255e-74	223.187	cl17173	AdoMet_MTases superfamily	-	-
Q#30 - >mbm:BCGMEX_0479	superfamily	279114	190	286	1.13977e-43	142.738	cl08285	3HCDH superfamily	-	-
Q#31 - >mbk:K60_004940	superfamily	302624	7	187	4.4255e-74	223.187	cl17173	AdoMet_MTases superfamily	-	-
Q#31 - >mbk:K60_004940	superfamily	279114	190	286	1.13977e-43	142.738	cl08285	3HCDH superfamily	-	-
Q#32 - >mbx:BCGT_0242	superfamily	302624	7	187	4.4255e-74	223.187	cl17173	AdoMet_MTases superfamily	-	-
Q#32 - >mbx:BCGT_0242	superfamily	279114	190	286	1.13977e-43	142.738	cl08285	3HCDH superfamily	-	-
Q#33 - >mbz:LH58_02510	superfamily	302624	7	187	4.4255e-74	223.187	cl17173	AdoMet_MTases superfamily	-	-
Q#33 - >mbz:LH58_02510	superfamily	279114	190	286	1.13977e-43	142.738	cl08285	3HCDH superfamily	-	-
Q#34 - >maf:MAF_04710	superfamily	302624	7	187	4.4255e-74	223.187	cl17173	AdoMet_MTases superfamily	-	-
Q#34 - >maf:MAF_04710	superfamily	279114	190	286	1.13977e-43	142.738	cl08285	3HCDH superfamily	-	-
Q#35 - >mce:MCAN_04671	superfamily	302624	7	187	4.4255e-74	223.187	cl17173	AdoMet_MTases superfamily	-	-
Q#35 - >mce:MCAN_04671	superfamily	279114	190	286	1.13977e-43	142.738	cl08285	3HCDH superfamily	-	-
Q#36 - >mcq:BN44_10518	superfamily	302624	7	187	4.4255e-74	223.187	cl17173	AdoMet_MTases superfamily	-	-
Q#36 - >mcq:BN44_10518	superfamily	279114	190	286	1.13977e-43	142.738	cl08285	3HCDH superfamily	-	-
Q#37 - >mcv:BN43_10507	superfamily	302624	7	187	4.4255e-74	223.187	cl17173	AdoMet_MTases superfamily	-	-
Q#37 - >mcv:BN43_10507	superfamily	279114	190	286	1.13977e-43	142.738	cl08285	3HCDH superfamily	-	-
Q#38 - >mcx:BN42_20192	superfamily	302624	7	187	4.57254e-74	223.187	cl17173	AdoMet_MTases superfamily	-	-
Q#38 - >mcx:BN42_20192	superfamily	279114	190	286	6.56994e-44	143.509	cl08285	3HCDH superfamily	-	-
Q#39 - >mcz:BN45_10517	superfamily	302624	7	187	9.48832e-74	222.417	cl17173	AdoMet_MTases superfamily	-	-
Q#39 - >mcz:BN45_10517	superfamily	279114	190	286	9.48571e-44	143.123	cl08285	3HCDH superfamily	-	-
Q#40 - >mle:ML2461	superfamily	302624	8	188	2.64963e-69	211.246	cl17173	AdoMet_MTases superfamily	-	-
Q#40 - >mle:ML2461	superfamily	279114	191	287	9.52133e-43	140.427	cl08285	3HCDH superfamily	-	-
Q#41 - >mlb:MLBr02461	superfamily	302624	8	188	2.64963e-69	211.246	cl17173	AdoMet_MTases superfamily	-	-
Q#41 - >mlb:MLBr02461	superfamily	279114	191	287	9.52133e-43	140.427	cl08285	3HCDH superfamily	-	-
Q#42 - >mpa:MAP_3962	superfamily	302624	8	188	1.86088e-70	214.328	cl17173	AdoMet_MTases superfamily	-	-
Q#42 - >mpa:MAP_3962	superfamily	279114	191	287	2.41695e-43	141.968	cl08285	3HCDH superfamily	-	-
Q#43 - >mao:MAP4_4078	superfamily	302624	8	188	1.86088e-70	214.328	cl17173	AdoMet_MTases superfamily	-	-
Q#43 - >mao:MAP4_4078	superfamily	279114	191	287	2.41695e-43	141.968	cl08285	3HCDH superfamily	-	-
Q#44 - >mavi:RC58_20260	superfamily	302624	8	188	1.86088e-70	214.328	cl17173	AdoMet_MTases superfamily	-	-
Q#44 - >mavi:RC58_20260	superfamily	279114	191	287	2.41695e-43	141.968	cl08285	3HCDH superfamily	-	-
Q#45 - >mavu:RE97_20310	superfamily	302624	8	188	1.86088e-70	214.328	cl17173	AdoMet_MTases superfamily	-	-
Q#45 - >mavu:RE97_20310	superfamily	279114	191	287	2.41695e-43	141.968	cl08285	3HCDH superfamily	-	-
Q#46 - >mav:MAV_4681	superfamily	302624	18	198	2.30775e-70	214.328	cl17173	AdoMet_MTases superfamily	-	-
Q#46 - >mav:MAV_4681	superfamily	279114	201	297	2.5426e-43	142.353	cl08285	3HCDH superfamily	-	-
Q#47 - >mavr:LA63_21810	superfamily	302624	8	188	1.86088e-70	214.328	cl17173	AdoMet_MTases superfamily	-	-
Q#47 - >mavr:LA63_21810	superfamily	279114	191	287	2.41695e-43	141.968	cl08285	3HCDH superfamily	-	-
Q#48 - >mavd:NF84_21595	superfamily	302624	8	188	1.86088e-70	214.328	cl17173	AdoMet_MTases superfamily	-	-
Q#48 - >mavd:NF84_21595	superfamily	279114	191	287	2.41695e-43	141.968	cl08285	3HCDH superfamily	-	-
Q#49 - >mava:LA64_21780	superfamily	302624	8	188	1.86088e-70	214.328	cl17173	AdoMet_MTases superfamily	-	-
Q#49 - >mava:LA64_21780	superfamily	279114	191	287	2.41695e-43	141.968	cl08285	3HCDH superfamily	-	-
Q#50 - >mit:OCO_45760	superfamily	302624	8	188	1.28518e-70	214.713	cl17173	AdoMet_MTases superfamily	-	-
Q#50 - >mit:OCO_45760	superfamily	279114	191	287	1.64125e-44	145.049	cl08285	3HCDH superfamily	-	-
Q#51 - >mir:OCQ_46810	superfamily	302624	2	178	1.0561e-68	209.32	cl17173	AdoMet_MTases superfamily	-	-
Q#51 - >mir:OCQ_46810	superfamily	279114	181	277	1.20544e-44	145.049	cl08285	3HCDH superfamily	-	-
Q#52 - >mia:OCU_45470	superfamily	302624	8	188	1.28518e-70	214.713	cl17173	AdoMet_MTases superfamily	-	-
Q#52 - >mia:OCU_45470	superfamily	279114	191	287	1.64125e-44	145.049	cl08285	3HCDH superfamily	-	-
Q#53 - >mie:LG41_21650	superfamily	302624	8	188	9.42165e-70	212.402	cl17173	AdoMet_MTases superfamily	-	-
Q#53 - >mie:LG41_21650	superfamily	279114	191	287	2.24524e-44	144.664	cl08285	3HCDH superfamily	-	-
Q#54 - >mid:MIP_06931	superfamily	302624	2	178	1.0561e-68	209.32	cl17173	AdoMet_MTases superfamily	-	-
Q#54 - >mid:MIP_06931	superfamily	279114	181	277	1.20544e-44	145.049	cl08285	3HCDH superfamily	-	-
Q#55 - >myo:OEM_45900	superfamily	302624	2	178	1.0561e-68	209.32	cl17173	AdoMet_MTases superfamily	-	-
Q#55 - >myo:OEM_45900	superfamily	279114	181	277	1.20544e-44	145.049	cl08285	3HCDH superfamily	-	-
Q#56 - >msm:MSMEG_0912	superfamily	302624	7	187	1.10331e-76	230.121	cl17173	AdoMet_MTases superfamily	-	-
Q#56 - >msm:MSMEG_0912	superfamily	279114	190	286	1.04961e-41	137.731	cl08285	3HCDH superfamily	-	-
Q#57 - >msg:MSMEI_0890	superfamily	302624	7	187	1.10331e-76	230.121	cl17173	AdoMet_MTases superfamily	-	-
Q#57 - >msg:MSMEI_0890	superfamily	279114	190	286	1.04961e-41	137.731	cl08285	3HCDH superfamily	-	-
Q#58 - >msb:LJ00_04530	superfamily	302624	7	187	1.10331e-76	230.121	cl17173	AdoMet_MTases superfamily	-	-
Q#58 - >msb:LJ00_04530	superfamily	279114	190	286	1.04961e-41	137.731	cl08285	3HCDH superfamily	-	-
Q#59 - >msn:LI99_04530	superfamily	302624	7	187	1.10331e-76	230.121	cl17173	AdoMet_MTases superfamily	-	-
Q#59 - >msn:LI99_04530	superfamily	279114	190	286	1.04961e-41	137.731	cl08285	3HCDH superfamily	-	-
Q#60 - >msh:LI98_04530	superfamily	302624	7	187	1.10331e-76	230.121	cl17173	AdoMet_MTases superfamily	-	-
Q#60 - >msh:LI98_04530	superfamily	279114	190	286	1.04961e-41	137.731	cl08285	3HCDH superfamily	-	-
Q#61 - >msa:Mycsm_00524	superfamily	302624	7	187	5.76352e-72	218.18	cl17173	AdoMet_MTases superfamily	-	-
Q#61 - >msa:Mycsm_00524	superfamily	279114	190	286	7.16941e-45	145.82	cl08285	3HCDH superfamily	-	-
Q#62 - >mul:MUL_4537	superfamily	302624	9	189	1.14032e-72	219.72	cl17173	AdoMet_MTases superfamily	-	-
Q#62 - >mul:MUL_4537	superfamily	279114	192	288	7.25802e-44	143.509	cl08285	3HCDH superfamily	-	-
Q#63 - >mva:Mvan_0802	superfamily	302624	5	185	1.13805e-77	232.432	cl17173	AdoMet_MTases superfamily	-	-
Q#63 - >mva:Mvan_0802	superfamily	279114	188	284	1.05474e-44	145.435	cl08285	3HCDH superfamily	-	-
Q#64 - >mgi:Mflv_0106	superfamily	302624	5	185	1.41766e-78	234.743	cl17173	AdoMet_MTases superfamily	-	-
Q#64 - >mgi:Mflv_0106	superfamily	279114	188	284	4.4409e-44	143.894	cl08285	3HCDH superfamily	-	-
Q#65 - >msp:Mspyr1_06770	superfamily	302624	5	185	1.41766e-78	234.743	cl17173	AdoMet_MTases superfamily	-	-
Q#65 - >msp:Mspyr1_06770	superfamily	279114	188	284	4.4409e-44	143.894	cl08285	3HCDH superfamily	-	-
Q#66 - >mab:MAB_4094c	superfamily	302624	7	187	5.53796e-72	218.18	cl17173	AdoMet_MTases superfamily	-	-
Q#66 - >mab:MAB_4094c	superfamily	279114	190	286	2.3726e-41	136.96	cl08285	3HCDH superfamily	-	-
Q#67 - >mabb:MASS_4104	superfamily	302624	7	187	5.53796e-72	218.18	cl17173	AdoMet_MTases superfamily	-	-
Q#67 - >mabb:MASS_4104	superfamily	279114	190	286	2.3726e-41	136.96	cl08285	3HCDH superfamily	-	-
Q#68 - >mmv:MYCMA_2279	superfamily	302624	7	187	5.53796e-72	218.18	cl17173	AdoMet_MTases superfamily	-	-
Q#68 - >mmv:MYCMA_2279	superfamily	279114	190	286	2.3726e-41	136.96	cl08285	3HCDH superfamily	-	-
Q#69 - >may:LA62_20805	superfamily	302624	7	187	5.53796e-72	218.18	cl17173	AdoMet_MTases superfamily	-	-
Q#69 - >may:LA62_20805	superfamily	279114	190	286	2.3726e-41	136.96	cl08285	3HCDH superfamily	-	-
Q#70 - >mabo:NF82_20510	superfamily	302624	7	187	5.53796e-72	218.18	cl17173	AdoMet_MTases superfamily	-	-
Q#70 - >mabo:NF82_20510	superfamily	279114	190	286	2.3726e-41	136.96	cl08285	3HCDH superfamily	-	-
Q#71 - >mabl:MMASJCM_4179	superfamily	302624	7	187	5.53796e-72	218.18	cl17173	AdoMet_MTases superfamily	-	-
Q#71 - >mabl:MMASJCM_4179	superfamily	279114	190	286	2.3726e-41	136.96	cl08285	3HCDH superfamily	-	-
Q#72 - >maz:LA61_20705	superfamily	302624	7	187	5.53796e-72	218.18	cl17173	AdoMet_MTases superfamily	-	-
Q#72 - >maz:LA61_20705	superfamily	279114	190	286	2.3726e-41	136.96	cl08285	3HCDH superfamily	-	-
Q#73 - >mak:LH56_03720	superfamily	302624	7	187	5.53796e-72	218.18	cl17173	AdoMet_MTases superfamily	-	-
Q#73 - >mak:LH56_03720	superfamily	279114	190	286	2.3726e-41	136.96	cl08285	3HCDH superfamily	-	-
Q#74 - >mys:NF92_03780	superfamily	302624	7	187	5.53796e-72	218.18	cl17173	AdoMet_MTases superfamily	-	-
Q#74 - >mys:NF92_03780	superfamily	279114	190	286	2.3726e-41	136.96	cl08285	3HCDH superfamily	-	-
Q#75 - >myc:NF90_03780	superfamily	302624	7	187	5.53796e-72	218.18	cl17173	AdoMet_MTases superfamily	-	-
Q#75 - >myc:NF90_03780	superfamily	279114	190	286	2.3726e-41	136.96	cl08285	3HCDH superfamily	-	-
Q#76 - >mmc:Mmcs_0637	superfamily	302624	7	187	3.23593e-72	218.565	cl17173	AdoMet_MTases superfamily	-	-
Q#76 - >mmc:Mmcs_0637	superfamily	279114	190	286	2.56211e-43	141.968	cl08285	3HCDH superfamily	-	-
Q#77 - >mkm:Mkms_0650	superfamily	302624	7	187	3.23593e-72	218.565	cl17173	AdoMet_MTases superfamily	-	-
Q#77 - >mkm:Mkms_0650	superfamily	279114	190	286	2.56211e-43	141.968	cl08285	3HCDH superfamily	-	-
Q#78 - >mjl:Mjls_0630	superfamily	302624	7	187	3.23593e-72	218.565	cl17173	AdoMet_MTases superfamily	-	-
Q#78 - >mjl:Mjls_0630	superfamily	279114	190	286	2.56211e-43	141.968	cl08285	3HCDH superfamily	-	-
Q#79 - >mjd:JDM601_0459	superfamily	302624	5	185	1.07605e-70	214.713	cl17173	AdoMet_MTases superfamily	-	-
Q#79 - >mjd:JDM601_0459	superfamily	279114	188	284	3.19815e-42	138.886	cl08285	3HCDH superfamily	-	-
Q#80 - >mmi:MMAR_0793	superfamily	302624	9	189	8.53353e-74	222.802	cl17173	AdoMet_MTases superfamily	-	-
Q#80 - >mmi:MMAR_0793	superfamily	279114	192	288	6.95115e-44	143.509	cl08285	3HCDH superfamily	-	-
Q#81 - >mrh:MycrhN_1175	superfamily	302624	5	185	8.98366e-81	240.136	cl17173	AdoMet_MTases superfamily	-	-
Q#81 - >mrh:MycrhN_1175	superfamily	279114	188	284	1.58921e-43	142.353	cl08285	3HCDH superfamily	-	-
Q#82 - >mmm:W7S_22990	superfamily	302624	2	178	1.0561e-68	209.32	cl17173	AdoMet_MTases superfamily	-	-
Q#82 - >mmm:W7S_22990	superfamily	279114	181	277	1.20544e-44	145.049	cl08285	3HCDH superfamily	-	-
Q#83 - >mcb:Mycch_0580	superfamily	302624	5	185	1.32787e-78	234.743	cl17173	AdoMet_MTases superfamily	-	-
Q#83 - >mcb:Mycch_0580	superfamily	279114	188	284	4.48915e-44	143.894	cl08285	3HCDH superfamily	-	-
Q#84 - >mli:MULP_00809	superfamily	302624	9	189	4.18637e-73	220.876	cl17173	AdoMet_MTases superfamily	-	-
Q#84 - >mli:MULP_00809	superfamily	279114	192	288	4.66123e-44	143.894	cl08285	3HCDH superfamily	-	-
Q#85 - >mkn:MKAN_18255	superfamily	302624	8	188	6.94646e-70	212.787	cl17173	AdoMet_MTases superfamily	-	-
Q#85 - >mkn:MKAN_18255	superfamily	279114	191	287	2.73935e-37	126.56	cl08285	3HCDH superfamily	-	-
Q#86 - >mks:LG40_18075	superfamily	302624	8	188	6.94646e-70	212.787	cl17173	AdoMet_MTases superfamily	-	-
Q#86 - >mks:LG40_18075	superfamily	279114	191	287	2.73935e-37	126.56	cl08285	3HCDH superfamily	-	-
Q#87 - >mki:LH54_18180	superfamily	302624	8	188	6.94646e-70	212.787	cl17173	AdoMet_MTases superfamily	-	-
Q#87 - >mki:LH54_18180	superfamily	279114	191	287	2.73935e-37	126.56	cl08285	3HCDH superfamily	-	-
Q#88 - >mne:D174_05305	superfamily	302624	5	185	6.72182e-67	205.083	cl17173	AdoMet_MTases superfamily	-	-
Q#88 - >mne:D174_05305	superfamily	279114	188	284	1.47623e-36	124.634	cl08285	3HCDH superfamily	-	-
Q#89 - >myv:G155_25845	superfamily	302624	7	187	9.11542e-75	225.113	cl17173	AdoMet_MTases superfamily	-	-
Q#89 - >myv:G155_25845	superfamily	279114	190	286	3.4145e-40	133.879	cl08285	3HCDH superfamily	-	-
Q#90 - >mye:AB431_03665	superfamily	302624	5	185	2.49e-76	228.965	cl17173	AdoMet_MTases superfamily	-	-
Q#90 - >mye:AB431_03665	superfamily	279114	188	284	1.49066e-44	145.049	cl08285	3HCDH superfamily	-	-
Q#91 - >mgo:AFA91_00710	superfamily	302624	7	187	1.64185e-74	224.343	cl17173	AdoMet_MTases superfamily	-	-
Q#91 - >mgo:AFA91_00710	superfamily	279114	190	286	5.36838e-40	133.493	cl08285	3HCDH superfamily	-	-
Q#92 - >mft:XA26_52390	superfamily	302624	7	187	9.11542e-75	225.113	cl17173	AdoMet_MTases superfamily	-	-
Q#92 - >mft:XA26_52390	superfamily	279114	190	286	3.4145e-40	133.879	cl08285	3HCDH superfamily	-	-
Q#93 - >mhad:B586_19680	superfamily	302624	8	188	1.15862e-69	212.016	cl17173	AdoMet_MTases superfamily	-	-
Q#93 - >mhad:B586_19680	superfamily	279114	191	287	6.19861e-44	143.509	cl08285	3HCDH superfamily	-	-

## Sheet: Rv0485
#Batch CD-search tool	NIH/NLM/NCBI
#cdsid	QM3-qcdsearch-8C22184D824CBBC-2096FE8FA6397777
#datatype	hitsConcise Results(Superfamily only)
#status	0
#Start time	2017-02-28T07:42:53	Run time	0:00:02:30
#status	success
Query	Hit type	PSSM-ID	From	To	E-Value	Bitscore	Accession	Short name	Incomplete	Superfamily	Comments
Q#1 - >mtu:Rv0485	superfamily	302596	110	403	5.99215e-14	70.8317	cl17037	NBD_sugar-kinase_HSP70_actin superfamily	-	-	1 Superfamily
Q#2 - >mtv:RVBD_0485	superfamily	302596	110	403	5.99215e-14	70.8317	cl17037	NBD_sugar-kinase_HSP70_actin superfamily	-	-
Q#3 - >mtc:MT0503	superfamily	302596	110	403	5.99215e-14	70.8317	cl17037	NBD_sugar-kinase_HSP70_actin superfamily	-	-
Q#4 - >mra:MRA_0492	superfamily	302596	110	403	5.99215e-14	70.8317	cl17037	NBD_sugar-kinase_HSP70_actin superfamily	-	-
Q#5 - >mtf:TBFG_10493	superfamily	302596	110	403	5.99215e-14	70.8317	cl17037	NBD_sugar-kinase_HSP70_actin superfamily	-	-
Q#6 - >mtb:TBMG_00488	superfamily	302596	110	403	5.99215e-14	70.8317	cl17037	NBD_sugar-kinase_HSP70_actin superfamily	-	-
Q#7 - >mtk:TBSG_00493	superfamily	302596	110	403	5.99215e-14	70.8317	cl17037	NBD_sugar-kinase_HSP70_actin superfamily	-	-
Q#8 - >mtz:TBXG_000486	superfamily	302596	110	403	5.99215e-14	70.8317	cl17037	NBD_sugar-kinase_HSP70_actin superfamily	-	-
Q#9 - >mtg:MRGA327_03065	superfamily	302596	13	264	1.06025e-13	69.2909	cl17037	NBD_sugar-kinase_HSP70_actin superfamily	-	-
Q#10 - >mti:MRGA423_20305	superfamily	284849	613	833	1.01923e-75	243.454	cl20338	SecA_SW superfamily	-	-	4 Superfamilies - all different
Q#10 - >mti:MRGA423_20305	superfamily	295648	232	339	2.02063e-54	182.594	cl03078	SecA_PP_bind superfamily	-	-
Q#10 - >mti:MRGA423_20305	superfamily	304359	413	494	0.00203134	37.5953	cl21455	P-loop_NTPase superfamily	C	-
Q#10 - >mti:MRGA423_20305	superfamily	304359	98	214	0.00655674	36.9316	cl21455	P-loop_NTPase superfamily	C	-
Q#11 - >mte:CCDC5079_0454	superfamily	302596	110	403	5.99215e-14	70.8317	cl17037	NBD_sugar-kinase_HSP70_actin superfamily	-	-
Q#12 - >mtur:CFBS_0505	superfamily	302596	110	403	5.99215e-14	70.8317	cl17037	NBD_sugar-kinase_HSP70_actin superfamily	-	-
Q#13 - >mtl:CCDC5180_0447	superfamily	302596	110	403	5.99215e-14	70.8317	cl17037	NBD_sugar-kinase_HSP70_actin superfamily	-	-
Q#14 - >mto:MTCTRI2_0490	superfamily	302596	110	403	5.99215e-14	70.8317	cl17037	NBD_sugar-kinase_HSP70_actin superfamily	-	-
Q#15 - >mtd:UDA_0485	superfamily	302596	110	403	5.99215e-14	70.8317	cl17037	NBD_sugar-kinase_HSP70_actin superfamily	-	-
Q#16 - >mtn:ERDMAN_0531	superfamily	302596	110	403	5.99215e-14	70.8317	cl17037	NBD_sugar-kinase_HSP70_actin superfamily	-	-
Q#17 - >mtj:J112_02580	superfamily	302596	110	403	5.99215e-14	70.8317	cl17037	NBD_sugar-kinase_HSP70_actin superfamily	-	-
Q#18 - >mtub:MT7199_0495	superfamily	302596	110	403	5.99215e-14	70.8317	cl17037	NBD_sugar-kinase_HSP70_actin superfamily	-	-
Q#19 - >mtuc:J113_09150	superfamily	305172	163	420	1.1179e-85	260.56	cl24015	MULE superfamily	-	-	3 Superfamilies - all different
Q#19 - >mtuc:J113_09150	superfamily	291362	47	92	1.24223e-06	43.7397	cl20632	zf-ISL3 superfamily	-	-
Q#19 - >mtuc:J113_09150	superfamily	290276	98	147	7.02011e-06	41.7807	cl20492	HTH_Tnp_ISL3 superfamily	-	-
Q#20 - >mtue:J114_02580	superfamily	302596	110	403	5.99215e-14	70.8317	cl17037	NBD_sugar-kinase_HSP70_actin superfamily	-	-
Q#21 - >mtx:M943_02515	superfamily	302596	110	403	5.99215e-14	70.8317	cl17037	NBD_sugar-kinase_HSP70_actin superfamily	-	-
Q#22 - >mtuh:I917_24535	superfamily	301745	41	118	6.09105e-18	76.0839	cl15895	MlaD superfamily	-	-	2 Superfamilies - all different
Q#22 - >mtuh:I917_24535	superfamily	288719	151	281	4.30469e-05	42.987	cl15601	Mce4_CUP1 superfamily	C	-
Q#23 - >mtul:TBHG_00483	superfamily	302596	110	403	5.99215e-14	70.8317	cl17037	NBD_sugar-kinase_HSP70_actin superfamily	-	-
Q#24 - >mtut:HKBT1_0505	superfamily	302596	110	403	5.99215e-14	70.8317	cl17037	NBD_sugar-kinase_HSP70_actin superfamily	-	-
Q#25 - >mtuu:HKBT2_0505	superfamily	302596	110	403	5.99215e-14	70.8317	cl17037	NBD_sugar-kinase_HSP70_actin superfamily	-	-
Q#26 - >mtq:HKBS1_0505	superfamily	302596	110	403	5.99215e-14	70.8317	cl17037	NBD_sugar-kinase_HSP70_actin superfamily	-	-
Q#27 - >mbo:Mb0495	superfamily	302596	110	403	5.99215e-14	70.8317	cl17037	NBD_sugar-kinase_HSP70_actin superfamily	-	-
Q#28 - >mbb:BCG_0526	superfamily	302596	110	403	5.99215e-14	70.8317	cl17037	NBD_sugar-kinase_HSP70_actin superfamily	-	-
Q#29 - >mbt:JTY_0496	superfamily	302596	110	403	5.99215e-14	70.8317	cl17037	NBD_sugar-kinase_HSP70_actin superfamily	-	-
Q#30 - >mbm:BCGMEX_0497	superfamily	302596	110	403	5.99215e-14	70.8317	cl17037	NBD_sugar-kinase_HSP70_actin superfamily	-	-
Q#31 - >mbk:K60_005120	superfamily	302596	110	403	5.99215e-14	70.8317	cl17037	NBD_sugar-kinase_HSP70_actin superfamily	-	-
Q#32 - >mbx:BCGT_0260	superfamily	302596	110	403	5.99215e-14	70.8317	cl17037	NBD_sugar-kinase_HSP70_actin superfamily	-	-
Q#33 - >mbz:LH58_02600	superfamily	302596	110	403	5.99215e-14	70.8317	cl17037	NBD_sugar-kinase_HSP70_actin superfamily	-	-
Q#34 - >maf:MAF_04890	superfamily	302596	110	403	5.99215e-14	70.8317	cl17037	NBD_sugar-kinase_HSP70_actin superfamily	-	-
Q#35 - >mce:MCAN_04851	superfamily	302596	110	361	6.33571e-14	70.4465	cl17037	NBD_sugar-kinase_HSP70_actin superfamily	-	-
Q#36 - >mcq:BN44_10538	superfamily	302596	110	361	6.10456e-14	70.4465	cl17037	NBD_sugar-kinase_HSP70_actin superfamily	-	-
Q#37 - >mcv:BN43_10527	superfamily	302596	110	361	6.33571e-14	70.4465	cl17037	NBD_sugar-kinase_HSP70_actin superfamily	-	-
Q#38 - >mcx:BN42_20212	superfamily	302596	110	361	1.52577e-14	72.3725	cl17037	NBD_sugar-kinase_HSP70_actin superfamily	-	-
Q#39 - >mcz:BN45_10535	superfamily	302596	110	361	2.11395e-14	71.9873	cl17037	NBD_sugar-kinase_HSP70_actin superfamily	-	-
Q#40 - >mle:ML1333	superfamily	285374	744	915	6.12688e-45	158.015	cl06956	DSHCT superfamily	-	-	3 Superfamilies - all different
Q#40 - >mle:ML1333	superfamily	304359	22	172	1.15853e-32	122.728	cl21455	P-loop_NTPase superfamily	-	-
Q#40 - >mle:ML1333	superfamily	304359	344	419	1.60662e-11	59.5329	cl21455	P-loop_NTPase superfamily	-	-
Q#41 - >mlb:MLBr01333	superfamily	285374	744	915	6.12688e-45	158.015	cl06956	DSHCT superfamily	-	-	3 Superfamilies - all different
Q#41 - >mlb:MLBr01333	superfamily	304359	22	172	1.15853e-32	122.728	cl21455	P-loop_NTPase superfamily	-	-
Q#41 - >mlb:MLBr01333	superfamily	304359	344	419	1.60662e-11	59.5329	cl21455	P-loop_NTPase superfamily	-	-
Q#42 - >mpa:MAP_3978	superfamily	302596	100	370	4.66138e-13	67.7501	cl17037	NBD_sugar-kinase_HSP70_actin superfamily	-	-
Q#43 - >mao:MAP4_4094	superfamily	302596	100	370	4.66138e-13	67.7501	cl17037	NBD_sugar-kinase_HSP70_actin superfamily	-	-
Q#44 - >mavi:RC58_20340	superfamily	302596	116	386	4.03928e-13	68.1353	cl17037	NBD_sugar-kinase_HSP70_actin superfamily	-	-
Q#45 - >mavu:RE97_20390	superfamily	302596	116	386	4.03928e-13	68.1353	cl17037	NBD_sugar-kinase_HSP70_actin superfamily	-	-
Q#46 - >mav:MAV_4665	superfamily	302596	100	370	4.66138e-13	67.7501	cl17037	NBD_sugar-kinase_HSP70_actin superfamily	-	-
Q#47 - >mavr:LA63_21730	superfamily	302596	116	386	4.03928e-13	68.1353	cl17037	NBD_sugar-kinase_HSP70_actin superfamily	-	-
Q#48 - >mavd:NF84_21515	superfamily	302596	116	386	4.7711e-13	68.1353	cl17037	NBD_sugar-kinase_HSP70_actin superfamily	-	-
Q#49 - >mava:LA64_21695	superfamily	302596	116	408	2.02336e-12	66.4622	cl17037	NBD_sugar-kinase_HSP70_actin superfamily	-	-
Q#50 - >mit:OCO_45570	superfamily	302596	115	407	3.99874e-12	65.6918	cl17037	NBD_sugar-kinase_HSP70_actin superfamily	-	-
Q#51 - >mir:OCQ_46620	superfamily	302596	115	407	3.99874e-12	65.6918	cl17037	NBD_sugar-kinase_HSP70_actin superfamily	-	-
Q#52 - >mia:OCU_45290	superfamily	302596	115	407	3.99874e-12	65.6918	cl17037	NBD_sugar-kinase_HSP70_actin superfamily	-	-
Q#53 - >mie:LG41_21570	superfamily	302596	115	407	3.99874e-12	65.6918	cl17037	NBD_sugar-kinase_HSP70_actin superfamily	-	-
Q#54 - >mid:MIP_06905	superfamily	302596	115	407	2.67497e-12	66.077	cl17037	NBD_sugar-kinase_HSP70_actin superfamily	-	-
Q#55 - >myo:OEM_45710	superfamily	302596	115	407	3.99874e-12	65.6918	cl17037	NBD_sugar-kinase_HSP70_actin superfamily	-	-
Q#56 - >msm:MSMEG_0932	superfamily	302596	83	372	3.40636e-12	65.0537	cl17037	NBD_sugar-kinase_HSP70_actin superfamily	-	-	Additional superfamily: HTH superfamily
Q#56 - >msm:MSMEG_0932	superfamily	304362	17	55	0.00308139	33.9527	cl21459	HTH superfamily	C	-
Q#57 - >msg:MSMEI_0909	superfamily	302596	127	416	2.87614e-12	65.8241	cl17037	NBD_sugar-kinase_HSP70_actin superfamily	-	-	Additional superfamily: HTH superfamily
Q#57 - >msg:MSMEI_0909	superfamily	304362	61	99	0.00447366	33.5675	cl21459	HTH superfamily	C	-
Q#58 - >msb:LJ00_04625	superfamily	302596	127	416	2.87614e-12	65.8241	cl17037	NBD_sugar-kinase_HSP70_actin superfamily	-	-	Additional superfamily: HTH superfamily
Q#58 - >msb:LJ00_04625	superfamily	304362	61	99	0.00447366	33.5675	cl21459	HTH superfamily	C	-
Q#59 - >msn:LI99_04625	superfamily	302596	127	416	2.87614e-12	65.8241	cl17037	NBD_sugar-kinase_HSP70_actin superfamily	-	-	Additional superfamily: HTH superfamily
Q#59 - >msn:LI99_04625	superfamily	304362	61	99	0.00447366	33.5675	cl21459	HTH superfamily	C	-
Q#60 - >msh:LI98_04625	superfamily	302596	127	416	2.87614e-12	65.8241	cl17037	NBD_sugar-kinase_HSP70_actin superfamily	-	-	Additional superfamily: HTH superfamily
Q#60 - >msh:LI98_04625	superfamily	304362	61	99	0.00447366	33.5675	cl21459	HTH superfamily	C	-
Q#61 - >msa:Mycsm_00542	superfamily	302596	120	364	1.50845e-11	63.5129	cl17037	NBD_sugar-kinase_HSP70_actin superfamily	-	-
Q#62 - >mul:MUL_4555	superfamily	302596	143	376	2.41756e-09	56.5793	cl17037	NBD_sugar-kinase_HSP70_actin superfamily	-	-
Q#63 - >mva:Mvan_0826	superfamily	302596	184	401	5.04857e-06	46.5641	cl17037	NBD_sugar-kinase_HSP70_actin superfamily	-	-
Q#64 - >mgi:Mflv_0087	superfamily	302596	120	364	9.47293e-13	66.9797	cl17037	NBD_sugar-kinase_HSP70_actin superfamily	-	-	Additional superfamily: HTH superfamily
Q#64 - >mgi:Mflv_0087	superfamily	304362	61	92	0.00422894	33.9527	cl21459	HTH superfamily	C	-
Q#65 - >msp:Mspyr1_06970	superfamily	302596	120	364	1.16077e-12	66.9797	cl17037	NBD_sugar-kinase_HSP70_actin superfamily	-	-	Additional superfamily: HTH superfamily
Q#65 - >msp:Mspyr1_06970	superfamily	304362	61	92	0.00444288	33.5675	cl21459	HTH superfamily	C	-
Q#66 - >mab:MAB_4059c	superfamily	302596	97	340	1.68867e-14	71.9873	cl17037	NBD_sugar-kinase_HSP70_actin superfamily	-	-	Additional superfamily: HTH superfamily
Q#66 - >mab:MAB_4059c	superfamily	304362	31	69	0.00218823	34.7231	cl21459	HTH superfamily	C	-
Q#67 - >mabb:MASS_4070	superfamily	302596	97	340	1.68867e-14	71.9873	cl17037	NBD_sugar-kinase_HSP70_actin superfamily	-	-	Additional superfamily: HTH superfamily
Q#67 - >mabb:MASS_4070	superfamily	304362	31	69	0.00218823	34.7231	cl21459	HTH superfamily	C	-
Q#68 - >mmv:MYCMA_2260	superfamily	302596	97	340	1.68867e-14	71.9873	cl17037	NBD_sugar-kinase_HSP70_actin superfamily	-	-	Additional superfamily: HTH superfamily
Q#68 - >mmv:MYCMA_2260	superfamily	304362	31	69	0.00218823	34.7231	cl21459	HTH superfamily	C	-
Q#69 - >may:LA62_20635	superfamily	302596	97	340	1.68867e-14	71.9873	cl17037	NBD_sugar-kinase_HSP70_actin superfamily	-	-	Additional superfamily: HTH superfamily
Q#69 - >may:LA62_20635	superfamily	304362	31	69	0.00218823	34.7231	cl21459	HTH superfamily	C	-
Q#70 - >mabo:NF82_20345	superfamily	302596	97	340	1.68867e-14	71.9873	cl17037	NBD_sugar-kinase_HSP70_actin superfamily	-	-	Additional superfamily: HTH superfamily
Q#70 - >mabo:NF82_20345	superfamily	304362	31	69	0.00218823	34.7231	cl21459	HTH superfamily	C	-
Q#71 - >mabl:MMASJCM_4144	superfamily	302596	97	340	1.31176e-14	72.3725	cl17037	NBD_sugar-kinase_HSP70_actin superfamily	-	-	Additional superfamily: HTH superfamily
Q#71 - >mabl:MMASJCM_4144	superfamily	304362	21	71	0.00745559	33.2843	cl21459	HTH superfamily	-	-
Q#72 - >maz:LA61_20535	superfamily	302596	97	340	1.68867e-14	71.9873	cl17037	NBD_sugar-kinase_HSP70_actin superfamily	-	-	Additional superfamily: HTH superfamily
Q#72 - >maz:LA61_20535	superfamily	304362	31	69	0.00218823	34.7231	cl21459	HTH superfamily	C	-
Q#73 - >mak:LH56_03890	superfamily	302596	97	340	1.68867e-14	71.9873	cl17037	NBD_sugar-kinase_HSP70_actin superfamily	-	-	Additional superfamily: HTH superfamily
Q#73 - >mak:LH56_03890	superfamily	304362	31	69	0.00218823	34.7231	cl21459	HTH superfamily	C	-
Q#74 - >mys:NF92_03950	superfamily	302596	97	340	1.68867e-14	71.9873	cl17037	NBD_sugar-kinase_HSP70_actin superfamily	-	-	Additional superfamily: HTH superfamily
Q#74 - >mys:NF92_03950	superfamily	304362	31	69	0.00218823	34.7231	cl21459	HTH superfamily	C	-
Q#75 - >myc:NF90_03950	superfamily	302596	97	340	1.68867e-14	71.9873	cl17037	NBD_sugar-kinase_HSP70_actin superfamily	-	-	Additional superfamily: HTH superfamily
Q#75 - >myc:NF90_03950	superfamily	304362	31	69	0.00218823	34.7231	cl21459	HTH superfamily	C	-
Q#76 - >mmc:Mmcs_0656	superfamily	302596	121	366	1.23095e-11	63.8981	cl17037	NBD_sugar-kinase_HSP70_actin superfamily	-	-
Q#77 - >mkm:Mkms_0669	superfamily	302596	121	366	1.23095e-11	63.8981	cl17037	NBD_sugar-kinase_HSP70_actin superfamily	-	-
Q#78 - >mjl:Mjls_0649	superfamily	302596	121	366	1.23095e-11	63.8981	cl17037	NBD_sugar-kinase_HSP70_actin superfamily	-	-
Q#79 - >mjd:JDM601_0474	superfamily	302596	84	330	1.38166e-09	57.3497	cl17037	NBD_sugar-kinase_HSP70_actin superfamily	-	-
Q#80 - >mmi:MMAR_0811	superfamily	302596	143	376	4.02715e-09	55.8089	cl17037	NBD_sugar-kinase_HSP70_actin superfamily	-	-
Q#81 - >mrh:MycrhN_1124	superfamily	302596	110	368	4.6767e-10	58.8905	cl17037	NBD_sugar-kinase_HSP70_actin superfamily	-	-	Additional superfamily: HTH superfamily
Q#81 - >mrh:MycrhN_1124	superfamily	304362	44	82	0.00226073	34.7231	cl21459	HTH superfamily	C	-
Q#82 - >mmm:W7S_22910	superfamily	302596	115	385	1.28962e-11	63.5129	cl17037	NBD_sugar-kinase_HSP70_actin superfamily	-	-
Q#83 - >mcb:Mycch_0599	superfamily	302596	110	393	9.94739e-09	55.0385	cl17037	NBD_sugar-kinase_HSP70_actin superfamily	-	-
Q#84 - >mli:MULP_00832	superfamily	302596	165	398	3.5688e-09	56.1941	cl17037	NBD_sugar-kinase_HSP70_actin superfamily	-	-
Q#85 - >mkn:MKAN_18330	superfamily	302596	106	406	3.30822e-12	65.6918	cl17037	NBD_sugar-kinase_HSP70_actin superfamily	-	-
Q#86 - >mks:LG40_18150	superfamily	302596	79	379	8.33311e-12	64.151	cl17037	NBD_sugar-kinase_HSP70_actin superfamily	-	-
Q#87 - >mki:LH54_18255	superfamily	302596	79	379	8.33311e-12	64.151	cl17037	NBD_sugar-kinase_HSP70_actin superfamily	-	-
Q#88 - >mne:D174_05385	superfamily	302596	108	352	9.67088e-11	60.8165	cl17037	NBD_sugar-kinase_HSP70_actin superfamily	-	-
Q#89 - >myv:G155_25750	superfamily	302596	127	376	4.92047e-11	61.9721	cl17037	NBD_sugar-kinase_HSP70_actin superfamily	-	-
Q#90 - >mye:AB431_03765	superfamily	302596	118	366	6.03992e-09	55.4237	cl17037	NBD_sugar-kinase_HSP70_actin superfamily	-	-
Q#91 - >mgo:AFA91_00615	superfamily	302596	83	330	8.98815e-12	63.8981	cl17037	NBD_sugar-kinase_HSP70_actin superfamily	-	-	Additional superfamily: HTH superfamily
Q#91 - >mgo:AFA91_00615	superfamily	304362	17	55	0.00386651	33.9527	cl21459	HTH superfamily	C	-
Q#92 - >mft:XA26_52210	superfamily	302596	131	380	5.08877e-11	61.9721	cl17037	NBD_sugar-kinase_HSP70_actin superfamily	-	-
Q#93 - >mhad:B586_19595	superfamily	302596	106	408	2.6166e-10	59.9138	cl17037	NBD_sugar-kinase_HSP70_actin superfamily	-	-

[truncated: 142 more sheets: Rv0495c, Rv0655, Rv0693, Rv0694, Rv0695, Rv0696, Rv0761c, Rv0805, Rv0876c, Rv1071c, Rv1084, Rv1096, Rv1106c, Rv1129c, Rv1130, Rv1131, Rv1183, Rv1193, Rv1346, Rv1428c …]
