# Supplementary material for: Comprehensive Comparative Analysis of Cholesterol Catabolic Genes/Proteins in Mycobacterial Species
Source: Int J Mol Sci. 2019 Feb 27;20(5):1032. doi: 10.3390/ijms20051032 (PMC6429209; doi:10.3390/ijms20051032)
Supplement: Supplementary file 1 [file ijms-20-01032-s001.zip › Supplementary information/Supplementary Dataset 4.xlsx]

## Sheet: MTBC
Organism Code	mtu	mtv	mtc	mra	mtf	mtb	mtk	mtz	mtg	mti	mte	mtur	mtl	mto	mtd	mtn	mtj	mtub	mtuc	mtue	mtx	mtuh	mtul	mtut	mtuu	mtq	mbo	mbb	mbt	mbm	mbk	mbx	mbz	maf	mce	mcq	mcv	mcx	mcz
Gene/Protein
Rv0009	3	3	3	3	3	3	3	3	3	3	3	3	3	3	3	3	3	3	3	3	3	3	3	3	3	3	3	3	3	3	3	3	3	3	3	3	3	3	3
Rv0153c	3	3	3	3	3	3	3	3	3	-3	3	3	3	3	3	3	3	3	3	3	3	3	3	3	3	3	3	3	3	3	3	3	3	3	3	3	3	3	3
Rv0202c	3	3	3	3	3	3	3	3	3	3	3	3	3	3	3	3	3	3	3	3	3	3	3	3	3	3	3	3	3	3	3	3	3	3	3	3	3	3	3
Rv0244c	3	3	3	3	3	3	3	3	3	3	3	3	3	3	3	3	3	3	3	3	3	3	3	3	3	3	3	3	3	3	3	3	3	3	3	3	3	3	3
Rv0362	3	3	3	3	3	3	3	3	3	3	3	3	3	3	3	3	3	3	3	3	3	3	3	3	3	3	3	3	3	3	3	3	3	3	3	3	3	3	3
Rv0391	3	3	3	3	3	3	3	3	3	3	3	3	3	3	3	3	3	3	3	3	3	3	3	3	3	3	3	3	3	3	3	3	3	3	3	3	3	3	3
Rv0450c	3	3	3	3	3	3	3	3	3	3	3	3	3	3	3	3	3	3	3	3	3	3	3	3	3	3	3	3	3	3	3	3	3	3	3	3	3	3	3
Rv0485	3	3	3	3	3	3	3	3	3	-3	3	3	3	3	3	3	3	3	-3	3	3	-3	3	3	3	3	3	3	3	3	3	3	3	3	3	3	3	3	3
Rv0495c	3	3	3	3	3	3	3	3	3	3	3	3	3	3	3	3	3	3	3	3	3	3	3	3	3	3	3	3	3	3	3	3	3	3	3	3	3	3	3
Rv0655	3	3	3	3	3	3	3	3	3	3	3	3	3	3	3	3	3	3	3	3	3	3	3	3	3	3	3	3	3	3	3	3	3	3	3	3	3	3	3
Rv0693	3	3	3	3	3	3	3	3	3	3	3	3	3	3	3	3	3	3	3	3	3	3	3	3	3	3	3	3	3	3	3	3	3	3	3	3	3	3	3
Rv0694	3	3	3	3	3	3	3	3	3	3	3	3	3	3	3	3	3	3	3	3	3	3	3	3	3	3	3	3	3	3	3	3	3	3	3	3	3	3	3
Rv0695	3	3	3	3	3	3	3	3	3	3	3	3	3	3	3	3	3	3	-3	3	3	3	3	3	3	3	3	3	3	3	3	3	3	3	3	3	3	3	3
Rv0696	3	3	3	3	3	3	3	3	3	3	3	3	3	3	3	3	3	3	3	3	3	3	3	3	3	3	3	3	3	3	3	3	3	3	3	3	3	3	3
Rv0761c	3	3	3	3	3	3	3	3	3	3	3	3	3	3	3	3	3	3	3	3	3	3	3	3	3	3	3	3	3	3	3	3	3	3	3	3	3	3	3
Rv0805	3	3	3	3	3	3	3	3	3	-3	-3	3	-3	3	3	-3	3	3	3	3	3	3	3	3	3	3	3	3	3	3	3	-3	3	3	3	3	3	3	3
Rv0876c	3	3	3	3	3	3	3	3	3	-3	3	3	3	3	3	3	3	3	3	3	3	-3	3	3	3	3	3	3	3	3	3	3	3	3	3	3	3	3	3
Rv1071c	3	3	3	3	3	3	3	3	3	3	3	3	3	3	3	3	3	3	3	3	3	3	3	3	3	3	3	3	3	3	3	3	3	3	3	3	3	3	3
Rv1084	3	3	3	3	3	3	3	3	-3	3	3	3	3	3	3	3	3	3	-3	3	3	-3	3	3	3	3	3	3	3	3	3	3	3	3	3	3	3	3	3
Rv1096	3	3	3	3	3	3	3	3	3	3	3	3	3	3	3	3	3	3	3	3	3	-3	3	3	3	3	3	3	3	3	3	3	3	3	3	3	3	3	3
Rv1129c	3	3	3	3	3	3	3	3	3	3	3	3	3	3	3	3	3	3	3	3	3	-3	3	3	3	3	3	3	3	3	3	3	3	3	3	3	3	3	3
Rv1130	3	3	3	3	3	3	3	3	3	3	3	3	3	3	3	3	3	3	-3	3	3	3	3	3	3	3	3	3	3	3	3	3	3	3	-3	3	3	3	3
Rv1131	3	3	3	3	3	3	3	3	3	3	3	3	3	3	3	3	3	3	3	3	3	3	3	3	3	3	3	3	3	3	3	3	3	3	3	3	3	3	3
Rv1183	3	3	3	3	3	3	3	3	3	3	3	3	3	3	3	3	3	3	3	3	3	3	3	3	3	3	3	3	3	3	3	3	3	3	3	3	3	3	3
Rv1193	3	3	3	3	3	3	3	3	3	3	3	3	3	3	3	3	3	3	3	3	3	3	3	3	3	3	3	3	3	3	3	3	3	3	3	3	3	3	3
Rv1428c	3	3	3	3	3	3	3	3	3	3	3	3	3	3	3	3	3	3	3	3	3	3	3	3	3	3	3	3	3	3	3	3	3	3	3	3	3	3	3
Rv1432	3	3	3	3	3	3	3	3	3	3	3	3	3	3	3	3	3	3	-3	3	3	3	3	3	3	3	3	3	3	3	3	3	3	3	3	3	3	3	3
Rv1608c	3	3	3	3	3	3	3	3	3	3	3	3	3	3	3	3	3	3	3	3	3	3	3	3	3	3	3	3	3	3	3	3	3	3	3	3	3	3	3
Rv1626	3	3	3	3	3	3	3	3	3	3	3	3	3	3	3	3	3	3	3	3	3	3	3	3	3	3	3	3	3	3	3	3	3	3	3	3	3	3	3
Rv1627c	3	3	3	3	3	3	3	3	3	3	3	3	3	3	3	3	3	3	3	3	3	3	3	3	3	3	3	3	3	3	3	3	3	3	3	3	3	3	3
Rv1798	3	3	3	3	3	3	3	3	3	3	3	3	3	3	3	3	3	3	3	3	3	3	3	3	3	3	3	3	3	3	3	3	3	3	3	3	3	3	3
Rv1906c	3	3	3	3	3	3	3	3	3	3	3	3	3	3	3	3	3	3	3	3	3	3	3	3	3	3	3	3	3	3	3	3	3	3	3	3	3	3	3
Rv1919c	3	3	3	3	3	3	3	3	3	3	-3	3	-3	3	3	3	3	3	3	3	3	3	3	3	3	3	3	3	3	3	3	3	3	3	3	3	3	3	3
Rv1963c	3	3	3	3	3	3	3	3	3	3	3	3	3	3	3	3	3	3	3	3	3	3	3	3	3	3	3	3	3	3	3	3	3	3	3	3	3	3	3
Rv2048c	3	3	3	3	3	3	3	3	3	3	3	3	3	3	3	3	3	3	3	3	3	3	3	3	3	3	3	3	3	3	3	3	3	3	3	3	3	3	3
Rv2118c	3	3	3	3	3	3	3	3	3	3	3	3	3	3	3	3	3	3	3	3	3	3	3	3	3	3	3	3	3	3	3	3	3	3	3	3	3	3	3
Rv2206	3	3	3	3	3	3	3	3	3	3	3	3	3	3	3	3	3	3	3	3	3	3	3	3	3	3	3	3	3	3	3	-3	3	3	3	3	3	3	3
Rv2239c	3	3	3	3	3	3	3	3	3	3	3	3	3	3	3	3	3	3	3	3	3	3	3	3	3	3	3	3	3	3	3	3	3	3	3	3	3	3	3
Rv2416c	3	3	3	3	3	3	3	3	3	-3	3	3	3	3	3	3	3	3	-3	3	3	-3	3	3	3	3	3	3	3	3	3	3	3	3	3	3	3	3	3
Rv2462c	3	3	3	3	3	3	3	3	3	3	3	3	3	3	3	3	3	3	3	3	3	3	3	3	3	3	3	3	3	3	3	3	3	3	3	3	3	3	3
Rv2506	3	3	3	3	3	3	3	3	3	3	3	3	3	3	3	3	3	3	3	3	3	3	3	3	3	3	3	3	3	3	3	3	3	3	3	3	3	3	3
Rv2668	3	3	3	3	3	3	3	3	3	3	3	3	3	3	3	3	3	3	3	3	3	3	3	3	3	3	3	3	3	3	3	3	3	3	3	3	3	3	3
Rv2681	3	3	3	3	3	3	3	3	3	-3	3	3	3	3	3	3	3	3	-3	-3	3	3	3	3	3	3	3	3	3	3	3	3	3	3	3	3	3	3	3
Rv2684	3	3	3	3	3	3	3	3	3	3	3	3	3	3	3	3	3	3	3	3	3	3	3	3	3	3	3	3	3	3	3	3	3	3	3	3	3	3	3
Rv2710	3	3	3	3	3	3	3	3	3	3	3	3	3	3	3	3	3	3	3	3	3	3	3	3	3	3	3	3	3	3	3	3	3	3	3	3	3	3	3
Rv2799	3	3	3	3	3	3	3	3	-3	3	3	3	3	3	3	3	3	3	3	3	3	3	3	3	3	3	3	3	3	3	3	3	3	3	3	3	3	3	3
Rv2914c	3	3	3	3	3	3	3	3	3	3	3	3	3	3	3	3	3	3	3	3	3	3	3	3	3	3	3	3	3	3	3	3	3	3	3	3	3	3	3
Rv2985	3	3	3	3	3	3	3	3	3	3	3	3	3	3	3	3	3	3	3	3	3	3	3	3	3	3	3	3	3	3	3	3	3	3	3	3	3	3	3
Rv3050c	3	3	3	3	3	3	3	3	3	3	3	3	3	3	3	3	3	3	3	3	3	3	3	3	3	3	3	3	3	3	3	3	3	3	3	3	3	3	3
Rv3274c	3	3	3	3	3	3	3	3	3	3	3	3	3	3	3	3	3	3	3	3	3	3	3	3	3	3	3	3	3	3	3	3	3	3	3	3	3	3	3
Rv3409c	3	3	3	3	3	3	3	3	3	3	3	3	3	3	3	3	3	3	3	3	3	3	3	3	3	3	3	3	3	3	3	3	3	3	3	3	3	3	3
Rv3419c	3	3	3	3	3	3	3	3	3	3	3	3	3	3	3	3	3	3	3	3	3	3	3	3	3	3	3	3	3	3	3	3	3	3	3	3	3	3	3
Rv3421c	3	3	3	3	3	3	3	3	3	3	3	3	3	3	3	3	3	3	3	3	3	3	3	3	3	3	3	3	3	3	3	3	3	3	3	3	3	3	3
Rv3492c	3	3	3	3	3	3	3	3	3	3	3	3	3	3	3	3	3	3	3	3	3	3	3	3	3	3	3	3	3	3	3	3	3	3	3	3	3	3	3
Rv3493c	3	3	3	3	3	3	3	3	3	3	3	3	3	3	3	3	3	3	3	3	3	3	3	3	3	3	3	3	3	3	3	3	3	3	3	3	3	3	3
Rv3494c	3	3	3	3	3	3	3	3	3	3	3	3	3	3	3	3	3	3	3	3	3	3	3	3	3	3	3	3	3	3	3	3	3	3	3	3	3	3	3
Rv3495c	3	3	3	3	3	3	3	3	3	3	3	3	3	3	3	3	3	3	3	3	3	3	3	3	3	3	3	3	3	3	3	3	3	3	3	3	3	3	3
Rv3496c	3	3	3	3	3	3	3	3	3	3	3	3	3	3	3	3	3	3	3	3	3	3	3	3	3	3	3	3	3	3	3	3	3	3	3	3	3	3	3
Rv3497c	3	3	3	3	3	3	3	3	3	3	3	3	3	3	3	3	3	3	3	3	3	3	3	3	3	3	3	3	3	3	3	3	3	3	3	3	3	3	3
Rv3498c	3	3	3	3	3	3	3	3	3	3	3	3	3	3	3	3	3	3	3	3	3	3	3	3	3	3	3	3	3	3	3	3	3	3	3	3	3	3	3
Rv3499c	3	3	3	3	3	3	3	3	3	3	3	3	3	3	3	3	3	3	3	3	3	3	3	3	3	3	3	3	3	3	3	3	3	3	3	3	3	3	3
Rv3500c	3	3	3	3	3	3	3	3	3	3	3	3	3	3	3	3	3	3	3	3	3	3	3	3	3	3	3	3	3	3	3	3	3	3	3	3	3	3	3
Rv3501c	3	3	3	3	3	3	3	3	3	3	3	3	3	3	3	3	3	3	3	3	3	3	3	3	3	3	3	3	3	3	3	3	3	3	3	3	3	3	3
Rv3502c	3	3	3	3	3	3	3	3	3	3	3	3	3	3	3	3	3	3	3	3	3	3	3	3	3	3	3	3	3	3	3	3	3	3	3	3	3	3	3
Rv3504	3	3	3	3	3	3	3	3	3	3	3	3	3	3	3	3	3	3	3	3	3	3	3	3	3	3	3	3	3	3	3	3	3	3	3	3	3	3	3
Rv3505	3	3	3	3	3	3	3	3	3	3	3	3	3	3	3	3	3	3	3	3	3	3	3	3	3	3	3	3	3	3	3	3	3	3	3	3	3	3	3
Rv3506	3	3	3	3	3	3	3	3	3	3	3	3	3	3	3	3	3	3	3	3	3	3	3	3	3	3	3	3	3	3	3	3	3	3	3	3	3	3	3
Rv3515c	3	3	3	3	3	3	3	3	3	3	3	3	3	3	3	3	3	3	3	3	3	3	3	3	3	3	3	3	3	3	3	3	3	3	3	3	3	3	3
Rv3516	3	3	3	3	3	3	3	3	3	3	3	3	3	3	3	3	3	3	3	3	3	3	3	3	3	3	3	3	3	3	3	3	3	3	3	3	3	3	3
Rv3522	3	3	3	3	3	3	3	3	3	3	3	3	3	3	3	3	3	3	3	3	3	3	3	3	3	3	3	3	3	3	3	3	3	3	3	3	3	3	3
Rv3523	3	3	3	3	3	3	3	3	3	3	3	3	3	3	3	3	3	3	3	3	3	3	3	3	3	3	3	3	3	3	3	3	3	3	3	3	3	3	3
Rv3526	3	3	3	3	3	3	3	3	3	-3	3	3	3	3	3	3	3	3	3	3	3	3	3	3	3	3	3	3	3	3	3	3	3	3	3	3	3	3	3
Rv3531c	3	3	3	3	3	3	3	3	3	-3	3	3	3	3	3	3	3	3	3	3	3	-3	3	3	3	3	3	3	3	3	3	3	3	3	3	3	3	3	3
Rv3534c	3	3	3	3	3	3	3	3	3	3	3	3	3	3	3	3	3	3	3	3	3	3	3	3	3	3	3	3	3	3	3	3	3	3	3	3	3	3	3
Rv3535c	3	3	3	3	3	3	3	3	3	3	3	3	3	3	3	3	3	3	3	3	3	3	3	3	3	3	3	3	3	3	3	3	3	3	3	3	3	3	3
Rv3536c	3	3	3	3	3	3	3	3	3	3	3	3	3	3	3	3	3	3	-3	3	3	3	3	3	3	3	3	3	3	3	3	3	3	3	3	3	3	3	3
Rv3537	3	3	3	3	3	3	3	3	3	3	3	3	3	3	3	3	3	3	3	3	3	3	3	3	3	3	3	3	3	3	3	3	3	3	3	3	3	3	3
Rv3538	3	3	3	3	3	3	3	3	3	3	3	3	3	3	3	3	3	3	3	3	3	3	3	3	3	3	3	3	3	3	3	3	3	3	3	3	3	3	3
Rv3540c	3	3	3	3	3	3	3	3	3	3	3	3	3	3	3	3	3	3	3	3	3	3	3	3	3	3	3	3	3	3	3	3	3	3	3	3	3	3	3
Rv3542c	3	3	3	3	3	3	3	3	3	3	3	3	3	3	3	3	3	3	3	3	3	3	3	3	3	3	3	3	3	3	3	3	3	3	3	3	3	3	3
Rv3543c	3	3	3	3	3	3	3	3	3	3	3	3	3	3	3	3	3	3	3	3	3	3	3	3	3	3	3	3	3	3	3	3	3	3	3	3	3	3	3
Rv3544c	3	3	3	3	3	3	3	3	3	3	3	3	3	3	3	3	3	3	3	3	3	3	3	3	3	3	3	3	3	3	3	3	3	3	3	3	3	3	3
Rv3545c	3	3	3	3	3	3	3	3	3	3	3	3	3	3	3	3	3	3	3	3	3	3	3	3	3	3	3	3	3	3	3	3	3	3	3	3	3	3	3
Rv3546	3	3	3	3	3	3	3	3	3	3	3	3	3	3	3	3	3	3	3	3	3	3	3	3	3	3	3	3	3	3	3	3	3	3	3	3	3	3	3
Rv3548c	3	3	3	3	3	3	3	3	3	3	3	3	3	3	3	3	3	3	3	3	3	3	3	3	3	3	3	3	3	3	3	3	3	3	3	3	3	3	3
Rv3549c	3	3	3	3	3	3	3	3	3	3	3	3	3	3	3	3	3	3	3	3	3	3	3	3	3	3	3	3	3	3	3	3	3	3	3	3	3	3	3
Rv3551	3	3	3	3	3	3	3	3	3	3	3	3	3	3	3	3	3	3	3	3	3	3	3	3	3	3	3	3	3	3	3	3	3	3	3	3	3	3	3
Rv3553	3	3	3	3	3	3	3	3	3	3	3	3	3	3	3	3	3	3	3	3	3	3	3	3	3	3	3	3	3	3	3	3	3	3	3	3	3	3	3
Rv3559c	3	3	3	3	3	3	3	3	3	3	3	3	3	3	3	3	3	3	3	3	3	3	3	3	3	3	3	3	3	3	3	3	3	3	3	3	3	3	3
Rv3560c	3	3	3	3	3	3	3	3	3	3	3	3	3	3	3	3	3	3	3	3	3	3	3	3	3	3	3	3	3	3	3	3	3	3	3	3	3	3	3
Rv3561	3	3	3	3	3	3	3	3	3	3	3	3	3	3	3	3	3	3	3	3	3	3	3	3	3	3	3	3	3	3	3	3	3	3	3	3	3	3	3
Rv3563	3	3	3	3	3	3	3	3	3	3	3	3	3	3	3	3	3	3	3	3	3	3	3	3	3	3	3	3	3	3	3	3	3	3	3	3	3	3	3
Rv3564	3	3	3	3	3	3	3	3	3	3	3	3	3	3	3	3	3	3	3	3	3	3	3	3	3	3	3	3	3	3	3	3	3	3	3	3	3	3	3
Rv3567c	3	3	3	3	3	3	3	3	3	3	3	3	3	3	3	3	3	3	3	3	3	3	3	3	3	3	3	3	3	3	3	3	3	3	3	3	3	3	3
Rv3568c	3	3	3	3	3	3	3	3	3	3	3	3	3	3	3	3	3	3	3	3	3	3	3	3	3	3	3	3	3	3	3	3	3	3	3	3	3	3	3
Rv3569c	3	3	3	3	3	3	3	3	3	3	3	3	3	3	3	3	3	3	3	3	3	3	3	3	3	3	3	3	3	3	3	3	3	3	3	3	3	3	3
Rv3570c	3	3	3	3	3	3	3	3	3	3	3	3	3	3	3	3	3	3	3	3	3	3	3	3	3	3	3	3	3	3	3	3	3	3	3	3	3	3	3
Rv3571	3	3	3	3	3	3	3	3	3	3	3	3	3	3	3	3	3	3	3	3	3	3	3	3	3	3	3	3	3	3	3	3	3	3	3	3	3	3	3
Rv3572	3	3	3	3	3	3	3	3	3	3	3	3	3	3	3	3	3	3	3	3	3	3	3	3	3	3	3	3	3	3	3	3	3	3	3	3	3	3	3
Rv3573c	3	3	3	3	3	3	3	3	3	3	3	3	3	3	3	3	3	3	3	3	3	3	3	3	3	3	3	3	3	3	3	3	3	3	3	3	3	3	3
Rv3575c	3	3	3	3	3	3	3	3	3	3	3	3	3	3	3	3	3	3	3	3	3	3	3	3	3	3	3	3	3	3	3	3	3	3	3	3	3	3	3
Rv3779	3	3	3	3	3	3	3	3	3	3	3	3	3	3	3	3	3	3	-3	3	3	3	3	3	3	3	3	3	3	3	3	3	3	3	3	3	3	3	3
Rv3820c	3	3	3	3	3	3	3	3	3	3	3	3	3	3	3	3	3	3	3	3	3	3	3	3	3	3	3	3	3	3	3	3	3	3	3	3	3	3	3
Rv3824c	3	3	3	3	3	3	3	3	3	3	3	3	3	3	3	3	3	3	3	3	3	3	3	3	3	3	3	3	3	3	3	3	3	3	3	3	3	3	3
Rv3825c	3	3	3	3	3	3	3	3	3	3	3	3	3	3	3	3	3	3	3	3	3	3	3	3	3	3	3	3	3	3	3	3	3	3	3	3	3	3	3
Rv3911	3	3	3	3	3	3	3	3	3	3	3	3	3	3	3	3	3	3	3	3	3	3	3	3	3	3	3	3	3	3	3	3	3	3	3	3	3	3	3
Rv1106c	3	3	3	3	3	3	3	3	3	3	3	3	3	3	3	3	3	3	3	3	3	3	3	3	3	3	3	3	3	3	3	3	3	3	3	3	3	3	3
Rv3503c	3	3	3	3	3	3	3	3	3	3	3	3	3	3	3	3	3	3	3	3	3	3	3	3	3	3	3	3	3	3	3	3	3	3	3	3	3	3	3
Rv3507	3	3	3	3	3	3	3	3	3	3	3	3	3	3	3	3	3	3	3	3	3	3	3	3	3	3	3	3	3	3	3	3	3	3	3	3	3	3	3
Rv3508	3	3	3	3	3	3	3	3	3	3	3	3	3	3	3	3	3	3	3	3	3	3	3	3	3	3	3	3	3	3	3	3	3	3	3	3	3	3	3
Rv3509c	3	3	3	3	3	3	3	3	3	3	3	3	3	3	3	3	3	3	3	3	3	3	3	3	3	3	3	3	3	3	3	3	3	3	3	3	3	3	3
Rv3510c	3	3	3	3	3	3	3	3	3	3	3	3	3	3	3	3	3	3	3	3	3	3	3	3	3	3	3	3	3	3	3	3	3	3	3	3	3	3	3
Rv3511	3	3	3	3	3	3	3	3	3	3	3	3	3	3	3	3	3	3	3	3	3	3	3	3	3	3	3	3	3	3	3	3	3	3	3	3	3	3	3
Rv3513c	3	3	3	3	3	3	3	3	3	3	3	3	3	3	3	3	3	3	3	3	3	3	3	3	3	3	3	3	3	3	3	3	3	3	3	3	3	3	3
Rv3514	3	3	3	3	3	3	3	3	3	3	3	3	3	3	3	3	3	3	3	3	3	3	3	3	3	3	3	3	3	3	3	3	3	3	3	3	3	3	3
Rv3517	3	3	3	3	3	3	3	3	3	3	3	3	3	3	3	3	3	3	3	3	3	3	3	3	3	3	3	3	3	3	3	3	3	3	3	3	3	3	-3
Rv3518c	3	3	3	3	3	3	3	3	3	3	3	3	3	3	3	3	3	3	3	3	3	3	3	3	3	3	3	3	3	3	3	3	3	3	3	3	3	3	3
Rv3519	3	3	3	3	3	3	3	3	3	3	3	3	3	3	3	3	3	3	3	3	3	3	3	3	3	3	3	3	3	3	3	3	3	3	3	3	3	3	3
Rv3520c	3	3	3	3	3	3	3	3	3	3	3	3	3	3	3	3	3	3	3	3	3	3	3	3	3	3	3	3	3	3	3	3	3	3	3	3	3	3	3
Rv3521	3	3	3	3	3	3	3	3	3	3	3	3	3	3	3	3	3	3	-3	3	3	3	3	3	3	3	3	3	3	3	3	3	3	3	3	3	3	3	3
Rv3524	3	3	3	3	3	3	3	3	3	3	3	3	3	3	3	3	3	3	3	3	3	3	3	3	3	3	3	3	3	3	3	3	3	3	3	3	3	3	3
Rv3525c	3	3	3	3	3	3	3	3	3	3	3	3	3	3	3	3	3	3	3	3	3	3	3	3	3	3	3	3	3	3	3	3	3	3	3	3	3	3	3
Rv3527	3	3	3	3	3	3	3	3	3	3	3	3	3	3	3	3	3	3	3	3	3	3	3	3	3	3	3	3	3	3	3	3	3	3	3	3	3	3	3
Rv3528c	3	3	3	3	3	3	3	3	3	3	3	3	3	3	3	3	3	3	3	3	3	3	3	3	3	3	3	3	3	3	3	3	3	-3	3	3	3	3	-3
Rv3529c	3	3	3	3	3	3	3	3	3	3	3	3	3	3	3	3	3	3	3	3	3	3	3	3	3	3	3	3	3	3	3	3	3	3	3	3	3	3	3
Rv3530c	3	3	3	3	3	3	3	3	3	3	3	3	3	3	3	3	3	3	3	3	3	3	3	3	3	3	3	3	3	3	3	3	3	3	3	3	3	3	3
Rv3532	3	3	3	3	3	3	3	3	3	3	3	3	3	3	3	3	3	3	3	3	3	3	3	3	3	3	3	3	3	3	3	3	3	3	3	3	3	3	3
Rv3533c	3	3	3	3	3	3	3	3	3	3	3	3	3	3	3	3	3	3	3	3	3	3	3	3	3	3	3	3	3	3	3	3	3	3	3	3	3	3	3
Rv3539	3	3	3	3	3	3	3	3	3	3	3	3	3	3	3	3	3	3	3	3	3	3	3	3	3	3	3	3	3	3	3	3	3	3	3	3	3	3	3
Rv3541c	3	3	3	3	3	3	3	3	3	3	3	3	3	3	3	3	3	3	3	3	3	3	3	3	3	3	3	3	3	3	3	3	3	3	3	3	3	3	3
Rv3547	3	3	3	3	3	3	3	3	3	3	3	3	3	3	3	3	3	3	3	3	3	3	3	3	3	3	3	3	3	3	3	3	3	3	3	3	3	3	3
Rv3550	3	3	3	3	3	3	3	3	3	3	3	3	3	3	3	3	3	3	3	3	3	3	3	3	3	3	3	3	3	3	3	3	3	3	3	3	3	3	3
Rv3552	3	3	3	3	3	3	3	3	3	3	3	3	3	3	3	3	3	3	3	3	3	3	3	3	3	3	3	3	3	3	3	3	3	3	3	3	3	3	3
Rv3554	3	3	3	3	3	3	3	3	3	3	3	3	3	3	3	3	3	3	3	3	3	3	3	3	3	3	3	3	3	3	3	3	3	3	3	3	3	3	3
Rv3555c	3	3	-3	3	3	3	3	3	3	3	3	3	3	3	3	3	3	3	3	3	3	3	3	3	3	3	3	3	3	3	3	3	3	3	3	3	3	3	3
Rv3556c	3	3	3	3	3	3	3	3	3	3	3	3	3	3	3	3	3	3	3	3	3	3	3	3	3	3	3	3	3	3	3	3	3	3	3	3	3	3	3
Rv3557c	3	3	3	3	3	3	3	3	3	3	3	3	3	3	3	3	3	3	3	3	3	3	3	3	3	3	3	3	3	3	3	3	3	3	3	3	3	3	3
Rv3558	3	3	3	3	3	3	3	3	3	3	3	3	3	3	3	3	3	3	3	3	3	3	3	3	3	3	3	3	3	3	3	3	3	3	3	3	3	3	3
Rv3562	3	3	3	3	3	3	3	3	3	3	3	3	3	3	3	3	3	3	3	3	3	3	3	3	3	3	3	3	3	3	3	3	3	3	3	3	3	3	3
Rv3565	3	3	3	3	3	3	3	3	3	3	3	3	3	3	3	3	3	3	3	3	3	3	3	3	3	3	3	3	3	3	3	3	3	3	3	3	3	3	3
Rv3566A	3	3	3	3	-3	-3	-3	-3	3	3	-3	3	-3	3	3	-3	-3	3	-3	-3	3	3	-3	3	3	3	3	3	3	3	-3	-3	3	3	3	3	3	-3	-3
Rv3574	3	3	3	3	3	3	3	3	3	3	3	3	3	3	3	3	3	3	3	3	3	3	3	3	3	3	3	3	3	3	3	3	3	3	3	3	3	3	3
Rv3566c	3	3	3	3	3	3	3	3	3	3	3	3	3	3	3	3	3	3	3	3	3	3	3	3	3	3	3	3	3	3	3	-3	3	3	3	3	3	3	3
Rv2590	3	3	3	3	3	3	3	3	3	3	3	3	3	3	3	3	3	3	3	3	3	3	3	3	3	3	3	3	3	3	3	3	3	3	3	3	3	3	3
Rv0099	3	3	3	3	3	3	3	3	3	3	3	3	3	3	3	3	3	3	3	3	3	3	3	3	3	3	3	3	3	3	3	3	3	3	3	3	3	3	3
Rv1346	3	3	3	3	3	3	3	3	3	3	3	3	3	3	3	3	3	3	3	3	3	3	3	3	3	3	3	3	3	3	3	3	3	3	3	3	3	3	3
Rv3061c	3	3	3	3	3	3	3	3	3	3	3	3	3	3	3	3	3	3	3	3	3	3	3	3	3	3	3	3	3	3	3	3	3	3	3	3	3	3	3
Rv3140	3	3	3	3	3	3	3	3	3	3	3	3	3	3	3	3	3	3	3	3	3	3	3	3	3	3	3	3	3	3	3	3	3	3	3	3	3	3	3
Rv3139	3	3	3	3	3	3	3	3	3	3	3	3	3	3	3	3	3	3	3	3	3	3	3	3	3	3	3	3	3	3	3	3	3	3	3	3	3	3	3
Rv0468	3	3	3	3	3	3	3	3	3	3	3	3	3	3	3	3	3	3	3	3	3	3	3	3	3	3	3	3	3	3	3	3	3	3	3	3	3	3	3
Rv1715	3	3	3	3	3	3	3	3	3	3	3	3	3	3	3	3	3	3	3	3	3	3	3	3	3	3	3	3	3	3	3	3	3	3	3	3	3	3	3

## Sheet: MCAC
Organism Code	mab	mabb	mmv	may	mabo	mabl	maz	mak	mys	myc
Gene/Protein
Rv0009	3	3	3	3	3	3	3	3	3	3
Rv0153c	3	3	3	3	3	3	3	3	3	3
Rv0202c	3	3	3	3	3	3	3	3	3	3
Rv0244c	3	3	3	3	3	3	3	3	3	3
Rv0362	3	3	3	3	3	3	3	3	3	3
Rv0391	3	3	3	3	3	3	3	3	3	3
Rv0450c	3	3	3	3	3	3	3	3	3	3
Rv0485	3	3	3	3	3	3	3	3	3	3
Rv0495c	3	3	3	3	3	3	3	3	3	3
Rv0655	3	3	3	3	3	3	3	3	3	3
Rv0693	3	3	3	3	3	3	3	3	3	3
Rv0694	3	3	3	3	3	3	3	3	3	3
Rv0695	3	3	3	3	3	3	3	3	3	3
Rv0696	3	3	3	3	3	3	3	3	3	3
Rv0761c	3	3	3	3	3	3	3	3	3	3
Rv0805	3	3	3	3	3	3	3	3	3	3
Rv0876c	-3	-3	-3	3	3	-3	3	3	3	3
Rv1071c	3	3	3	3	3	3	3	3	3	3
Rv1084	3	3	3	3	3	3	3	3	3	3
Rv1096	3	3	3	3	3	3	3	3	3	3
Rv1129c	3	3	3	3	3	3	3	3	3	3
Rv1130	3	3	3	3	3	3	3	3	3	3
Rv1131	3	3	3	3	3	3	3	3	3	3
Rv1183	3	3	3	3	3	3	3	3	3	3
Rv1193	3	3	3	3	3	3	3	3	3	3
Rv1428c	3	3	3	3	3	3	3	3	3	3
Rv1432	3	3	3	3	3	3	3	3	3	3
Rv1608c	3	3	3	3	3	3	3	3	3	3
Rv1626	3	3	3	3	3	3	3	3	3	3
Rv1627c	3	3	3	3	3	3	3	3	3	3
Rv1798	3	3	3	3	3	3	3	3	3	3
Rv1906c	-3	-3	3	-3	-3	-3	-3	-3	3	3
Rv1919c	3	3	3	3	3	3	3	3	3	3
Rv1963c	3	3	3	3	3	3	3	3	3	3
Rv2048c	3	3	3	3	3	3	3	3	3	3
Rv2118c	3	3	3	3	3	3	3	3	3	3
Rv2206	3	3	3	3	3	3	3	3	3	3
Rv2239c	3	3	3	3	3	3	3	3	3	3
Rv2416c	3	3	3	3	3	3	3	3	3	3
Rv2462c	3	3	3	3	3	3	3	3	3	3
Rv2506	3	3	3	3	3	3	3	3	3	3
Rv2668	3	3	3	3	3	3	3	3	3	3
Rv2681	3	3	3	3	3	3	3	3	3	3
Rv2684	-3	-3	-3	-3	-3	-3	-3	-3	-3	-3
Rv2710	3	3	3	3	3	3	3	3	3	3
Rv2799	3	3	3	3	3	3	3	3	3	3
Rv2914c	3	3	3	3	3	3	3	3	3	3
Rv2985	3	3	3	3	3	3	3	3	3	3
Rv3050c	3	3	3	3	3	3	3	3	3	3
Rv3274c	3	3	3	3	3	3	3	3	3	3
Rv3409c	3	3	3	3	3	3	3	3	3	3
Rv3419c	3	3	3	3	3	3	3	3	3	3
Rv3421c	3	3	3	3	3	3	3	3	3	3
Rv3492c	3	3	3	3	3	3	3	3	3	3
Rv3493c	3	3	3	3	3	3	3	3	3	3
Rv3494c	3	3	3	3	3	3	3	3	3	3
Rv3495c	3	3	3	3	3	3	3	3	3	3
Rv3496c	3	3	3	3	3	3	3	3	3	3
Rv3497c	3	3	3	3	3	3	3	3	3	3
Rv3498c	3	3	3	3	3	3	3	3	3	3
Rv3499c	3	3	3	3	3	3	3	3	3	3
Rv3500c	3	3	3	3	3	3	3	3	3	3
Rv3501c	3	3	3	3	3	3	3	3	3	3
Rv3502c	3	3	3	3	3	3	3	3	3	3
Rv3504	3	3	3	3	3	3	3	3	3	3
Rv3505	3	3	3	3	3	3	3	3	3	3
Rv3506	3	3	3	3	3	3	3	3	3	3
Rv3515c	3	3	3	3	3	3	3	3	3	3
Rv3516	3	3	3	3	3	3	3	3	3	3
Rv3522	3	3	3	3	3	3	3	3	3	3
Rv3523	3	3	3	3	3	3	3	3	3	3
Rv3526	3	3	3	3	3	3	3	3	3	3
Rv3531c	3	3	3	3	3	3	3	3	3	3
Rv3534c	3	3	3	3	3	3	3	3	3	3
Rv3535c	3	3	3	3	3	3	3	3	3	3
Rv3536c	3	3	3	3	3	3	3	3	3	3
Rv3537	3	3	3	3	3	3	3	3	3	3
Rv3538	3	3	3	3	3	3	3	3	3	3
Rv3540c	3	3	3	3	3	3	3	3	3	3
Rv3542c	3	3	3	3	3	3	3	3	3	3
Rv3543c	3	3	3	3	3	3	3	3	3	3
Rv3544c	3	3	3	3	3	3	3	3	3	3
Rv3545c	3	3	3	3	3	3	3	3	3	3
Rv3546	3	3	3	3	3	3	3	3	3	3
Rv3548c	3	3	3	3	3	3	3	3	3	3
Rv3549c	3	3	3	3	3	3	3	3	3	3
Rv3551	3	3	3	3	3	3	3	3	3	3
Rv3553	3	3	3	3	3	3	3	3	3	3
Rv3559c	3	3	3	3	3	3	3	3	3	3
Rv3560c	3	3	3	3	3	3	3	3	3	3
Rv3561	3	3	3	3	3	3	3	3	3	3
Rv3563	3	3	3	3	3	3	3	3	3	3
Rv3564	3	3	3	3	3	3	3	3	3	3
Rv3567c	3	3	3	3	3	3	3	3	3	3
Rv3568c	3	3	3	3	3	3	3	3	3	3
Rv3569c	3	3	3	3	3	3	3	3	3	3
Rv3570c	3	3	3	3	3	3	3	3	3	3
Rv3571	3	3	3	3	3	3	3	3	3	3
Rv3572	3	3	3	3	3	3	3	3	3	3
Rv3573c	3	3	3	3	3	3	3	3	3	3
Rv3575c	3	-3	-3	3	3	-3	3	-3	-3	-3
Rv3779	3	3	3	3	3	3	3	3	3	3
Rv3820c	3	3	3	3	3	3	3	3	3	3
Rv3824c	3	3	3	3	3	3	3	3	3	3
Rv3825c	3	3	3	3	3	3	3	3	3	3
Rv3911	3	3	3	3	3	3	3	3	3	3
Rv1106c	3	3	3	3	3	3	3	3	3	3
Rv3503c	3	3	3	3	3	3	3	3	3	3
Rv3507	-3	-3	-3	-3	-3	-3	-3	-3	-3	-3
Rv3508	-3	-3	-3	-3	-3	-3	-3	-3	-3	-3
Rv3509c	3	3	3	3	3	3	3	3	3	3
Rv3510c	3	3	3	3	3	3	3	3	3	3
Rv3511	-3	-3	-3	-3	-3	-3	-3	-3	-3	-3
Rv3513c	3	3	3	3	3	3	3	3	3	3
Rv3514	-3	-3	-3	-3	-3	-3	-3	-3	-3	-3
Rv3517	3	3	3	3	3	-3	3	3	3	3
Rv3518c	3	3	3	3	3	3	3	3	3	3
Rv3519	-3	-3	-3	-3	-3	-3	-3	-3	-3	-3
Rv3520c	3	3	3	3	3	3	3	3	3	3
Rv3521	3	3	3	3	3	3	3	3	3	3
Rv3524	-3	-3	-3	-3	-3	-3	-3	-3	-3	-3
Rv3525c	3	3	3	3	3	3	3	3	3	3
Rv3527	3	3	3	3	3	3	3	3	3	3
Rv3528c	-3	-3	-3	-3	-3	-3	-3	-3	-3	-3
Rv3529c	3	3	3	3	3	3	3	3	3	3
Rv3530c	3	3	3	3	3	3	3	3	3	3
Rv3532	3	3	3	3	3	3	3	3	3	3
Rv3533c	3	3	3	3	3	3	3	3	3	3
Rv3539	3	3	3	3	3	3	3	3	3	3
Rv3541c	3	3	3	3	3	3	3	3	3	3
Rv3547	3	3	3	3	3	3	3	3	3	3
Rv3550	3	3	3	3	3	3	3	3	3	3
Rv3552	3	3	3	3	3	3	3	3	3	3
Rv3554	3	3	3	3	3	3	3	3	3	3
Rv3555c	3	3	3	3	3	3	3	3	3	3
Rv3556c	3	3	3	3	3	3	3	3	3	3
Rv3557c	3	3	3	3	3	3	3	3	3	3
Rv3558	3	3	3	3	3	3	3	3	3	3
Rv3562	3	3	3	3	3	3	3	3	3	3
Rv3565	3	3	3	3	3	3	3	3	3	3
Rv3566A	-3	-3	-3	-3	-3	-3	-3	-3	-3	-3
Rv3574	3	3	3	3	3	3	3	3	3	3
Rv3566c	3	3	3	3	3	3	3	3	3	3
Rv2590	3	3	3	3	3	3	3	3	3	3
Rv0099	3	3	3	3	3	3	3	3	3	3
Rv1346	3	3	3	3	3	3	3	3	3	3
Rv3061c	3	3	3	3	3	3	3	3	3	3
Rv3140	3	3	3	3	3	3	3	3	3	3
Rv3139	3	3	3	3	3	3	3	3	3	3
Rv0468	3	3	3	3	3	3	3	3	3	3
Rv1715	3	3	3	3	3	3	3	3	3	3

## Sheet: MAC
Organism Code	mpa	mao	mavi	mavu	mav	mavr	mavd	mava	mit	mir	mia	mie	mid	myo	mmm
Gene/Protein
Rv0009	3	3	3	3	3	3	3	3	3	3	3	3	3	3	3
Rv0153c	3	-3	-3	3	3	3	-3	3	3	3	3	3	3	3	3
Rv0202c	3	3	3	3	3	3	3	3	3	3	3	3	3	3	3
Rv0244c	3	3	3	3	3	3	3	3	3	3	3	3	3	3	3
Rv0362	3	3	3	3	3	3	3	3	3	3	3	3	3	3	3
Rv0391	3	3	3	3	3	3	3	3	3	3	3	3	3	3	3
Rv0450c	3	3	3	3	3	3	3	3	3	3	3	3	3	3	3
Rv0485	3	3	3	3	3	3	3	3	3	3	3	3	3	3	3
Rv0495c	3	3	3	3	3	3	3	3	3	3	3	3	3	3	3
Rv0655	3	3	3	3	3	3	3	3	3	3	3	3	3	3	3
Rv0693	3	3	3	3	3	3	3	3	3	3	3	3	3	3	3
Rv0694	3	3	3	3	3	3	3	3	3	3	3	3	3	3	3
Rv0695	3	3	3	3	3	3	3	3	3	3	3	3	3	3	3
Rv0696	3	3	3	3	3	3	3	3	3	3	3	3	3	3	3
Rv0761c	3	3	3	3	3	3	3	3	3	3	3	3	3	3	3
Rv0805	3	3	3	3	3	3	3	3	3	3	3	3	3	3	3
Rv0876c	3	3	3	3	3	3	3	3	3	3	3	3	3	3	3
Rv1071c	3	3	3	3	3	3	3	3	3	3	3	3	3	3	3
Rv1084	3	3	-3	3	3	3	3	3	3	3	3	3	3	3	3
Rv1096	3	3	3	3	3	3	3	3	3	3	3	3	3	3	3
Rv1129c	3	3	3	3	3	3	3	3	3	3	3	3	3	3	3
Rv1130	3	3	3	3	3	3	3	3	3	3	3	3	3	3	3
Rv1131	3	3	3	3	3	3	3	3	3	3	3	3	3	3	3
Rv1183	3	3	3	3	3	3	3	3	3	3	3	3	3	3	3
Rv1193	3	3	3	3	3	3	3	3	3	3	3	3	3	3	3
Rv1428c	3	3	3	3	3	3	3	3	3	3	3	3	3	3	3
Rv1432	3	3	3	3	3	3	3	3	3	3	3	3	3	3	3
Rv1608c	3	3	3	3	3	3	3	3	3	3	3	3	3	3	3
Rv1626	3	3	3	3	3	3	3	3	3	3	3	3	3	3	3
Rv1627c	3	3	3	3	3	3	3	3	3	3	3	3	3	3	3
Rv1798	3	3	3	3	3	3	3	3	3	3	3	3	3	3	3
Rv1906c	3	3	3	3	3	3	3	3	3	3	3	3	3	3	3
Rv1919c	3	3	3	3	3	3	3	3	3	3	3	3	3	3	3
Rv1963c	3	3	3	3	3	3	3	3	3	3	3	3	3	3	3
Rv2048c	3	3	3	3	3	3	3	3	3	3	3	3	3	3	3
Rv2118c	3	3	3	3	3	3	3	3	3	3	3	3	3	3	3
Rv2206	3	3	3	3	3	3	3	3	3	3	3	3	3	3	3
Rv2239c	3	3	3	3	3	3	3	3	3	3	3	3	3	3	3
Rv2416c	3	3	3	3	3	3	3	3	3	3	3	3	3	3	3
Rv2462c	3	3	3	3	3	3	3	3	3	3	3	3	3	3	3
Rv2506	3	3	3	3	3	3	3	3	3	3	3	3	3	3	3
Rv2668	3	3	3	3	3	3	3	3	3	3	3	3	3	3	3
Rv2681	3	3	3	3	3	3	3	3	3	3	3	3	3	3	3
Rv2684	3	3	3	3	3	3	3	3	3	3	3	3	3	3	3
Rv2710	3	3	3	3	3	3	3	3	3	3	3	3	3	3	3
Rv2799	3	3	3	3	3	3	3	3	3	3	3	3	3	3	3
Rv2914c	3	3	3	3	3	3	3	3	3	3	3	3	3	3	3
Rv2985	3	3	3	3	3	3	3	3	3	3	3	3	3	3	3
Rv3050c	3	3	3	3	3	3	3	3	3	3	3	3	3	3	3
Rv3274c	3	3	3	3	3	3	3	3	3	3	3	3	3	3	3
Rv3409c	3	3	3	3	3	3	3	3	3	3	3	3	3	3	3
Rv3419c	3	3	3	3	3	3	3	3	3	3	3	3	3	3	3
Rv3421c	3	3	3	3	3	3	3	3	3	3	3	3	3	3	3
Rv3492c	3	3	3	3	3	3	3	3	3	3	3	3	3	3	3
Rv3493c	3	3	3	3	3	3	3	3	3	3	3	3	3	3	3
Rv3494c	3	3	3	3	3	3	3	3	3	3	3	3	3	3	3
Rv3495c	3	3	3	3	3	3	3	3	3	3	3	3	3	3	3
Rv3496c	3	3	3	3	3	3	3	3	3	3	3	3	3	3	3
Rv3497c	3	3	3	3	3	3	3	3	3	3	3	3	3	3	3
Rv3498c	3	3	3	3	3	3	3	3	3	3	3	3	3	3	3
Rv3499c	3	3	3	3	3	3	3	3	3	3	3	3	3	3	3
Rv3500c	3	3	3	3	3	3	3	3	3	3	3	3	3	3	3
Rv3501c	3	3	3	3	3	3	3	3	3	3	3	3	3	3	3
Rv3502c	3	3	3	3	3	3	3	3	3	3	3	3	3	3	3
Rv3504	3	3	3	3	3	3	3	3	3	3	3	3	3	3	3
Rv3505	3	3	3	3	3	3	3	3	3	3	3	3	3	3	3
Rv3506	3	3	3	3	3	3	3	3	3	3	3	3	3	3	3
Rv3515c	3	3	3	3	3	3	3	3	3	3	3	3	3	3	3
Rv3516	3	3	3	3	3	3	3	3	3	3	3	3	3	3	3
Rv3522	3	3	3	3	3	3	3	3	3	3	3	3	3	3	3
Rv3523	3	3	3	3	3	3	3	3	3	3	3	3	3	3	3
Rv3526	3	3	3	3	3	3	3	3	3	3	3	3	3	3	3
Rv3531c	3	3	3	3	3	3	3	3	3	3	3	3	3	3	3
Rv3534c	3	3	3	3	3	3	3	3	3	3	3	3	3	3	3
Rv3535c	3	3	3	3	3	3	3	3	3	3	3	3	3	3	3
Rv3536c	3	3	3	3	3	3	3	3	3	3	3	3	3	3	3
Rv3537	3	3	3	3	3	3	3	3	3	3	3	3	3	3	3
Rv3538	3	3	3	3	3	3	3	3	3	3	3	3	3	3	3
Rv3540c	3	3	3	3	3	3	3	3	3	3	3	3	3	3	3
Rv3542c	3	3	3	3	3	3	3	3	3	3	3	3	3	3	3
Rv3543c	3	3	3	3	3	3	3	3	3	3	3	3	3	3	3
Rv3544c	3	3	3	3	3	3	3	3	3	3	3	3	3	3	3
Rv3545c	3	3	3	3	3	3	3	3	3	3	3	3	3	3	3
Rv3546	3	3	3	3	3	3	3	3	3	3	3	3	3	3	3
Rv3548c	3	3	3	3	3	3	3	3	3	3	3	3	3	3	3
Rv3549c	3	3	3	3	3	3	3	3	3	3	3	3	3	3	3
Rv3551	3	3	3	3	3	3	3	3	3	3	3	3	3	3	3
Rv3553	3	3	3	3	3	3	3	3	3	3	3	3	3	3	3
Rv3559c	3	3	3	3	3	3	3	3	3	3	3	3	3	3	3
Rv3560c	3	3	3	3	3	3	3	3	3	3	3	3	3	3	3
Rv3561	3	3	3	3	3	3	3	3	3	3	3	3	3	3	3
Rv3563	3	3	3	3	3	3	3	3	3	3	3	3	3	3	3
Rv3564	3	3	3	3	3	3	3	3	3	3	3	3	3	3	3
Rv3567c	3	3	3	3	3	3	3	3	3	3	3	3	3	3	3
Rv3568c	3	3	3	3	3	3	3	3	3	3	3	3	3	3	3
Rv3569c	3	3	3	3	3	3	3	3	3	3	3	3	3	3	3
Rv3570c	3	3	3	3	3	3	3	3	3	3	3	3	3	3	3
Rv3571	3	3	3	3	3	3	3	3	3	3	3	3	3	3	3
Rv3572	3	3	3	3	3	3	3	3	3	3	3	3	3	3	3
Rv3573c	3	3	3	3	3	3	3	3	3	3	3	3	3	3	3
Rv3575c	3	3	3	3	3	3	3	3	3	3	3	3	3	3	3
Rv3779	3	3	3	3	-3	3	3	3	3	3	3	3	3	3	3
Rv3820c	3	3	3	3	3	3	3	3	3	3	3	3	3	3	3
Rv3824c	3	3	3	3	3	3	3	3	3	3	3	3	3	3	3
Rv3825c	3	3	3	3	3	3	3	3	3	3	3	3	3	3	3
Rv3911	3	3	3	3	3	3	3	3	3	3	3	3	3	3	3
Rv1106c	3	3	3	3	3	3	3	3	3	3	3	3	3	3	3
Rv3503c	3	3	3	3	3	3	3	3	3	3	3	3	3	3	3
Rv3507	3	3	3	3	3	3	3	3	3	3	3	3	3	3	3
Rv3508	3	3	3	3	3	3	3	3	3	3	3	3	3	3	3
Rv3509c	3	3	3	3	3	3	3	3	3	3	3	3	3	3	3
Rv3510c	3	3	3	3	3	3	3	3	3	3	3	3	3	3	3
Rv3511	3	3	3	3	3	3	3	3	3	3	3	3	3	3	3
Rv3513c	3	3	3	3	3	3	3	3	3	3	3	3	3	3	3
Rv3514	3	3	3	3	3	3	3	3	3	3	3	3	3	3	3
Rv3517	3	3	3	3	3	3	3	3	3	3	3	3	3	3	3
Rv3518c	3	3	3	3	3	3	3	3	3	3	3	3	3	3	3
Rv3519	3	3	3	3	3	3	3	3	-3	3	3	3	3	3	3
Rv3520c	3	3	3	3	3	3	3	3	3	3	3	3	3	3	3
Rv3521	3	3	3	3	3	3	3	3	3	3	3	3	3	3	3
Rv3524	3	3	3	3	3	3	3	3	3	3	3	3	3	3	3
Rv3525c	3	3	3	3	3	3	3	3	3	3	3	3	3	3	3
Rv3527	3	3	3	3	3	3	3	3	3	3	3	3	3	3	3
Rv3528c	-3	-3	-3	-3	-3	-3	-3	-3	-3	-3	-3	-3	-3	-3	-3
Rv3529c	3	3	3	3	3	3	3	3	3	3	3	3	3	3	3
Rv3530c	3	3	3	3	3	3	3	3	3	3	3	3	3	3	3
Rv3532	3	3	3	3	3	3	3	3	3	3	3	3	3	3	3
Rv3533c	3	3	3	3	3	3	3	3	3	3	3	3	3	3	3
Rv3539	3	3	3	3	3	3	3	3	3	3	3	3	3	3	3
Rv3541c	3	3	3	3	3	3	3	3	3	3	3	3	3	3	3
Rv3547	3	3	3	3	3	3	3	3	3	3	3	3	3	3	3
Rv3550	3	3	3	3	3	3	3	3	3	3	3	3	3	3	3
Rv3552	3	3	3	3	3	3	3	3	3	3	3	3	3	3	3
Rv3554	3	3	3	3	3	3	3	3	3	3	3	3	3	3	3
Rv3555c	3	3	3	3	3	3	3	3	3	3	3	3	3	3	3
Rv3556c	3	3	3	3	3	3	3	3	3	3	3	3	3	3	3
Rv3557c	3	3	3	3	3	3	3	3	3	3	3	3	3	3	3
Rv3558	3	3	3	3	3	3	3	3	3	3	3	3	3	3	3
Rv3562	3	3	3	3	3	3	3	3	3	3	3	3	3	3	3
Rv3565	3	3	3	3	3	3	3	3	3	3	3	3	3	3	3
Rv3566A	-3	-3	-3	-3	-3	-3	-3	-3	-3	-3	-3	-3	-3	-3	-3
Rv3574	3	3	3	3	3	3	3	3	3	3	3	3	3	3	3
Rv3566c	3	3	3	3	3	3	3	3	3	3	3	3	3	3	3
Rv2590	3	3	3	3	3	3	3	3	3	3	3	3	3	3	3
Rv0099	3	3	3	3	3	3	3	3	3	3	3	3	3	3	3
Rv1346	3	3	3	3	3	3	3	3	3	3	3	3	3	3	3
Rv3061c	3	3	3	3	3	3	3	3	3	3	3	3	3	3	3
Rv3140	3	3	3	3	3	3	3	3	3	3	3	3	3	3	3
Rv3139	3	3	3	3	3	3	3	3	3	3	3	3	3	3	3
Rv0468	3	3	3	3	3	3	3	3	3	3	3	3	3	3	3
Rv1715	3	3	3	3	3	3	3	3	3	3	3	3	3	3	3

## Sheet: MCL
Organism Code	mle	mlb
Gene/Protein
Rv0009	3	3
Rv0153c	-3	-3
Rv0202c	3	3
Rv0244c	3	3
Rv0362	3	3
Rv0391	3	3
Rv0450c	3	3
Rv0485	-3	-3
Rv0495c	3	3
Rv0655	3	3
Rv0693	-3	-3
Rv0694	3	3
Rv0695	-3	-3
Rv0696	3	3
Rv0761c	3	3
Rv0805	3	3
Rv0876c	3	3
Rv1071c	3	3
Rv1084	-3	-3
Rv1096	3	3
Rv1129c	-3	-3
Rv1130	-3	-3
Rv1131	3	3
Rv1183	3	3
Rv1193	3	3
Rv1428c	3	3
Rv1432	3	3
Rv1608c	3	3
Rv1626	3	3
Rv1627c	3	3
Rv1798	3	3
Rv1906c	3	3
Rv1919c	3	3
Rv1963c	3	3
Rv2048c	3	3
Rv2118c	3	3
Rv2206	3	3
Rv2239c	3	3
Rv2416c	-3	-3
Rv2462c	3	3
Rv2506	3	3
Rv2668	-3	-3
Rv2681	3	3
Rv2684	3	3
Rv2710	3	3
Rv2799	-3	-3
Rv2914c	3	3
Rv2985	3	3
Rv3050c	3	3
Rv3274c	3	3
Rv3409c	3	3
Rv3419c	3	3
Rv3421c	3	3
Rv3492c	-3	-3
Rv3493c	-3	-3
Rv3494c	3	3
Rv3495c	3	3
Rv3496c	3	3
Rv3497c	3	3
Rv3498c	3	3
Rv3499c	3	3
Rv3500c	3	3
Rv3501c	3	3
Rv3502c	3	3
Rv3504	3	3
Rv3505	3	3
Rv3506	3	3
Rv3515c	3	3
Rv3516	3	3
Rv3522	3	3
Rv3523	-3	-3
Rv3526	-3	-3
Rv3531c	-3	-3
Rv3534c	3	3
Rv3535c	-3	-3
Rv3536c	-3	-3
Rv3537	3	3
Rv3538	3	3
Rv3540c	-3	-3
Rv3542c	3	3
Rv3543c	3	3
Rv3544c	3	3
Rv3545c	3	3
Rv3546	3	3
Rv3548c	3	3
Rv3549c	3	3
Rv3551	-3	-3
Rv3553	-3	-3
Rv3559c	3	3
Rv3560c	3	3
Rv3561	3	3
Rv3563	3	3
Rv3564	3	3
Rv3567c	3	3
Rv3568c	-3	-3
Rv3569c	3	3
Rv3570c	3	3
Rv3571	-3	-3
Rv3572	3	3
Rv3573c	3	3
Rv3575c	3	3
Rv3779	3	3
Rv3820c	3	3
Rv3824c	3	3
Rv3825c	3	3
Rv3911	3	3
Rv1106c	3	3
Rv3503c	-3	-3
Rv3507	3	3
Rv3508	3	3
Rv3509c	3	3
Rv3510c	-3	-3
Rv3511	3	3
Rv3513c	3	3
Rv3514	3	3
Rv3517	-3	-3
Rv3518c	3	3
Rv3519	-3	-3
Rv3520c	3	3
Rv3521	-3	-3
Rv3524	-3	-3
Rv3525c	3	3
Rv3527	-3	-3
Rv3528c	-3	-3
Rv3529c	-3	-3
Rv3530c	3	3
Rv3532	3	3
Rv3533c	3	3
Rv3539	3	3
Rv3541c	3	3
Rv3547	3	3
Rv3550	3	3
Rv3552	-3	-3
Rv3554	-3	-3
Rv3555c	-3	-3
Rv3556c	3	3
Rv3557c	3	3
Rv3558	3	3
Rv3562	3	3
Rv3565	3	3
Rv3566A	-3	-3
Rv3574	3	3
Rv3566c	-3	-3
Rv2590	3	3
Rv0099	3	3
Rv1346	3	3
Rv3061c	3	3
Rv3140	3	3
Rv3139	3	3
Rv0468	3	3
Rv1715	3	3

## Sheet: NTM
Organism Code	mul	mjd	mmi	mli	mkn	mks	mki	mhad
Gene/Protein
Rv0009	3	3	3	3	3	3	3	3
Rv0153c	3	3	3	3	3	3	3	3
Rv0202c	3	3	3	3	3	3	3	3
Rv0244c	3	3	3	3	3	3	3	3
Rv0362	3	3	3	3	3	3	3	3
Rv0391	3	3	3	3	3	3	3	3
Rv0450c	3	3	3	3	3	3	3	3
Rv0485	3	3	3	3	3	3	3	3
Rv0495c	3	3	3	3	3	3	3	3
Rv0655	3	3	3	3	3	3	3	3
Rv0693	3	3	3	3	3	3	3	3
Rv0694	3	3	3	3	3	3	3	3
Rv0695	3	3	3	3	3	3	3	3
Rv0696	3	3	3	3	3	3	3	3
Rv0761c	3	3	3	3	3	3	3	3
Rv0805	3	3	3	3	3	3	3	3
Rv0876c	3	3	3	3	3	3	3	3
Rv1071c	3	3	3	3	3	3	3	3
Rv1084	3	3	3	3	3	3	3	3
Rv1096	3	3	3	3	3	3	3	3
Rv1129c	3	3	3	3	3	3	3	3
Rv1130	3	3	3	3	3	3	3	-3
Rv1131	3	3	3	3	3	3	3	3
Rv1183	3	3	3	3	3	3	3	3
Rv1193	3	3	3	3	3	3	3	3
Rv1428c	3	3	3	3	3	3	3	3
Rv1432	3	3	3	3	3	3	3	3
Rv1608c	3	3	3	3	3	3	3	3
Rv1626	3	3	3	3	3	3	3	3
Rv1627c	3	3	3	3	3	3	3	3
Rv1798	3	3	3	3	3	3	3	3
Rv1906c	3	3	3	3	3	3	3	3
Rv1919c	3	3	3	3	3	3	3	3
Rv1963c	3	3	3	3	3	3	3	3
Rv2048c	3	3	3	3	3	3	3	3
Rv2118c	3	3	3	3	3	3	3	3
Rv2206	3	3	3	3	3	3	3	3
Rv2239c	3	3	3	3	3	3	3	3
Rv2416c	-3	3	3	3	3	3	3	3
Rv2462c	3	3	3	3	3	-3	-3	3
Rv2506	3	3	3	3	3	3	3	3
Rv2668	3	3	3	3	3	3	3	3
Rv2681	3	3	3	3	3	3	3	3
Rv2684	3	3	3	3	3	3	3	3
Rv2710	3	3	3	3	3	3	3	3
Rv2799	3	3	3	3	3	3	3	3
Rv2914c	3	3	3	3	3	3	3	3
Rv2985	3	3	3	3	3	3	3	3
Rv3050c	3	3	3	3	3	3	3	3
Rv3274c	3	3	3	3	3	3	3	3
Rv3409c	3	3	3	3	3	3	3	3
Rv3419c	3	3	3	3	3	3	3	3
Rv3421c	3	3	3	3	3	3	3	3
Rv3492c	3	3	3	3	3	3	3	3
Rv3493c	3	3	3	3	3	3	3	3
Rv3494c	3	3	3	3	3	3	3	3
Rv3495c	3	3	3	3	3	3	3	3
Rv3496c	3	3	3	3	3	3	3	3
Rv3497c	3	3	3	3	3	3	3	3
Rv3498c	3	3	3	3	3	3	3	3
Rv3499c	3	3	3	3	3	3	3	3
Rv3500c	3	3	3	3	3	3	3	3
Rv3501c	3	3	3	3	3	3	3	3
Rv3502c	3	3	3	3	3	3	3	3
Rv3504	3	3	3	3	3	3	3	3
Rv3505	3	3	3	3	3	3	3	3
Rv3506	3	3	3	3	3	3	3	3
Rv3515c	3	3	3	3	3	3	3	3
Rv3516	3	3	3	3	3	3	3	3
Rv3522	3	3	3	3	3	3	3	3
Rv3523	3	3	3	3	3	3	3	3
Rv3526	3	3	3	3	3	3	3	3
Rv3531c	3	3	3	3	3	3	3	3
Rv3534c	3	3	3	3	3	3	3	-3
Rv3535c	3	3	3	3	3	3	3	3
Rv3536c	3	3	3	3	3	3	3	3
Rv3537	3	3	3	3	3	3	3	3
Rv3538	3	3	3	3	3	3	3	3
Rv3540c	3	3	3	3	3	3	3	3
Rv3542c	3	3	3	3	3	3	3	3
Rv3543c	3	3	3	3	3	3	3	3
Rv3544c	3	3	3	3	3	3	3	3
Rv3545c	3	3	3	3	3	3	3	3
Rv3546	3	3	3	3	3	3	3	3
Rv3548c	3	3	3	3	3	3	3	3
Rv3549c	3	3	3	3	3	3	3	3
Rv3551	3	3	3	3	3	3	3	3
Rv3553	3	3	3	3	3	3	3	3
Rv3559c	3	3	3	3	3	3	3	3
Rv3560c	3	3	3	3	3	3	3	3
Rv3561	3	3	3	3	3	3	3	3
Rv3563	3	3	3	3	3	3	3	3
Rv3564	3	3	3	3	3	3	3	3
Rv3567c	3	3	3	3	3	3	3	3
Rv3568c	3	3	3	3	3	3	3	3
Rv3569c	3	3	3	3	3	3	3	3
Rv3570c	3	3	3	3	3	3	3	3
Rv3571	3	3	3	3	3	3	3	3
Rv3572	3	3	3	3	3	3	3	3
Rv3573c	3	3	3	3	3	3	3	3
Rv3575c	3	-3	3	3	3	3	3	3
Rv3779	3	3	3	3	3	3	3	3
Rv3820c	3	3	3	3	3	3	3	3
Rv3824c	3	3	3	3	3	3	3	3
Rv3825c	3	3	3	3	3	3	3	3
Rv3911	3	3	3	3	3	3	3	3
Rv1106c	3	3	3	3	3	3	3	3
Rv3503c	3	3	3	3	3	3	3	3
Rv3507	3	3	3	3	3	3	3	3
Rv3508	3	3	3	3	3	3	3	3
Rv3509c	3	3	3	3	3	3	3	3
Rv3510c	3	3	3	3	3	3	3	3
Rv3511	3	3	3	3	3	3	3	3
Rv3513c	3	3	3	3	3	3	3	3
Rv3514	3	3	3	3	3	3	3	3
Rv3517	-3	3	3	3	3	3	3	3
Rv3518c	3	3	3	3	3	3	3	3
Rv3519	3	3	3	3	3	3	3	3
Rv3520c	3	3	3	3	3	3	3	3
Rv3521	3	3	3	3	3	3	3	3
Rv3524	3	3	3	3	3	3	3	3
Rv3525c	3	3	3	3	3	3	3	3
Rv3527	3	3	3	3	3	3	3	3
Rv3528c	-3	-3	-3	-3	-3	-3	-3	-3
Rv3529c	3	3	3	3	3	3	3	3
Rv3530c	3	3	3	3	3	3	3	3
Rv3532	3	3	3	3	3	3	3	3
Rv3533c	3	3	3	3	3	3	3	3
Rv3539	3	3	3	3	3	3	3	3
Rv3541c	3	3	3	3	3	3	3	3
Rv3547	3	3	3	3	3	3	3	3
Rv3550	3	3	3	3	3	3	3	3
Rv3552	3	3	3	3	3	3	3	3
Rv3554	3	3	3	3	3	3	3	3
Rv3555c	3	3	3	3	3	3	3	3
Rv3556c	3	3	3	3	3	3	3	3
Rv3557c	3	3	3	3	3	3	3	3
Rv3558	3	3	3	3	3	3	3	3
Rv3562	3	3	3	3	3	3	3	3
Rv3565	3	3	3	3	3	3	3	3
Rv3566A	-3	-3	-3	-3	-3	-3	-3	-3
Rv3574	3	3	3	3	3	3	3	3
Rv3566c	3	3	3	3	3	3	3	3
Rv2590	3	3	3	3	3	3	3	3
Rv0099	3	3	3	3	3	3	3	3
Rv1346	3	3	3	3	3	3	3	3
Rv3061c	3	3	3	3	3	3	3	3
Rv3140	3	3	3	3	3	3	3	3
Rv3139	3	3	3	3	3	3	3	3
Rv0468	3	3	3	3	3	3	3	3
Rv1715	3	3	3	3	3	3	3	3

## Sheet: SAP
Organism Code	msm	msg	msb	msn	msh	msa	mva	mgi	msp	mmc	mkm	mjl	mrh	mcb	mne	myv	mye	mgo	mft
Gene/Protein
Rv0009	3	3	3	3	3	3	3	3	3	3	3	3	3	3	3	3	3	3	3
Rv0153c	3	3	3	3	3	3	3	3	3	3	3	3	3	3	3	3	3	3	3
Rv0202c	3	3	3	3	3	3	3	3	3	3	3	3	3	3	3	3	3	3	3
Rv0244c	3	3	3	3	3	3	3	3	3	3	3	3	3	3	3	3	3	3	3
Rv0362	3	3	3	3	3	3	3	3	3	3	3	3	3	3	3	3	3	3	3
Rv0391	3	3	3	3	3	3	3	3	3	3	3	3	3	3	3	3	3	3	3
Rv0450c	3	3	3	3	3	3	3	3	3	3	3	3	3	3	3	3	3	3	3
Rv0485	3	3	3	3	3	3	3	3	3	3	3	3	3	3	3	3	3	3	3
Rv0495c	3	3	3	3	3	3	3	3	3	3	3	3	3	3	3	3	3	3	3
Rv0655	3	3	3	3	3	3	3	3	3	3	3	3	3	3	3	3	3	3	3
Rv0693	3	3	3	3	3	3	3	3	3	3	3	3	3	3	3	3	3	3	3
Rv0694	3	3	3	3	3	3	3	3	3	3	3	3	3	3	3	3	3	3	3
Rv0695	3	3	3	3	3	3	3	3	3	3	3	3	3	3	3	3	3	3	3
Rv0696	3	3	3	3	3	3	3	3	3	3	3	3	3	3	3	3	3	3	3
Rv0761c	3	3	3	3	3	3	3	3	3	3	3	3	3	3	3	3	3	3	3
Rv0805	-3	-3	-3	-3	-3	3	-3	-3	-3	-3	-3	-3	-3	3	-3	-3	3	-3	3
Rv0876c	3	3	3	3	3	3	3	3	3	3	3	3	3	3	3	3	-3	-3	3
Rv1071c	3	3	3	3	3	3	3	3	3	3	3	3	3	3	3	3	3	3	3
Rv1084	3	3	3	3	3	3	3	3	-3	3	3	3	3	3	3	3	3	3	3
Rv1096	3	3	3	3	3	3	3	3	3	3	3	3	3	3	3	3	3	3	3
Rv1129c	3	3	3	3	3	3	3	3	3	3	3	3	3	3	3	3	3	3	3
Rv1130	3	3	3	3	3	-3	-3	-3	-3	-3	-3	-3	-3	-3	3	3	-3	3	3
Rv1131	3	3	3	3	3	3	3	3	3	3	3	3	3	3	3	3	3	3	3
Rv1183	3	3	3	3	3	3	3	3	3	3	3	3	3	3	3	3	3	3	3
Rv1193	3	3	3	3	3	3	3	3	3	3	3	3	3	3	3	3	3	3	3
Rv1428c	3	3	3	3	3	3	3	3	3	3	3	3	3	3	3	3	3	3	3
Rv1432	3	3	3	3	3	3	3	3	3	3	3	3	3	3	3	3	3	3	3
Rv1608c	3	3	3	3	3	3	3	3	3	3	3	3	3	3	3	3	3	3	3
Rv1626	3	3	3	3	3	3	3	3	3	3	3	3	3	3	3	3	3	3	3
Rv1627c	3	3	3	3	3	3	3	3	3	3	3	3	3	3	3	3	3	3	3
Rv1798	3	3	3	3	3	3	3	3	3	3	3	3	3	3	3	3	3	3	3
Rv1906c	3	3	3	3	3	3	3	3	3	3	3	3	3	3	3	3	3	3	3
Rv1919c	3	3	3	3	3	3	3	3	-3	3	3	3	3	3	3	3	3	3	3
Rv1963c	3	3	3	3	3	3	3	3	3	3	3	3	3	3	3	3	3	3	3
Rv2048c	3	3	3	3	3	3	3	3	3	3	3	3	3	3	3	3	3	3	3
Rv2118c	3	3	3	3	3	3	3	3	3	3	3	3	3	3	3	3	3	3	3
Rv2206	3	3	3	3	3	3	3	3	3	3	3	3	3	3	3	3	3	3	3
Rv2239c	3	3	3	3	3	3	3	3	3	3	3	3	3	3	3	3	3	3	3
Rv2416c	3	3	3	3	3	3	3	3	3	3	3	3	3	-3	3	3	-3	3	3
Rv2462c	3	3	3	3	3	3	3	3	3	3	3	3	3	3	3	3	3	3	3
Rv2506	3	3	3	3	3	3	3	3	3	3	3	3	3	3	3	3	3	3	3
Rv2668	3	3	3	3	3	3	3	3	3	3	3	3	3	3	3	3	3	3	3
Rv2681	3	3	3	3	3	3	3	3	3	3	3	3	3	3	3	3	3	3	3
Rv2684	3	3	3	3	3	3	3	3	3	3	3	3	3	3	3	3	3	3	3
Rv2710	3	3	3	3	3	3	3	3	3	3	3	3	3	3	3	3	3	3	3
Rv2799	3	3	3	3	3	3	3	3	3	3	3	3	3	3	3	3	3	3	3
Rv2914c	3	3	3	3	3	3	3	3	3	3	3	3	3	3	3	3	3	3	3
Rv2985	3	3	3	3	3	3	3	3	3	3	3	3	3	3	3	3	3	3	3
Rv3050c	3	3	3	3	3	3	3	3	3	3	3	3	3	3	3	3	3	3	3
Rv3274c	3	3	3	3	3	3	3	3	3	3	3	3	3	3	3	3	3	3	3
Rv3409c	3	3	3	3	3	3	3	3	3	3	3	3	3	3	3	3	3	3	3
Rv3419c	3	3	3	3	3	3	3	3	3	3	3	3	3	3	3	3	3	3	3
Rv3421c	3	3	3	3	3	3	3	3	3	3	3	3	3	3	3	3	3	3	3
Rv3492c	3	3	3	3	3	3	3	3	-3	3	3	3	3	3	3	3	3	3	3
Rv3493c	3	3	3	-3	3	3	3	3	3	3	3	3	3	3	3	3	3	3	3
Rv3494c	3	3	3	3	3	3	3	3	3	3	3	3	3	3	3	3	3	3	3
Rv3495c	3	3	3	3	3	3	3	3	3	3	3	3	3	3	3	3	3	3	3
Rv3496c	3	3	3	3	3	3	3	3	3	3	3	3	3	3	3	3	3	3	3
Rv3497c	3	3	3	3	3	3	3	3	3	3	3	3	3	3	3	3	3	3	3
Rv3498c	3	3	3	3	3	3	3	3	3	3	3	3	3	3	3	3	3	3	3
Rv3499c	3	3	3	3	3	3	3	3	3	3	3	3	3	3	3	3	3	3	3
Rv3500c	3	3	3	3	3	3	3	3	3	3	3	3	3	3	3	3	3	3	3
Rv3501c	3	3	3	3	3	3	3	3	3	3	3	3	3	3	3	3	3	3	3
Rv3502c	3	3	3	3	3	3	3	3	3	3	3	3	3	3	3	3	3	3	3
Rv3504	3	3	3	3	3	3	3	3	3	3	3	3	3	3	3	3	3	3	3
Rv3505	3	3	3	3	3	3	3	3	3	3	3	3	3	3	3	3	3	3	3
Rv3506	3	3	3	3	3	3	3	3	3	3	3	3	3	3	3	3	3	3	3
Rv3515c	3	3	3	3	3	3	3	3	3	3	3	3	3	3	3	3	3	3	3
Rv3516	3	3	3	3	3	3	3	3	3	3	3	3	3	3	3	3	3	3	3
Rv3522	3	3	3	3	3	3	3	3	3	3	3	3	3	3	3	3	3	3	3
Rv3523	3	3	3	3	3	3	3	3	3	3	3	3	3	3	3	3	3	3	3
Rv3526	3	3	3	3	3	3	3	3	3	3	3	3	3	3	3	3	3	3	3
Rv3531c	3	3	3	3	3	3	3	3	3	3	3	3	3	3	3	3	3	3	3
Rv3534c	3	3	3	3	3	3	3	3	3	3	3	3	3	3	3	3	3	3	3
Rv3535c	3	3	3	3	3	3	3	3	3	3	3	3	3	3	3	3	3	3	3
Rv3536c	3	3	3	3	3	3	3	3	3	3	3	3	3	3	3	3	3	3	3
Rv3537	3	3	3	3	3	3	3	3	3	3	3	3	3	3	3	3	3	3	3
Rv3538	3	3	3	3	3	3	3	3	3	3	3	3	3	3	3	3	3	3	3
Rv3540c	3	3	3	3	3	3	3	3	3	3	3	3	3	3	3	3	3	3	3
Rv3542c	3	3	3	3	3	3	3	3	3	3	3	3	3	3	3	3	3	3	3
Rv3543c	3	3	3	3	3	3	3	3	3	3	3	3	3	3	3	3	3	3	3
Rv3544c	3	3	3	3	3	3	3	3	3	3	3	3	3	3	3	3	3	3	3
Rv3545c	3	3	3	3	3	3	3	3	3	3	3	3	3	3	3	3	3	3	3
Rv3546	3	3	3	3	3	3	3	3	3	3	3	3	3	3	3	3	3	3	3
Rv3548c	3	3	3	3	3	3	3	3	3	3	3	3	3	3	3	3	3	3	3
Rv3549c	3	3	3	3	3	3	3	3	3	3	3	3	3	3	3	3	3	3	3
Rv3551	3	3	3	3	3	3	3	3	3	3	3	3	3	3	3	3	3	3	3
Rv3553	3	3	3	3	3	3	3	3	3	3	3	3	3	3	3	3	3	3	3
Rv3559c	3	3	3	3	3	3	3	3	3	3	3	3	3	3	3	3	3	3	3
Rv3560c	3	3	3	3	3	3	3	3	3	3	3	3	3	3	3	3	3	3	3
Rv3561	3	3	3	3	3	3	3	3	3	3	3	3	3	3	3	3	3	3	3
Rv3563	3	3	3	3	3	3	3	3	3	3	3	3	3	3	3	3	3	3	3
Rv3564	3	3	3	3	3	3	3	3	3	3	3	3	3	3	3	3	3	3	3
Rv3567c	3	3	3	3	3	3	3	3	3	3	3	3	3	3	3	3	3	3	3
Rv3568c	3	3	3	3	3	3	3	3	3	3	3	3	3	3	3	3	3	3	3
Rv3569c	3	3	3	3	3	3	3	3	3	3	3	3	3	3	3	3	3	3	3
Rv3570c	3	3	3	3	3	3	3	3	3	3	3	3	3	3	3	3	3	3	3
Rv3571	3	3	3	3	3	3	3	3	3	3	3	3	3	3	3	3	3	3	3
Rv3572	-3	-3	-3	-3	-3	3	-3	-3	-3	-3	-3	-3	-3	3	-3	-3	3	-3	-3
Rv3573c	3	3	3	3	3	3	3	3	3	3	3	3	3	3	3	3	3	3	3
Rv3575c	3	3	3	3	3	3	3	3	3	3	3	3	3	3	3	3	3	3	3
Rv3779	-3	-3	-3	-3	-3	3	-3	-3	-3	-3	-3	-3	-3	3	-3	3	3	3	3
Rv3820c	3	3	3	3	3	3	3	3	3	3	3	3	3	3	3	3	3	3	3
Rv3824c	3	3	3	3	3	3	3	3	3	3	3	3	3	3	3	3	3	3	3
Rv3825c	3	3	3	3	3	3	3	3	3	3	3	3	3	3	3	3	3	3	3
Rv3911	3	3	3	3	3	3	3	3	3	3	3	3	3	3	3	3	3	3	3
Rv1106c	3	3	3	3	3	3	3	3	3	3	3	3	3	3	3	3	3	3	3
Rv3503c	3	3	3	3	3	3	3	3	3	3	3	3	3	3	3	3	3	3	3
Rv3507	-3	-3	-3	-3	-3	-3	-3	-3	-3	-3	-3	-3	-3	-3	-3	-3	-3	-3	-3
Rv3508	-3	-3	-3	-3	-3	-3	-3	-3	-3	-3	-3	-3	-3	-3	-3	-3	-3	-3	-3
Rv3509c	3	3	3	3	3	3	3	3	3	3	3	3	3	3	3	3	3	3	3
Rv3510c	3	3	3	3	3	3	3	3	3	3	3	3	3	3	3	3	3	3	3
Rv3511	-3	-3	-3	-3	-3	-3	-3	3	-3	-3	-3	-3	3	-3	-3	-3	-3	-3	-3
Rv3513c	3	3	3	3	3	3	3	3	3	3	3	3	3	3	3	3	3	3	3
Rv3514	-3	-3	-3	-3	-3	-3	-3	-3	-3	-3	-3	-3	-3	-3	-3	-3	3	-3	-3
Rv3517	3	3	3	3	3	-3	-3	3	3	3	3	3	3	3	-3	3	-3	3	3
Rv3518c	3	3	3	3	3	3	3	3	3	3	3	3	3	3	3	3	3	3	3
Rv3519	3	3	3	3	3	3	3	3	3	3	3	3	3	3	3	3	3	3	3
Rv3520c	3	3	3	3	3	3	3	3	3	3	3	3	3	3	3	3	3	3	3
Rv3521	3	3	3	3	3	3	3	3	3	3	3	3	3	3	3	3	3	3	3
Rv3524	3	3	3	3	3	3	3	3	3	3	3	3	3	3	3	3	3	3	3
Rv3525c	3	3	3	3	3	3	3	3	3	3	3	3	3	3	3	3	3	3	3
Rv3527	3	3	3	3	3	3	3	3	3	3	3	3	3	3	3	3	3	3	3
Rv3528c	-3	-3	-3	-3	-3	-3	-3	-3	-3	-3	-3	-3	-3	-3	-3	-3	-3	-3	-3
Rv3529c	3	3	3	3	3	3	3	3	3	3	3	3	3	3	3	3	3	3	3
Rv3530c	3	3	3	3	3	3	3	3	3	3	3	3	3	3	3	3	3	3	3
Rv3532	3	3	3	3	3	3	3	3	3	3	3	3	3	3	3	3	3	3	3
Rv3533c	3	3	3	3	3	3	3	3	3	3	3	3	3	3	3	3	3	3	3
Rv3539	3	3	3	3	3	3	3	3	3	3	3	3	3	3	3	3	3	3	3
Rv3541c	3	3	3	3	3	3	3	3	3	3	3	3	3	3	3	3	3	3	3
Rv3547	3	3	3	3	3	3	3	3	3	3	3	3	3	3	3	3	3	3	3
Rv3550	3	3	3	3	3	3	3	3	3	3	3	3	3	3	3	3	3	3	3
Rv3552	3	3	3	3	3	3	3	3	3	3	3	3	3	3	3	3	3	3	3
Rv3554	3	3	3	3	3	3	3	3	3	3	3	3	3	3	3	3	3	3	3
Rv3555c	3	3	3	3	3	3	3	3	3	3	3	3	3	3	3	3	3	3	3
Rv3556c	3	3	3	3	3	3	3	3	3	3	3	3	3	3	3	3	3	3	3
Rv3557c	3	3	3	3	3	3	3	3	3	3	3	3	3	3	3	3	3	3	3
Rv3558	3	3	3	3	3	3	3	3	3	3	3	3	3	3	3	3	3	3	3
Rv3562	3	3	3	3	3	3	3	3	3	3	3	3	3	3	3	3	3	3	3
Rv3565	3	3	3	3	3	3	3	3	3	3	3	3	3	3	3	3	3	3	3
Rv3566A	-3	-3	-3	-3	-3	3	-3	-3	-3	-3	-3	-3	-3	-3	-3	3	-3	-3	3
Rv3574	3	3	3	3	3	3	3	3	3	3	3	3	3	3	3	3	3	3	3
Rv3566c	3	3	3	3	3	3	3	3	3	3	3	3	3	-3	3	3	-3	3	3
Rv2590	3	3	3	3	3	3	3	3	3	3	3	3	3	3	3	3	3	3	3
Rv0099	3	3	3	3	3	3	3	3	3	3	3	3	3	3	3	3	3	3	3
Rv1346	3	3	3	3	3	3	3	3	3	3	3	3	3	3	3	3	3	3	3
Rv3061c	3	3	3	3	3	3	3	3	3	3	3	3	3	3	3	3	3	3	3
Rv3140	3	3	3	3	3	3	3	3	3	3	3	3	3	3	3	3	3	3	3
Rv3139	3	3	3	3	3	3	3	3	3	3	3	3	3	3	3	3	3	3	3
Rv0468	3	3	3	3	3	3	3	3	3	3	3	3	3	3	3	3	3	3	3
Rv1715	3	3	3	3	3	3	3	3	3	3	3	3	3	3	3	3	3	3	3
